# Supplementary material for: Quantitative analysis of differences in copy numbers using read depth obtained from PCR-enriched samples and controls
Source: BMC Bioinformatics. 2015 Jan 28;16:17. doi: 10.1186/s12859-014-0428-5 (PMC4384318; doi:10.1186/s12859-014-0428-5)
Supplement: Additional file 4 — Comparison with ONCOCNV. This archive (zip) contains all output-files generated for the comparison of quandico and ONCOCNV. [file 12859_2014_428_MOESM4_ESM.zip › ONCOCNV/M063_S8_NA13783.profile.txt]

chr	start	end	gene	ID	ratio	predLargeSeg	segMean	predLargeCorrected	pvalRatioCorrected	perGeneEvaluation	pvalRatioGene	predPoint	predPointSusp	comments
chr1	5923229	5923339	NPHP4	NPHP400001	-0.0824677009011716	2	-0.047068571840942	2	0.0346606628794832	2	0.0346606628794832	NA	NA	SegRatio=-0.05,AbsMeanSigma=0.29,pvalue=0.00833372073132234,pvalueTTest=0.0576023410951959,
chr1	5923335	5923438	NPHP4	NPHP400002	0.479968760586423	2	-0.047068571840942	2	0.0346606628794832	2	0.0346606628794832	NA	NA	SegRatio=-0.05,AbsMeanSigma=0.29,pvalue=0.00833372073132234,pvalueTTest=0.0576023410951959,
chr1	5923429	5923547	NPHP4	NPHP400003	0.00463561133569594	2	-0.047068571840942	2	0.0346606628794832	2	0.0346606628794832	NA	NA	SegRatio=-0.05,AbsMeanSigma=0.29,pvalue=0.00833372073132234,pvalueTTest=0.0576023410951959,
chr1	5923905	5924025	NPHP4	NPHP400004	0.0643859900862787	2	-0.047068571840942	2	0.0346606628794832	2	0.0346606628794832	NA	NA	SegRatio=-0.05,AbsMeanSigma=0.29,pvalue=0.00833372073132234,pvalueTTest=0.0576023410951959,
chr1	5923969	5924081	NPHP4	NPHP400005	-0.0836080280079431	2	-0.047068571840942	2	0.0346606628794832	2	0.0346606628794832	NA	NA	SegRatio=-0.05,AbsMeanSigma=0.29,pvalue=0.00833372073132234,pvalueTTest=0.0576023410951959,
chr1	5924046	5924161	NPHP4	NPHP400006	0.00661417851478392	2	-0.047068571840942	2	0.0346606628794832	2	0.0346606628794832	NA	NA	SegRatio=-0.05,AbsMeanSigma=0.29,pvalue=0.00833372073132234,pvalueTTest=0.0576023410951959,
chr1	5924358	5924474	NPHP4	NPHP400007	0.00626444458712504	2	-0.047068571840942	2	0.0346606628794832	2	0.0346606628794832	NA	NA	SegRatio=-0.05,AbsMeanSigma=0.29,pvalue=0.00833372073132234,pvalueTTest=0.0576023410951959,
chr1	5924398	5924520	NPHP4	NPHP400008	0.0369980127099078	2	-0.047068571840942	2	0.0346606628794832	2	0.0346606628794832	NA	NA	SegRatio=-0.05,AbsMeanSigma=0.29,pvalue=0.00833372073132234,pvalueTTest=0.0576023410951959,
chr1	5924492	5924612	NPHP4	NPHP400009	-0.068725586751051	2	-0.047068571840942	2	0.0346606628794832	2	0.0346606628794832	NA	NA	SegRatio=-0.05,AbsMeanSigma=0.29,pvalue=0.00833372073132234,pvalueTTest=0.0576023410951959,
chr1	5925096	5925194	NPHP4	NPHP400010	-0.0402302757086407	2	-0.047068571840942	2	0.0346606628794832	2	0.0346606628794832	NA	NA	SegRatio=-0.05,AbsMeanSigma=0.29,pvalue=0.00833372073132234,pvalueTTest=0.0576023410951959,
chr1	5925166	5925287	NPHP4	NPHP400011	-0.0443980649286559	2	-0.047068571840942	2	0.0346606628794832	2	0.0346606628794832	NA	NA	SegRatio=-0.05,AbsMeanSigma=0.29,pvalue=0.00833372073132234,pvalueTTest=0.0576023410951959,
chr1	5925210	5925327	NPHP4	NPHP400012	-0.220708962611159	2	-0.047068571840942	2	0.0346606628794832	2	0.0346606628794832	NA	NA	SegRatio=-0.05,AbsMeanSigma=0.29,pvalue=0.00833372073132234,pvalueTTest=0.0576023410951959,
chr1	5926362	5926482	NPHP4	NPHP400013	-0.0189765445637213	2	-0.047068571840942	2	0.0346606628794832	2	0.0346606628794832	NA	NA	SegRatio=-0.05,AbsMeanSigma=0.29,pvalue=0.00833372073132234,pvalueTTest=0.0576023410951959,
chr1	5926431	5926522	NPHP4	NPHP400014	0.0975402766228715	2	-0.047068571840942	2	0.0346606628794832	2	0.0346606628794832	NA	NA	SegRatio=-0.05,AbsMeanSigma=0.29,pvalue=0.00833372073132234,pvalueTTest=0.0576023410951959,
chr1	5926500	5926590	NPHP4	NPHP400015	-0.259355452526054	2	-0.047068571840942	2	0.0346606628794832	2	0.0346606628794832	NA	NA	SegRatio=-0.05,AbsMeanSigma=0.29,pvalue=0.00833372073132234,pvalueTTest=0.0576023410951959,
chr1	5927055	5927148	NPHP4	NPHP400016	0.0677136719918891	2	-0.047068571840942	2	0.0346606628794832	2	0.0346606628794832	NA	NA	SegRatio=-0.05,AbsMeanSigma=0.29,pvalue=0.00833372073132234,pvalueTTest=0.0576023410951959,
chr1	5927090	5927195	NPHP4	NPHP400017	-0.18730310760215	2	-0.047068571840942	2	0.0346606628794832	2	0.0346606628794832	NA	NA	SegRatio=-0.05,AbsMeanSigma=0.29,pvalue=0.00833372073132234,pvalueTTest=0.0576023410951959,
chr1	5927755	5927858	NPHP4	NPHP400018	0.084625826903793	2	-0.047068571840942	2	0.0346606628794832	2	0.0346606628794832	NA	NA	SegRatio=-0.05,AbsMeanSigma=0.29,pvalue=0.00833372073132234,pvalueTTest=0.0576023410951959,
chr1	5927842	5927950	NPHP4	NPHP400019	-0.00819287317019728	2	-0.047068571840942	2	0.0346606628794832	2	0.0346606628794832	NA	NA	SegRatio=-0.05,AbsMeanSigma=0.29,pvalue=0.00833372073132234,pvalueTTest=0.0576023410951959,
chr1	5927877	5927995	NPHP4	NPHP400020	-0.222161104555473	2	-0.047068571840942	2	0.0346606628794832	2	0.0346606628794832	NA	NA	SegRatio=-0.05,AbsMeanSigma=0.29,pvalue=0.00833372073132234,pvalueTTest=0.0576023410951959,
chr1	5933291	5933406	NPHP4	NPHP400021	NA	2	-0.047068571840942	2	0.0346606628794832	2	0.0346606628794832	NA	NA	SegRatio=-0.05,AbsMeanSigma=0.29,pvalue=0.00833372073132234,pvalueTTest=0.0576023410951959,
chr1	5933354	5933459	NPHP4	NPHP400022	0.0576015172674166	2	-0.047068571840942	2	0.0346606628794832	2	0.0346606628794832	NA	NA	SegRatio=-0.05,AbsMeanSigma=0.29,pvalue=0.00833372073132234,pvalueTTest=0.0576023410951959,
chr1	5934471	5934561	NPHP4	NPHP400023	NA	2	-0.047068571840942	2	0.0346606628794832	2	0.0346606628794832	NA	NA	SegRatio=-0.05,AbsMeanSigma=0.29,pvalue=0.00833372073132234,pvalueTTest=0.0576023410951959,
chr1	5934513	5934634	NPHP4	NPHP400024	0.00506749884968514	2	-0.047068571840942	2	0.0346606628794832	2	0.0346606628794832	NA	NA	SegRatio=-0.05,AbsMeanSigma=0.29,pvalue=0.00833372073132234,pvalueTTest=0.0576023410951959,
chr1	5934569	5934680	NPHP4	NPHP400025	-0.0747991903492368	2	-0.047068571840942	2	0.0346606628794832	2	0.0346606628794832	NA	NA	SegRatio=-0.05,AbsMeanSigma=0.29,pvalue=0.00833372073132234,pvalueTTest=0.0576023410951959,
chr1	5934650	5934746	NPHP4	NPHP400026	0.236999077335906	2	-0.047068571840942	2	0.0346606628794832	2	0.0346606628794832	NA	NA	SegRatio=-0.05,AbsMeanSigma=0.29,pvalue=0.00833372073132234,pvalueTTest=0.0576023410951959,
chr1	5934833	5934950	NPHP4	NPHP400027	-0.00296792477199133	2	-0.047068571840942	2	0.0346606628794832	2	0.0346606628794832	NA	NA	SegRatio=-0.05,AbsMeanSigma=0.29,pvalue=0.00833372073132234,pvalueTTest=0.0576023410951959,
chr1	5934937	5935002	NPHP4	NPHP400028	NA	2	-0.047068571840942	2	0.0346606628794832	2	0.0346606628794832	NA	NA	SegRatio=-0.05,AbsMeanSigma=0.29,pvalue=0.00833372073132234,pvalueTTest=0.0576023410951959,
chr1	5934981	5935118	NPHP4	NPHP400029	-0.182700169901868	2	-0.047068571840942	2	0.0346606628794832	2	0.0346606628794832	NA	NA	SegRatio=-0.05,AbsMeanSigma=0.29,pvalue=0.00833372073132234,pvalueTTest=0.0576023410951959,
chr1	5935125	5935246	NPHP4	NPHP400030	0.0173289163826555	2	-0.047068571840942	2	0.0346606628794832	2	0.0346606628794832	NA	NA	SegRatio=-0.05,AbsMeanSigma=0.29,pvalue=0.00833372073132234,pvalueTTest=0.0576023410951959,
chr1	5937107	5937203	NPHP4	NPHP400031	-0.12870720419569	2	-0.047068571840942	2	0.0346606628794832	2	0.0346606628794832	NA	NA	SegRatio=-0.05,AbsMeanSigma=0.29,pvalue=0.00833372073132234,pvalueTTest=0.0576023410951959,
chr1	5937152	5937293	NPHP4	NPHP400032	NA	2	-0.047068571840942	2	0.0346606628794832	2	0.0346606628794832	NA	NA	SegRatio=-0.05,AbsMeanSigma=0.29,pvalue=0.00833372073132234,pvalueTTest=0.0576023410951959,
chr1	5937228	5937349	NPHP4	NPHP400033	-0.253222999603487	2	-0.047068571840942	2	0.0346606628794832	2	0.0346606628794832	NA	NA	SegRatio=-0.05,AbsMeanSigma=0.29,pvalue=0.00833372073132234,pvalueTTest=0.0576023410951959,
chr1	5937299	5937395	NPHP4	NPHP400034	0.561703455946671	2	-0.047068571840942	2	0.0346606628794832	2	0.0346606628794832	NA	NA	SegRatio=-0.05,AbsMeanSigma=0.29,pvalue=0.00833372073132234,pvalueTTest=0.0576023410951959,
chr1	5940172	5940279	NPHP4	NPHP400035	-0.0688787577158599	2	-0.047068571840942	2	0.0346606628794832	2	0.0346606628794832	NA	NA	SegRatio=-0.05,AbsMeanSigma=0.29,pvalue=0.00833372073132234,pvalueTTest=0.0576023410951959,
chr1	5940277	5940384	NPHP4	NPHP400036	0.00194327171921227	2	-0.047068571840942	2	0.0346606628794832	2	0.0346606628794832	NA	NA	SegRatio=-0.05,AbsMeanSigma=0.29,pvalue=0.00833372073132234,pvalueTTest=0.0576023410951959,
chr1	5947263	5947376	NPHP4	NPHP400037	-0.142657406648125	2	-0.047068571840942	2	0.0346606628794832	2	0.0346606628794832	NA	NA	SegRatio=-0.05,AbsMeanSigma=0.29,pvalue=0.00833372073132234,pvalueTTest=0.0576023410951959,
chr1	5947330	5947450	NPHP4	NPHP400038	0.00017647029214572	2	-0.047068571840942	2	0.0346606628794832	2	0.0346606628794832	NA	NA	SegRatio=-0.05,AbsMeanSigma=0.29,pvalue=0.00833372073132234,pvalueTTest=0.0576023410951959,
chr1	5947448	5947532	NPHP4	NPHP400039	-0.0912479474980538	2	-0.047068571840942	2	0.0346606628794832	2	0.0346606628794832	NA	NA	SegRatio=-0.05,AbsMeanSigma=0.29,pvalue=0.00833372073132234,pvalueTTest=0.0576023410951959,
chr1	5947477	5947615	NPHP4	NPHP400040	-0.269639260108604	2	-0.047068571840942	2	0.0346606628794832	2	0.0346606628794832	NA	NA	SegRatio=-0.05,AbsMeanSigma=0.29,pvalue=0.00833372073132234,pvalueTTest=0.0576023410951959,
chr1	5950883	5950983	NPHP4	NPHP400041	0.0909407953668328	2	-0.047068571840942	2	0.0346606628794832	2	0.0346606628794832	NA	NA	SegRatio=-0.05,AbsMeanSigma=0.29,pvalue=0.00833372073132234,pvalueTTest=0.0576023410951959,
chr1	5950939	5951059	NPHP4	NPHP400042	0.268099159103708	2	-0.047068571840942	2	0.0346606628794832	2	0.0346606628794832	NA	NA	SegRatio=-0.05,AbsMeanSigma=0.29,pvalue=0.00833372073132234,pvalueTTest=0.0576023410951959,
chr1	5951049	5951165	NPHP4	NPHP400043	-0.294364950174104	2	-0.047068571840942	2	0.0346606628794832	2	0.0346606628794832	NA	NA	SegRatio=-0.05,AbsMeanSigma=0.29,pvalue=0.00833372073132234,pvalueTTest=0.0576023410951959,
chr1	5964655	5964792	NPHP4	NPHP400044	-0.142088422706428	2	-0.047068571840942	2	0.0346606628794832	2	0.0346606628794832	NA	NA	SegRatio=-0.05,AbsMeanSigma=0.29,pvalue=0.00833372073132234,pvalueTTest=0.0576023410951959,
chr1	5964725	5964837	NPHP4	NPHP400045	-0.189203271519436	2	-0.047068571840942	2	0.0346606628794832	2	0.0346606628794832	NA	NA	SegRatio=-0.05,AbsMeanSigma=0.29,pvalue=0.00833372073132234,pvalueTTest=0.0576023410951959,
chr1	5964812	5964930	NPHP4	NPHP400046	0.0632176854571687	2	-0.047068571840942	2	0.0346606628794832	2	0.0346606628794832	NA	NA	SegRatio=-0.05,AbsMeanSigma=0.29,pvalue=0.00833372073132234,pvalueTTest=0.0576023410951959,
chr1	5965326	5965414	NPHP4	NPHP400047	-0.0801900711564564	2	-0.047068571840942	2	0.0346606628794832	2	0.0346606628794832	NA	NA	SegRatio=-0.05,AbsMeanSigma=0.29,pvalue=0.00833372073132234,pvalueTTest=0.0576023410951959,
chr1	5965374	5965462	NPHP4	NPHP400048	-0.0214124148447685	2	-0.047068571840942	2	0.0346606628794832	2	0.0346606628794832	NA	NA	SegRatio=-0.05,AbsMeanSigma=0.29,pvalue=0.00833372073132234,pvalueTTest=0.0576023410951959,
chr1	5965434	5965551	NPHP4	NPHP400049	0.0436123208458093	2	-0.047068571840942	2	0.0346606628794832	2	0.0346606628794832	NA	NA	SegRatio=-0.05,AbsMeanSigma=0.29,pvalue=0.00833372073132234,pvalueTTest=0.0576023410951959,
chr1	5965476	5965590	NPHP4	NPHP400050	0.427788533333563	2	-0.047068571840942	2	0.0346606628794832	2	0.0346606628794832	NA	NA	SegRatio=-0.05,AbsMeanSigma=0.29,pvalue=0.00833372073132234,pvalueTTest=0.0576023410951959,
chr1	5965641	5965743	NPHP4	NPHP400051	-0.129669627348671	2	-0.047068571840942	2	0.0346606628794832	2	0.0346606628794832	NA	NA	SegRatio=-0.05,AbsMeanSigma=0.29,pvalue=0.00833372073132234,pvalueTTest=0.0576023410951959,
chr1	5965716	5965837	NPHP4	NPHP400052	0.0333596913258568	2	-0.047068571840942	2	0.0346606628794832	2	0.0346606628794832	NA	NA	SegRatio=-0.05,AbsMeanSigma=0.29,pvalue=0.00833372073132234,pvalueTTest=0.0576023410951959,
chr1	5965821	5965927	NPHP4	NPHP400053	-0.0126702319414086	2	-0.047068571840942	2	0.0346606628794832	2	0.0346606628794832	NA	NA	SegRatio=-0.05,AbsMeanSigma=0.29,pvalue=0.00833372073132234,pvalueTTest=0.0576023410951959,
chr1	5967139	5967278	NPHP4	NPHP400054	-0.294056865112083	2	-0.047068571840942	2	0.0346606628794832	2	0.0346606628794832	NA	NA	SegRatio=-0.05,AbsMeanSigma=0.29,pvalue=0.00833372073132234,pvalueTTest=0.0576023410951959,
chr1	5967279	5967344	NPHP4	NPHP400055	NA	2	-0.047068571840942	2	0.0346606628794832	2	0.0346606628794832	NA	NA	SegRatio=-0.05,AbsMeanSigma=0.29,pvalue=0.00833372073132234,pvalueTTest=0.0576023410951959,
chr1	5969187	5969303	NPHP4	NPHP400056	-0.0903841473752083	2	-0.047068571840942	2	0.0346606628794832	2	0.0346606628794832	NA	NA	SegRatio=-0.05,AbsMeanSigma=0.29,pvalue=0.00833372073132234,pvalueTTest=0.0576023410951959,
chr1	5987662	5987784	NPHP4	NPHP400057	-0.694639087455539	2	-0.047068571840942	2	0.0346606628794832	2	0.0346606628794832	q-value=0.00210715312292013, copies=1	NA	SegRatio=-0.05,AbsMeanSigma=0.29,pvalue=0.00833372073132234,pvalueTTest=0.0576023410951959,
chr1	5987737	5987859	NPHP4	NPHP400058	-0.047068571840942	2	-0.047068571840942	2	0.0346606628794832	2	0.0346606628794832	NA	NA	SegRatio=-0.05,AbsMeanSigma=0.29,pvalue=0.00833372073132234,pvalueTTest=0.0576023410951959,
chr1	5987800	5987895	NPHP4	NPHP400059	-0.0832220399581053	2	-0.047068571840942	2	0.0346606628794832	2	0.0346606628794832	NA	NA	SegRatio=-0.05,AbsMeanSigma=0.29,pvalue=0.00833372073132234,pvalueTTest=0.0576023410951959,
chr1	5993123	5993235	NPHP4	NPHP400060	-0.154624418364088	2	-0.047068571840942	2	0.0346606628794832	2	0.0346606628794832	NA	NA	SegRatio=-0.05,AbsMeanSigma=0.29,pvalue=0.00833372073132234,pvalueTTest=0.0576023410951959,
chr1	5993189	5993302	NPHP4	NPHP400061	-0.225666418560372	2	-0.047068571840942	2	0.0346606628794832	2	0.0346606628794832	NA	NA	SegRatio=-0.05,AbsMeanSigma=0.29,pvalue=0.00833372073132234,pvalueTTest=0.0576023410951959,
chr1	5993250	5993368	NPHP4	NPHP400062	-0.21063419957613	2	-0.047068571840942	2	0.0346606628794832	2	0.0346606628794832	NA	NA	SegRatio=-0.05,AbsMeanSigma=0.29,pvalue=0.00833372073132234,pvalueTTest=0.0576023410951959,
chr1	5993309	5993430	NPHP4	NPHP400063	-0.142401511879938	2	-0.047068571840942	2	0.0346606628794832	2	0.0346606628794832	NA	NA	SegRatio=-0.05,AbsMeanSigma=0.29,pvalue=0.00833372073132234,pvalueTTest=0.0576023410951959,
chr1	6007100	6007208	NPHP4	NPHP400064	0.0754318661348211	2	-0.047068571840942	2	0.0346606628794832	2	0.0346606628794832	NA	NA	SegRatio=-0.05,AbsMeanSigma=0.29,pvalue=0.00833372073132234,pvalueTTest=0.0576023410951959,
chr1	6007202	6007308	NPHP4	NPHP400065	0.0461200237651492	2	-0.047068571840942	2	0.0346606628794832	2	0.0346606628794832	NA	NA	SegRatio=-0.05,AbsMeanSigma=0.29,pvalue=0.00833372073132234,pvalueTTest=0.0576023410951959,
chr1	6007305	6007426	NPHP4	NPHP400066	-0.0689308422358881	2	-0.047068571840942	2	0.0346606628794832	2	0.0346606628794832	NA	NA	SegRatio=-0.05,AbsMeanSigma=0.29,pvalue=0.00833372073132234,pvalueTTest=0.0576023410951959,
chr1	6008067	6008187	NPHP4	NPHP400067	0.033325106507012	2	-0.047068571840942	2	0.0346606628794832	2	0.0346606628794832	NA	NA	SegRatio=-0.05,AbsMeanSigma=0.29,pvalue=0.00833372073132234,pvalueTTest=0.0576023410951959,
chr1	6008164	6008305	NPHP4	NPHP400068	NA	2	-0.047068571840942	2	0.0346606628794832	2	0.0346606628794832	NA	NA	SegRatio=-0.05,AbsMeanSigma=0.29,pvalue=0.00833372073132234,pvalueTTest=0.0576023410951959,
chr1	6008245	6008349	NPHP4	NPHP400069	-0.0278072103949311	2	-0.047068571840942	2	0.0346606628794832	2	0.0346606628794832	NA	NA	SegRatio=-0.05,AbsMeanSigma=0.29,pvalue=0.00833372073132234,pvalueTTest=0.0576023410951959,
chr1	6012757	6012856	NPHP4	NPHP400070	0.0191192861271484	2	-0.047068571840942	2	0.0346606628794832	2	0.0346606628794832	NA	NA	SegRatio=-0.05,AbsMeanSigma=0.29,pvalue=0.00833372073132234,pvalueTTest=0.0576023410951959,
chr1	6012814	6012930	NPHP4	NPHP400071	-0.216633153540784	2	-0.047068571840942	2	0.0346606628794832	2	0.0346606628794832	NA	NA	SegRatio=-0.05,AbsMeanSigma=0.29,pvalue=0.00833372073132234,pvalueTTest=0.0576023410951959,
chr1	6021795	6021909	NPHP4	NPHP400072	0.202935616669226	2	-0.047068571840942	2	0.0346606628794832	2	0.0346606628794832	NA	NA	SegRatio=-0.05,AbsMeanSigma=0.29,pvalue=0.00833372073132234,pvalueTTest=0.0576023410951959,
chr1	6021875	6021991	NPHP4	NPHP400073	-0.145874055303178	2	-0.047068571840942	2	0.0346606628794832	2	0.0346606628794832	NA	NA	SegRatio=-0.05,AbsMeanSigma=0.29,pvalue=0.00833372073132234,pvalueTTest=0.0576023410951959,
chr1	6021989	6022095	NPHP4	NPHP400074	-0.0185388317742087	2	-0.047068571840942	2	0.0346606628794832	2	0.0346606628794832	NA	NA	SegRatio=-0.05,AbsMeanSigma=0.29,pvalue=0.00833372073132234,pvalueTTest=0.0576023410951959,
chr1	6027331	6027442	NPHP4	NPHP400075	-0.0956065758083276	2	-0.047068571840942	2	0.0346606628794832	2	0.0346606628794832	NA	NA	SegRatio=-0.05,AbsMeanSigma=0.29,pvalue=0.00833372073132234,pvalueTTest=0.0576023410951959,
chr1	6029048	6029161	NPHP4	NPHP400076	0.196367610432383	2	-0.047068571840942	2	0.0346606628794832	2	0.0346606628794832	NA	NA	SegRatio=-0.05,AbsMeanSigma=0.29,pvalue=0.00833372073132234,pvalueTTest=0.0576023410951959,
chr1	6029162	6029278	NPHP4	NPHP400077	-0.10784726114319	2	-0.047068571840942	2	0.0346606628794832	2	0.0346606628794832	NA	NA	SegRatio=-0.05,AbsMeanSigma=0.29,pvalue=0.00833372073132234,pvalueTTest=0.0576023410951959,
chr1	6029224	6029342	NPHP4	NPHP400078	-0.117101067487596	2	-0.047068571840942	2	0.0346606628794832	2	0.0346606628794832	NA	NA	SegRatio=-0.05,AbsMeanSigma=0.29,pvalue=0.00833372073132234,pvalueTTest=0.0576023410951959,
chr1	6038340	6038455	NPHP4	NPHP400079	-0.0416505507174223	2	-0.047068571840942	2	0.0346606628794832	2	0.0346606628794832	NA	NA	SegRatio=-0.05,AbsMeanSigma=0.29,pvalue=0.00833372073132234,pvalueTTest=0.0576023410951959,
chr1	6038452	6038568	NPHP4	NPHP400080	1.08793035917777	2	0.0237964166754239	2	0.0346606628794832	2	0.0346606628794832	NA	NA	SegRatio=0.02,AbsMeanSigma=0.79,pvalue=0.171614545199723,pvalueTTest=0.510079207010626,
chr1	6046192	6046309	NPHP4	NPHP400081	-0.0166860575607032	2	0.0237964166754239	2	0.0346606628794832	2	0.0346606628794832	NA	NA	SegRatio=0.02,AbsMeanSigma=0.79,pvalue=0.171614545199723,pvalueTTest=0.510079207010626,
chr1	6046262	6046380	NPHP4	NPHP400082	-0.0306485316660353	2	0.0237964166754239	2	0.0346606628794832	2	0.0346606628794832	NA	NA	SegRatio=0.02,AbsMeanSigma=0.79,pvalue=0.171614545199723,pvalueTTest=0.510079207010626,
chr2	29416015	29416131	ALK	ALK00001	-0.0301749711308952	2	-0.0440843009198823	2	0.00128100228155915	2	0.00128100228155915	NA	NA	SegRatio=-0.04,AbsMeanSigma=0.29,pvalue=0.00411343321622164,pvalueTTest=0.00977393193420627,
chr2	29416121	29416220	ALK	ALK00002	0.0871434025028132	2	-0.0440843009198823	2	0.00128100228155915	2	0.00128100228155915	NA	NA	SegRatio=-0.04,AbsMeanSigma=0.29,pvalue=0.00411343321622164,pvalueTTest=0.00977393193420627,
chr2	29416210	29416329	ALK	ALK00003	0.00926284369533874	2	-0.0440843009198823	2	0.00128100228155915	2	0.00128100228155915	NA	NA	SegRatio=-0.04,AbsMeanSigma=0.29,pvalue=0.00411343321622164,pvalueTTest=0.00977393193420627,
chr2	29416265	29416372	ALK	ALK00004	0.0300721010710153	2	-0.0440843009198823	2	0.00128100228155915	2	0.00128100228155915	NA	NA	SegRatio=-0.04,AbsMeanSigma=0.29,pvalue=0.00411343321622164,pvalueTTest=0.00977393193420627,
chr2	29416343	29416459	ALK	ALK00005	0.108191531215393	2	-0.0440843009198823	2	0.00128100228155915	2	0.00128100228155915	NA	NA	SegRatio=-0.04,AbsMeanSigma=0.29,pvalue=0.00411343321622164,pvalueTTest=0.00977393193420627,
chr2	29416450	29416569	ALK	ALK00006	0.192549216632386	2	-0.0440843009198823	2	0.00128100228155915	2	0.00128100228155915	NA	NA	SegRatio=-0.04,AbsMeanSigma=0.29,pvalue=0.00411343321622164,pvalueTTest=0.00977393193420627,
chr2	29416567	29416667	ALK	ALK00007	0.144269309847523	2	-0.0440843009198823	2	0.00128100228155915	2	0.00128100228155915	NA	NA	SegRatio=-0.04,AbsMeanSigma=0.29,pvalue=0.00411343321622164,pvalueTTest=0.00977393193420627,
chr2	29416595	29416714	ALK	ALK00008	1.62872210771116e-05	2	-0.0440843009198823	2	0.00128100228155915	2	0.00128100228155915	NA	NA	SegRatio=-0.04,AbsMeanSigma=0.29,pvalue=0.00411343321622164,pvalueTTest=0.00977393193420627,
chr2	29416676	29416771	ALK	ALK00009	0.0234727652260826	2	-0.0440843009198823	2	0.00128100228155915	2	0.00128100228155915	NA	NA	SegRatio=-0.04,AbsMeanSigma=0.29,pvalue=0.00411343321622164,pvalueTTest=0.00977393193420627,
chr2	29416765	29416872	ALK	ALK00010	-0.230698441427434	2	-0.0440843009198823	2	0.00128100228155915	2	0.00128100228155915	NA	NA	SegRatio=-0.04,AbsMeanSigma=0.29,pvalue=0.00411343321622164,pvalueTTest=0.00977393193420627,
chr2	29419590	29419703	ALK	ALK00011	-0.0160882787296303	2	-0.0440843009198823	2	0.00128100228155915	2	0.00128100228155915	NA	NA	SegRatio=-0.04,AbsMeanSigma=0.29,pvalue=0.00411343321622164,pvalueTTest=0.00977393193420627,
chr2	29419698	29419809	ALK	ALK00012	-0.345445879312585	2	-0.0440843009198823	2	0.00128100228155915	2	0.00128100228155915	NA	NA	SegRatio=-0.04,AbsMeanSigma=0.29,pvalue=0.00411343321622164,pvalueTTest=0.00977393193420627,
chr2	29420348	29420466	ALK	ALK00013	-0.13677060913584	2	-0.0440843009198823	2	0.00128100228155915	2	0.00128100228155915	NA	NA	SegRatio=-0.04,AbsMeanSigma=0.29,pvalue=0.00411343321622164,pvalueTTest=0.00977393193420627,
chr2	29420461	29420552	ALK	ALK00014	-0.184010799030077	2	-0.0440843009198823	2	0.00128100228155915	2	0.00128100228155915	NA	NA	SegRatio=-0.04,AbsMeanSigma=0.29,pvalue=0.00411343321622164,pvalueTTest=0.00977393193420627,
chr2	29420539	29420648	ALK	ALK00015	-0.0572125742415418	2	-0.0440843009198823	2	0.00128100228155915	2	0.00128100228155915	NA	NA	SegRatio=-0.04,AbsMeanSigma=0.29,pvalue=0.00411343321622164,pvalueTTest=0.00977393193420627,
chr2	29430015	29430124	ALK	ALK00016	-0.0105854165301615	2	-0.0440843009198823	2	0.00128100228155915	2	0.00128100228155915	NA	NA	SegRatio=-0.04,AbsMeanSigma=0.29,pvalue=0.00411343321622164,pvalueTTest=0.00977393193420627,
chr2	29430107	29430214	ALK	ALK00017	-0.113950102811851	2	-0.0440843009198823	2	0.00128100228155915	2	0.00128100228155915	NA	NA	SegRatio=-0.04,AbsMeanSigma=0.29,pvalue=0.00411343321622164,pvalueTTest=0.00977393193420627,
chr2	29432564	29432683	ALK	ALK00018	0.0500631553668785	2	-0.0440843009198823	2	0.00128100228155915	2	0.00128100228155915	NA	NA	SegRatio=-0.04,AbsMeanSigma=0.29,pvalue=0.00411343321622164,pvalueTTest=0.00977393193420627,
chr2	29432653	29432739	ALK	ALK00019	0.01673614743087	2	-0.0440843009198823	2	0.00128100228155915	2	0.00128100228155915	NA	NA	SegRatio=-0.04,AbsMeanSigma=0.29,pvalue=0.00411343321622164,pvalueTTest=0.00977393193420627,
chr2	29432728	29432839	ALK	ALK00020	NA	2	-0.0440843009198823	2	0.00128100228155915	2	0.00128100228155915	NA	NA	SegRatio=-0.04,AbsMeanSigma=0.29,pvalue=0.00411343321622164,pvalueTTest=0.00977393193420627,
chr2	29436760	29436875	ALK	ALK00021	-0.0968031565678878	2	-0.0440843009198823	2	0.00128100228155915	2	0.00128100228155915	NA	NA	SegRatio=-0.04,AbsMeanSigma=0.29,pvalue=0.00411343321622164,pvalueTTest=0.00977393193420627,
chr2	29436874	29436992	ALK	ALK00022	-0.160097528009914	2	-0.0440843009198823	2	0.00128100228155915	2	0.00128100228155915	NA	NA	SegRatio=-0.04,AbsMeanSigma=0.29,pvalue=0.00411343321622164,pvalueTTest=0.00977393193420627,
chr2	29443547	29443666	ALK	ALK00023	-0.153767519261128	2	-0.0440843009198823	2	0.00128100228155915	2	0.00128100228155915	NA	NA	SegRatio=-0.04,AbsMeanSigma=0.29,pvalue=0.00411343321622164,pvalueTTest=0.00977393193420627,
chr2	29443611	29443730	ALK	ALK00024	-0.0349313510623191	2	-0.0440843009198823	2	0.00128100228155915	2	0.00128100228155915	NA	NA	SegRatio=-0.04,AbsMeanSigma=0.29,pvalue=0.00411343321622164,pvalueTTest=0.00977393193420627,
chr2	29445156	29445246	ALK	ALK00025	0.0248147075489162	2	-0.0440843009198823	2	0.00128100228155915	2	0.00128100228155915	NA	NA	SegRatio=-0.04,AbsMeanSigma=0.29,pvalue=0.00411343321622164,pvalueTTest=0.00977393193420627,
chr2	29445242	29445359	ALK	ALK00026	0.195857470886045	2	-0.0440843009198823	2	0.00128100228155915	2	0.00128100228155915	NA	NA	SegRatio=-0.04,AbsMeanSigma=0.29,pvalue=0.00411343321622164,pvalueTTest=0.00977393193420627,
chr2	29445327	29445427	ALK	ALK00027	-0.0459165157135859	2	-0.0440843009198823	2	0.00128100228155915	2	0.00128100228155915	NA	NA	SegRatio=-0.04,AbsMeanSigma=0.29,pvalue=0.00411343321622164,pvalueTTest=0.00977393193420627,
chr2	29445388	29445505	ALK	ALK00028	-0.0398434037560194	2	-0.0440843009198823	2	0.00128100228155915	2	0.00128100228155915	NA	NA	SegRatio=-0.04,AbsMeanSigma=0.29,pvalue=0.00411343321622164,pvalueTTest=0.00977393193420627,
chr2	29446167	29446285	ALK	ALK00029	-0.0731796288348282	2	-0.0440843009198823	2	0.00128100228155915	2	0.00128100228155915	NA	NA	SegRatio=-0.04,AbsMeanSigma=0.29,pvalue=0.00411343321622164,pvalueTTest=0.00977393193420627,
chr2	29446223	29446329	ALK	ALK00030	0.153294944465597	2	-0.0440843009198823	2	0.00128100228155915	2	0.00128100228155915	NA	NA	SegRatio=-0.04,AbsMeanSigma=0.29,pvalue=0.00411343321622164,pvalueTTest=0.00977393193420627,
chr2	29446267	29446388	ALK	ALK00031	0.0635516407944103	2	-0.0440843009198823	2	0.00128100228155915	2	0.00128100228155915	NA	NA	SegRatio=-0.04,AbsMeanSigma=0.29,pvalue=0.00411343321622164,pvalueTTest=0.00977393193420627,
chr2	29446339	29446456	ALK	ALK00032	-0.203385959081171	2	-0.0440843009198823	2	0.00128100228155915	2	0.00128100228155915	NA	NA	SegRatio=-0.04,AbsMeanSigma=0.29,pvalue=0.00411343321622164,pvalueTTest=0.00977393193420627,
chr2	29448273	29448381	ALK	ALK00033	-0.0831199713258312	2	-0.0440843009198823	2	0.00128100228155915	2	0.00128100228155915	NA	NA	SegRatio=-0.04,AbsMeanSigma=0.29,pvalue=0.00411343321622164,pvalueTTest=0.00977393193420627,
chr2	29448332	29448450	ALK	ALK00034	0.0695420137448141	2	-0.0440843009198823	2	0.00128100228155915	2	0.00128100228155915	NA	NA	SegRatio=-0.04,AbsMeanSigma=0.29,pvalue=0.00411343321622164,pvalueTTest=0.00977393193420627,
chr2	29449753	29449871	ALK	ALK00035	0.0194575822785837	2	-0.0440843009198823	2	0.00128100228155915	2	0.00128100228155915	NA	NA	SegRatio=-0.04,AbsMeanSigma=0.29,pvalue=0.00411343321622164,pvalueTTest=0.00977393193420627,
chr2	29449848	29449940	ALK	ALK00036	0.055801505805423	2	-0.0440843009198823	2	0.00128100228155915	2	0.00128100228155915	NA	NA	SegRatio=-0.04,AbsMeanSigma=0.29,pvalue=0.00411343321622164,pvalueTTest=0.00977393193420627,
chr2	29449888	29450002	ALK	ALK00037	-0.0336291410983248	2	-0.0440843009198823	2	0.00128100228155915	2	0.00128100228155915	NA	NA	SegRatio=-0.04,AbsMeanSigma=0.29,pvalue=0.00411343321622164,pvalueTTest=0.00977393193420627,
chr2	29450414	29450511	ALK	ALK00038	-0.134556938799202	2	-0.0440843009198823	2	0.00128100228155915	2	0.00128100228155915	NA	NA	SegRatio=-0.04,AbsMeanSigma=0.29,pvalue=0.00411343321622164,pvalueTTest=0.00977393193420627,
chr2	29450441	29450550	ALK	ALK00039	0.112038775125291	2	-0.0440843009198823	2	0.00128100228155915	2	0.00128100228155915	NA	NA	SegRatio=-0.04,AbsMeanSigma=0.29,pvalue=0.00411343321622164,pvalueTTest=0.00977393193420627,
chr2	29450498	29450619	ALK	ALK00040	0.056134943352916	2	-0.0440843009198823	2	0.00128100228155915	2	0.00128100228155915	NA	NA	SegRatio=-0.04,AbsMeanSigma=0.29,pvalue=0.00411343321622164,pvalueTTest=0.00977393193420627,
chr2	29451711	29451827	ALK	ALK00041	NA	2	-0.0440843009198823	2	0.00128100228155915	2	0.00128100228155915	NA	NA	SegRatio=-0.04,AbsMeanSigma=0.29,pvalue=0.00411343321622164,pvalueTTest=0.00977393193420627,
chr2	29451759	29451890	ALK	ALK00042	NA	2	-0.0440843009198823	2	0.00128100228155915	2	0.00128100228155915	NA	NA	SegRatio=-0.04,AbsMeanSigma=0.29,pvalue=0.00411343321622164,pvalueTTest=0.00977393193420627,
chr2	29451885	29451972	ALK	ALK00043	0.134130387321128	2	-0.0440843009198823	2	0.00128100228155915	2	0.00128100228155915	NA	NA	SegRatio=-0.04,AbsMeanSigma=0.29,pvalue=0.00411343321622164,pvalueTTest=0.00977393193420627,
chr2	29455093	29455208	ALK	ALK00044	0.0405574264459938	2	-0.0440843009198823	2	0.00128100228155915	2	0.00128100228155915	NA	NA	SegRatio=-0.04,AbsMeanSigma=0.29,pvalue=0.00411343321622164,pvalueTTest=0.00977393193420627,
chr2	29455199	29455309	ALK	ALK00045	0.0345766955678751	2	-0.0440843009198823	2	0.00128100228155915	2	0.00128100228155915	NA	NA	SegRatio=-0.04,AbsMeanSigma=0.29,pvalue=0.00411343321622164,pvalueTTest=0.00977393193420627,
chr2	29455248	29455387	ALK	ALK00046	0.161604928982025	2	-0.0440843009198823	2	0.00128100228155915	2	0.00128100228155915	NA	NA	SegRatio=-0.04,AbsMeanSigma=0.29,pvalue=0.00411343321622164,pvalueTTest=0.00977393193420627,
chr2	29456410	29456529	ALK	ALK00047	-0.150736159720661	2	-0.0440843009198823	2	0.00128100228155915	2	0.00128100228155915	NA	NA	SegRatio=-0.04,AbsMeanSigma=0.29,pvalue=0.00411343321622164,pvalueTTest=0.00977393193420627,
chr2	29456508	29456611	ALK	ALK00048	0.0208235648498326	2	-0.0440843009198823	2	0.00128100228155915	2	0.00128100228155915	NA	NA	SegRatio=-0.04,AbsMeanSigma=0.29,pvalue=0.00411343321622164,pvalueTTest=0.00977393193420627,
chr2	29462479	29462599	ALK	ALK00049	-0.0499044886361746	2	-0.0440843009198823	2	0.00128100228155915	2	0.00128100228155915	NA	NA	SegRatio=-0.04,AbsMeanSigma=0.29,pvalue=0.00411343321622164,pvalueTTest=0.00977393193420627,
chr2	29462593	29462704	ALK	ALK00050	-0.0515568548690909	2	-0.0440843009198823	2	0.00128100228155915	2	0.00128100228155915	NA	NA	SegRatio=-0.04,AbsMeanSigma=0.29,pvalue=0.00411343321622164,pvalueTTest=0.00977393193420627,
chr2	29462658	29462777	ALK	ALK00051	-0.00759032648397352	2	-0.0440843009198823	2	0.00128100228155915	2	0.00128100228155915	NA	NA	SegRatio=-0.04,AbsMeanSigma=0.29,pvalue=0.00411343321622164,pvalueTTest=0.00977393193420627,
chr2	29473931	29474053	ALK	ALK00052	-0.0391260239212164	2	-0.0440843009198823	2	0.00128100228155915	2	0.00128100228155915	NA	NA	SegRatio=-0.04,AbsMeanSigma=0.29,pvalue=0.00411343321622164,pvalueTTest=0.00977393193420627,
chr2	29474018	29474130	ALK	ALK00053	-0.0273015942802178	2	-0.0440843009198823	2	0.00128100228155915	2	0.00128100228155915	NA	NA	SegRatio=-0.04,AbsMeanSigma=0.29,pvalue=0.00411343321622164,pvalueTTest=0.00977393193420627,
chr2	29474130	29474230	ALK	ALK00054	NA	2	-0.0440843009198823	2	0.00128100228155915	2	0.00128100228155915	NA	NA	SegRatio=-0.04,AbsMeanSigma=0.29,pvalue=0.00411343321622164,pvalueTTest=0.00977393193420627,
chr2	29497904	29498015	ALK	ALK00055	-0.0774872121770135	2	-0.0440843009198823	2	0.00128100228155915	2	0.00128100228155915	NA	NA	SegRatio=-0.04,AbsMeanSigma=0.29,pvalue=0.00411343321622164,pvalueTTest=0.00977393193420627,
chr2	29498006	29498122	ALK	ALK00056	-0.0143400845358161	2	-0.0440843009198823	2	0.00128100228155915	2	0.00128100228155915	NA	NA	SegRatio=-0.04,AbsMeanSigma=0.29,pvalue=0.00411343321622164,pvalueTTest=0.00977393193420627,
chr2	29498193	29498297	ALK	ALK00057	0.0255596269744503	2	-0.0440843009198823	2	0.00128100228155915	2	0.00128100228155915	NA	NA	SegRatio=-0.04,AbsMeanSigma=0.29,pvalue=0.00411343321622164,pvalueTTest=0.00977393193420627,
chr2	29498298	29498417	ALK	ALK00058	0.00884879639081988	2	-0.0440843009198823	2	0.00128100228155915	2	0.00128100228155915	NA	NA	SegRatio=-0.04,AbsMeanSigma=0.29,pvalue=0.00411343321622164,pvalueTTest=0.00977393193420627,
chr2	29519730	29519844	ALK	ALK00059	-0.0583230022335795	2	-0.0440843009198823	2	0.00128100228155915	2	0.00128100228155915	NA	NA	SegRatio=-0.04,AbsMeanSigma=0.29,pvalue=0.00411343321622164,pvalueTTest=0.00977393193420627,
chr2	29519814	29519931	ALK	ALK00060	-0.282478196906782	2	-0.0440843009198823	2	0.00128100228155915	2	0.00128100228155915	NA	NA	SegRatio=-0.04,AbsMeanSigma=0.29,pvalue=0.00411343321622164,pvalueTTest=0.00977393193420627,
chr2	29519875	29519988	ALK	ALK00061	-0.0971657626506766	2	-0.0440843009198823	2	0.00128100228155915	2	0.00128100228155915	NA	NA	SegRatio=-0.04,AbsMeanSigma=0.29,pvalue=0.00411343321622164,pvalueTTest=0.00977393193420627,
chr2	29541128	29541245	ALK	ALK00062	-0.253887625668586	2	-0.0440843009198823	2	0.00128100228155915	2	0.00128100228155915	NA	NA	SegRatio=-0.04,AbsMeanSigma=0.29,pvalue=0.00411343321622164,pvalueTTest=0.00977393193420627,
chr2	29541212	29541329	ALK	ALK00063	0.00648302182852643	2	-0.0440843009198823	2	0.00128100228155915	2	0.00128100228155915	NA	NA	SegRatio=-0.04,AbsMeanSigma=0.29,pvalue=0.00411343321622164,pvalueTTest=0.00977393193420627,
chr2	29543584	29543701	ALK	ALK00064	-0.0802776761821595	2	-0.0440843009198823	2	0.00128100228155915	2	0.00128100228155915	NA	NA	SegRatio=-0.04,AbsMeanSigma=0.29,pvalue=0.00411343321622164,pvalueTTest=0.00977393193420627,
chr2	29543655	29543771	ALK	ALK00065	-0.353521674761777	2	-0.0440843009198823	2	0.00128100228155915	2	0.00128100228155915	NA	NA	SegRatio=-0.04,AbsMeanSigma=0.29,pvalue=0.00411343321622164,pvalueTTest=0.00977393193420627,
chr2	29551137	29551257	ALK	ALK00066	-0.0773012303682739	2	-0.0440843009198823	2	0.00128100228155915	2	0.00128100228155915	NA	NA	SegRatio=-0.04,AbsMeanSigma=0.29,pvalue=0.00411343321622164,pvalueTTest=0.00977393193420627,
chr2	29551235	29551340	ALK	ALK00067	-0.0452956431450915	2	-0.0440843009198823	2	0.00128100228155915	2	0.00128100228155915	NA	NA	SegRatio=-0.04,AbsMeanSigma=0.29,pvalue=0.00411343321622164,pvalueTTest=0.00977393193420627,
chr2	29551330	29551441	ALK	ALK00068	NA	2	-0.0440843009198823	2	0.00128100228155915	2	0.00128100228155915	NA	NA	SegRatio=-0.04,AbsMeanSigma=0.29,pvalue=0.00411343321622164,pvalueTTest=0.00977393193420627,
chr2	29606563	29606677	ALK	ALK00069	-0.179894694199593	2	-0.0440843009198823	2	0.00128100228155915	2	0.00128100228155915	NA	NA	SegRatio=-0.04,AbsMeanSigma=0.29,pvalue=0.00411343321622164,pvalueTTest=0.00977393193420627,
chr2	29606667	29606783	ALK	ALK00070	-0.0661723582633128	2	-0.0440843009198823	2	0.00128100228155915	2	0.00128100228155915	NA	NA	SegRatio=-0.04,AbsMeanSigma=0.29,pvalue=0.00411343321622164,pvalueTTest=0.00977393193420627,
chr2	29754741	29754848	ALK	ALK00071	-0.282232477715381	2	-0.0440843009198823	2	0.00128100228155915	2	0.00128100228155915	NA	NA	SegRatio=-0.04,AbsMeanSigma=0.29,pvalue=0.00411343321622164,pvalueTTest=0.00977393193420627,
chr2	29754818	29754935	ALK	ALK00072	-0.144044541972619	2	-0.0440843009198823	2	0.00128100228155915	2	0.00128100228155915	NA	NA	SegRatio=-0.04,AbsMeanSigma=0.29,pvalue=0.00411343321622164,pvalueTTest=0.00977393193420627,
chr2	29754934	29755052	ALK	ALK00073	0.20338680713387	2	-0.0440843009198823	2	0.00128100228155915	2	0.00128100228155915	NA	NA	SegRatio=-0.04,AbsMeanSigma=0.29,pvalue=0.00411343321622164,pvalueTTest=0.00977393193420627,
chr2	29917634	29917751	ALK	ALK00074	0.0281276656980629	2	-0.0440843009198823	2	0.00128100228155915	2	0.00128100228155915	NA	NA	SegRatio=-0.04,AbsMeanSigma=0.29,pvalue=0.00411343321622164,pvalueTTest=0.00977393193420627,
chr2	29917742	29917861	ALK	ALK00075	-0.127559449120552	2	-0.0440843009198823	2	0.00128100228155915	2	0.00128100228155915	NA	NA	SegRatio=-0.04,AbsMeanSigma=0.29,pvalue=0.00411343321622164,pvalueTTest=0.00977393193420627,
chr2	29917826	29917919	ALK	ALK00076	-0.148371780713074	2	-0.0440843009198823	2	0.00128100228155915	2	0.00128100228155915	NA	NA	SegRatio=-0.04,AbsMeanSigma=0.29,pvalue=0.00411343321622164,pvalueTTest=0.00977393193420627,
chr2	29940373	29940482	ALK	ALK00077	-0.0909504739421954	2	-0.0440843009198823	2	0.00128100228155915	2	0.00128100228155915	NA	NA	SegRatio=-0.04,AbsMeanSigma=0.29,pvalue=0.00411343321622164,pvalueTTest=0.00977393193420627,
chr2	29940481	29940585	ALK	ALK00078	-0.171893964582913	2	-0.0440843009198823	2	0.00128100228155915	2	0.00128100228155915	NA	NA	SegRatio=-0.04,AbsMeanSigma=0.29,pvalue=0.00411343321622164,pvalueTTest=0.00977393193420627,
chr2	30142816	30142955	ALK	ALK00079	-0.0440843009198823	2	-0.0440843009198823	2	0.00128100228155915	2	0.00128100228155915	NA	NA	SegRatio=-0.04,AbsMeanSigma=0.29,pvalue=0.00411343321622164,pvalueTTest=0.00977393193420627,
chr2	30142877	30142997	ALK	ALK00080	-0.087271618152921	2	-0.0440843009198823	2	0.00128100228155915	2	0.00128100228155915	NA	NA	SegRatio=-0.04,AbsMeanSigma=0.29,pvalue=0.00411343321622164,pvalueTTest=0.00977393193420627,
chr2	30142949	30143016	ALK	ALK00081	0.0572627864660485	2	-0.0440843009198823	2	0.00128100228155915	2	0.00128100228155915	NA	NA	SegRatio=-0.04,AbsMeanSigma=0.29,pvalue=0.00411343321622164,pvalueTTest=0.00977393193420627,
chr2	30143003	30143141	ALK	ALK00082	NA	2	-0.0440843009198823	2	0.00128100228155915	2	0.00128100228155915	NA	NA	SegRatio=-0.04,AbsMeanSigma=0.29,pvalue=0.00411343321622164,pvalueTTest=0.00977393193420627,
chr2	47600571	47600681	EPCAM	EPCAM00001	0.0307041144066285	2	-0.0440843009198823	2	0.84471607202794	2	0.84471607202794	NA	NA	SegRatio=-0.04,AbsMeanSigma=0.29,pvalue=0.00411343321622164,pvalueTTest=0.00977393193420627,
chr2	47600663	47600766	EPCAM	EPCAM00002	0.829589200909197	2	-0.0440843009198823	2	0.84471607202794	2	0.84471607202794	q-value=0.00554742473502409, copies=4.5	NA	SegRatio=-0.04,AbsMeanSigma=0.29,pvalue=0.00411343321622164,pvalueTTest=0.00977393193420627,
chr2	47600875	47600962	EPCAM	EPCAM00003	0.253361389483822	2	-0.0440843009198823	2	0.84471607202794	2	0.84471607202794	NA	NA	SegRatio=-0.04,AbsMeanSigma=0.29,pvalue=0.00411343321622164,pvalueTTest=0.00977393193420627,
chr2	47600938	47601040	EPCAM	EPCAM00004	0.00749480510780821	2	-0.0440843009198823	2	0.84471607202794	2	0.84471607202794	NA	NA	SegRatio=-0.04,AbsMeanSigma=0.29,pvalue=0.00411343321622164,pvalueTTest=0.00977393193420627,
chr2	47601038	47601158	EPCAM	EPCAM00005	-0.112308831956872	2	-0.0440843009198823	2	0.84471607202794	2	0.84471607202794	NA	NA	SegRatio=-0.04,AbsMeanSigma=0.29,pvalue=0.00411343321622164,pvalueTTest=0.00977393193420627,
chr2	47601151	47601264	EPCAM	EPCAM00006	-0.0185076413303963	2	-0.0440843009198823	2	0.84471607202794	2	0.84471607202794	NA	NA	SegRatio=-0.04,AbsMeanSigma=0.29,pvalue=0.00411343321622164,pvalueTTest=0.00977393193420627,
chr2	47602339	47602443	EPCAM	EPCAM00007	0.0626703515511251	2	-0.0440843009198823	2	0.84471607202794	2	0.84471607202794	NA	NA	SegRatio=-0.04,AbsMeanSigma=0.29,pvalue=0.00411343321622164,pvalueTTest=0.00977393193420627,
chr2	47602389	47602486	EPCAM	EPCAM00008	-0.0922460717890682	2	-0.0440843009198823	2	0.84471607202794	2	0.84471607202794	NA	NA	SegRatio=-0.04,AbsMeanSigma=0.29,pvalue=0.00411343321622164,pvalueTTest=0.00977393193420627,
chr2	47604086	47604200	EPCAM	EPCAM00009	-0.0993458461954559	2	-0.0440843009198823	2	0.84471607202794	2	0.84471607202794	NA	NA	SegRatio=-0.04,AbsMeanSigma=0.29,pvalue=0.00411343321622164,pvalueTTest=0.00977393193420627,
chr2	47604173	47604288	EPCAM	EPCAM00010	-0.148846118227385	2	-0.0440843009198823	2	0.84471607202794	2	0.84471607202794	NA	NA	SegRatio=-0.04,AbsMeanSigma=0.29,pvalue=0.00411343321622164,pvalueTTest=0.00977393193420627,
chr2	47606015	47606116	EPCAM	EPCAM00011	NA	2	-0.0440843009198823	2	0.84471607202794	2	0.84471607202794	NA	NA	SegRatio=-0.04,AbsMeanSigma=0.29,pvalue=0.00411343321622164,pvalueTTest=0.00977393193420627,
chr2	47606112	47606222	EPCAM	EPCAM00012	0.189201322816418	2	-0.0440843009198823	2	0.84471607202794	2	0.84471607202794	NA	NA	SegRatio=-0.04,AbsMeanSigma=0.29,pvalue=0.00411343321622164,pvalueTTest=0.00977393193420627,
chr2	47606866	47606977	EPCAM	EPCAM00013	-0.0217486681260753	2	-0.0440843009198823	2	0.84471607202794	2	0.84471607202794	NA	NA	SegRatio=-0.04,AbsMeanSigma=0.29,pvalue=0.00411343321622164,pvalueTTest=0.00977393193420627,
chr2	47606960	47607077	EPCAM	EPCAM00014	-0.0427829475609059	2	-0.0440843009198823	2	0.84471607202794	2	0.84471607202794	NA	NA	SegRatio=-0.04,AbsMeanSigma=0.29,pvalue=0.00411343321622164,pvalueTTest=0.00977393193420627,
chr2	47607041	47607159	EPCAM	EPCAM00015	-0.0979093813508344	2	-0.0440843009198823	2	0.84471607202794	2	0.84471607202794	NA	NA	SegRatio=-0.04,AbsMeanSigma=0.29,pvalue=0.00411343321622164,pvalueTTest=0.00977393193420627,
chr2	47612282	47612391	EPCAM	EPCAM00016	-0.17066051369274	2	-0.0440843009198823	2	0.84471607202794	2	0.84471607202794	NA	NA	SegRatio=-0.04,AbsMeanSigma=0.29,pvalue=0.00411343321622164,pvalueTTest=0.00977393193420627,
chr2	47613668	47613765	EPCAM	EPCAM00017	NA	2	-0.0440843009198823	2	0.84471607202794	2	0.84471607202794	NA	NA	SegRatio=-0.04,AbsMeanSigma=0.29,pvalue=0.00411343321622164,pvalueTTest=0.00977393193420627,
chr2	47613727	47613837	EPCAM	EPCAM00018	-0.0999241168153196	2	-0.0440843009198823	2	0.84471607202794	2	0.84471607202794	NA	NA	SegRatio=-0.04,AbsMeanSigma=0.29,pvalue=0.00411343321622164,pvalueTTest=0.00977393193420627,
chr3	100432492	100432584	TFG	TFG00001	-0.0174727657831533	2	-0.0710405378342018	2	0.380097055089701	2	0.380097055089701	NA	NA	SegRatio=-0.07,AbsMeanSigma=0.64,pvalue=7.02983577063993e-06,pvalueTTest=0.0181047191677724,
chr3	100432552	100432662	TFG	TFG00002.TFG00003	-0.0166002067868449	2	-0.0710405378342018	2	0.380097055089701	2	0.380097055089701	NA	NA	SegRatio=-0.07,AbsMeanSigma=0.64,pvalue=7.02983577063993e-06,pvalueTTest=0.0181047191677724,
chr3	100432675	100432809	TFG	TFG00004	-0.394335984038773	2	-0.0710405378342018	2	0.380097055089701	2	0.380097055089701	NA	NA	SegRatio=-0.07,AbsMeanSigma=0.64,pvalue=7.02983577063993e-06,pvalueTTest=0.0181047191677724,
chr3	100438720	100438856	TFG	TFG00005	NA	2	-0.0710405378342018	2	0.380097055089701	2	0.380097055089701	NA	NA	SegRatio=-0.07,AbsMeanSigma=0.64,pvalue=7.02983577063993e-06,pvalueTTest=0.0181047191677724,
chr3	100438869	100438980	TFG	TFG00006	NA	2	-0.0710405378342018	2	0.380097055089701	2	0.380097055089701	NA	NA	SegRatio=-0.07,AbsMeanSigma=0.64,pvalue=7.02983577063993e-06,pvalueTTest=0.0181047191677724,
chr3	100447567	100447679	TFG	TFG00007	-0.0777919565111133	2	-0.0710405378342018	2	0.380097055089701	2	0.380097055089701	NA	NA	SegRatio=-0.07,AbsMeanSigma=0.64,pvalue=7.02983577063993e-06,pvalueTTest=0.0181047191677724,
chr3	100447658	100447776	TFG	TFG00008	-0.095620214043212	2	-0.0710405378342018	2	0.380097055089701	2	0.380097055089701	NA	NA	SegRatio=-0.07,AbsMeanSigma=0.64,pvalue=7.02983577063993e-06,pvalueTTest=0.0181047191677724,
chr3	100451298	100451414	TFG	TFG00009	-0.0722567053779278	2	-0.0710405378342018	2	0.380097055089701	2	0.380097055089701	NA	NA	SegRatio=-0.07,AbsMeanSigma=0.64,pvalue=7.02983577063993e-06,pvalueTTest=0.0181047191677724,
chr3	100451415	100451530	TFG	TFG00010	-0.152975760285166	2	-0.0710405378342018	2	0.380097055089701	2	0.380097055089701	NA	NA	SegRatio=-0.07,AbsMeanSigma=0.64,pvalue=7.02983577063993e-06,pvalueTTest=0.0181047191677724,
chr3	100451510	100451624	TFG	TFG00011	-0.0775317620523974	2	-0.0710405378342018	2	0.380097055089701	2	0.380097055089701	NA	NA	SegRatio=-0.07,AbsMeanSigma=0.64,pvalue=7.02983577063993e-06,pvalueTTest=0.0181047191677724,
chr3	100455395	100455513	TFG	TFG00012	-0.0945670044986926	2	-0.0710405378342018	2	0.380097055089701	2	0.380097055089701	NA	NA	SegRatio=-0.07,AbsMeanSigma=0.64,pvalue=7.02983577063993e-06,pvalueTTest=0.0181047191677724,
chr3	100455458	100455573	TFG	TFG00013	0.055210512008874	2	-0.0710405378342018	2	0.380097055089701	2	0.380097055089701	NA	NA	SegRatio=-0.07,AbsMeanSigma=0.64,pvalue=7.02983577063993e-06,pvalueTTest=0.0181047191677724,
chr3	100455530	100455646	TFG	TFG00014	-0.113682783162493	2	-0.0710405378342018	2	0.380097055089701	2	0.380097055089701	NA	NA	SegRatio=-0.07,AbsMeanSigma=0.64,pvalue=7.02983577063993e-06,pvalueTTest=0.0181047191677724,
chr3	100463645	100463763	TFG	TFG00015	-0.0155464526484313	2	-0.0710405378342018	2	0.380097055089701	2	0.380097055089701	NA	NA	SegRatio=-0.07,AbsMeanSigma=0.64,pvalue=7.02983577063993e-06,pvalueTTest=0.0181047191677724,
chr3	100463692	100463788	TFG	TFG00016	-0.0523887637233827	2	-0.0710405378342018	2	0.380097055089701	2	0.380097055089701	NA	NA	SegRatio=-0.07,AbsMeanSigma=0.64,pvalue=7.02983577063993e-06,pvalueTTest=0.0181047191677724,
chr3	100466928	100467024	TFG	TFG00017	0.187436587202918	2	-0.0710405378342018	2	0.380097055089701	2	0.380097055089701	NA	NA	SegRatio=-0.07,AbsMeanSigma=0.64,pvalue=7.02983577063993e-06,pvalueTTest=0.0181047191677724,
chr3	100466997	100467094	TFG	TFG00018	-0.039390367194578	2	-0.0710405378342018	2	0.380097055089701	2	0.380097055089701	NA	NA	SegRatio=-0.07,AbsMeanSigma=0.64,pvalue=7.02983577063993e-06,pvalueTTest=0.0181047191677724,
chr3	100467092	100467207	TFG	TFG00019	-0.0710405378342018	2	-0.0710405378342018	2	0.380097055089701	2	0.380097055089701	NA	NA	SegRatio=-0.07,AbsMeanSigma=0.64,pvalue=7.02983577063993e-06,pvalueTTest=0.0181047191677724,
chr3	100467201	100467305	TFG	TFG00020	-0.0941078593043714	2	-0.0710405378342018	2	0.380097055089701	2	0.380097055089701	NA	NA	SegRatio=-0.07,AbsMeanSigma=0.64,pvalue=7.02983577063993e-06,pvalueTTest=0.0181047191677724,
chr3	100467283	100467397	TFG	TFG00021	0.540430926193544	2	-0.0710405378342018	2	0.380097055089701	2	0.380097055089701	q-value=0.00491993921818606, copies=3.5	NA	SegRatio=-0.07,AbsMeanSigma=0.64,pvalue=7.02983577063993e-06,pvalueTTest=0.0181047191677724,
chr3	142985490	142985606	SLC9A9	SLC9A900001	0.00793823786420899	2	-0.0710405378342018	2	0.0124823800375161	2	0.0124823800375161	NA	NA	SegRatio=-0.07,AbsMeanSigma=0.64,pvalue=7.02983577063993e-06,pvalueTTest=0.0181047191677724,
chr3	142985580	142985698	SLC9A9	SLC9A900002	-0.0833703480947007	2	-0.0710405378342018	2	0.0124823800375161	2	0.0124823800375161	NA	NA	SegRatio=-0.07,AbsMeanSigma=0.64,pvalue=7.02983577063993e-06,pvalueTTest=0.0181047191677724,
chr3	142985668	142985784	SLC9A9	SLC9A900003	-0.0986065550274022	2	-0.0710405378342018	2	0.0124823800375161	2	0.0124823800375161	NA	NA	SegRatio=-0.07,AbsMeanSigma=0.64,pvalue=7.02983577063993e-06,pvalueTTest=0.0181047191677724,
chr3	142985776	142985894	SLC9A9	SLC9A900004	-0.161516425114872	2	-0.0710405378342018	2	0.0124823800375161	2	0.0124823800375161	NA	NA	SegRatio=-0.07,AbsMeanSigma=0.64,pvalue=7.02983577063993e-06,pvalueTTest=0.0181047191677724,
chr3	142987693	142987813	SLC9A9	SLC9A900005	-0.0268043347412187	2	-0.0710405378342018	2	0.0124823800375161	2	0.0124823800375161	NA	NA	SegRatio=-0.07,AbsMeanSigma=0.64,pvalue=7.02983577063993e-06,pvalueTTest=0.0181047191677724,
chr3	142987740	142987848	SLC9A9	SLC9A900006	-0.0477864135930414	2	-0.0710405378342018	2	0.0124823800375161	2	0.0124823800375161	NA	NA	SegRatio=-0.07,AbsMeanSigma=0.64,pvalue=7.02983577063993e-06,pvalueTTest=0.0181047191677724,
chr3	143082305	143082423	SLC9A9	SLC9A900007	-0.202489468917249	2	-0.0710405378342018	2	0.0124823800375161	2	0.0124823800375161	NA	NA	SegRatio=-0.07,AbsMeanSigma=0.64,pvalue=7.02983577063993e-06,pvalueTTest=0.0181047191677724,
chr3	143082385	143082519	SLC9A9	SLC9A900008	NA	2	-0.0710405378342018	2	0.0124823800375161	2	0.0124823800375161	NA	NA	SegRatio=-0.07,AbsMeanSigma=0.64,pvalue=7.02983577063993e-06,pvalueTTest=0.0181047191677724,
chr3	143100832	143100949	SLC9A9	SLC9A900009	0.0342383788254648	2	-0.0710405378342018	2	0.0124823800375161	2	0.0124823800375161	NA	NA	SegRatio=-0.07,AbsMeanSigma=0.64,pvalue=7.02983577063993e-06,pvalueTTest=0.0181047191677724,
chr3	143100945	143101059	SLC9A9	SLC9A900010	0.0230586832993268	2	-0.0710405378342018	2	0.0124823800375161	2	0.0124823800375161	NA	NA	SegRatio=-0.07,AbsMeanSigma=0.64,pvalue=7.02983577063993e-06,pvalueTTest=0.0181047191677724,
chr3	143185800	143185904	SLC9A9	SLC9A900011	-0.127833943020003	2	-0.0710405378342018	2	0.0124823800375161	2	0.0124823800375161	NA	NA	SegRatio=-0.07,AbsMeanSigma=0.64,pvalue=7.02983577063993e-06,pvalueTTest=0.0181047191677724,
chr3	143185867	143185971	SLC9A9	SLC9A900012	0.0452544112816789	2	-0.0710405378342018	2	0.0124823800375161	2	0.0124823800375161	NA	NA	SegRatio=-0.07,AbsMeanSigma=0.64,pvalue=7.02983577063993e-06,pvalueTTest=0.0181047191677724,
chr3	143185969	143186083	SLC9A9	SLC9A900013	-0.153571729386307	2	-0.0710405378342018	2	0.0124823800375161	2	0.0124823800375161	NA	NA	SegRatio=-0.07,AbsMeanSigma=0.64,pvalue=7.02983577063993e-06,pvalueTTest=0.0181047191677724,
chr3	143212463	143212567	SLC9A9	SLC9A900014	-0.0571811554431772	2	-0.0710405378342018	2	0.0124823800375161	2	0.0124823800375161	NA	NA	SegRatio=-0.07,AbsMeanSigma=0.64,pvalue=7.02983577063993e-06,pvalueTTest=0.0181047191677724,
chr3	143212561	143212678	SLC9A9	SLC9A900015	-0.16003880943803	2	-0.0710405378342018	2	0.0124823800375161	2	0.0124823800375161	NA	NA	SegRatio=-0.07,AbsMeanSigma=0.64,pvalue=7.02983577063993e-06,pvalueTTest=0.0181047191677724,
chr3	143214149	143214244	SLC9A9	SLC9A900016	-0.0501607166851308	2	-0.0710405378342018	2	0.0124823800375161	2	0.0124823800375161	NA	NA	SegRatio=-0.07,AbsMeanSigma=0.64,pvalue=7.02983577063993e-06,pvalueTTest=0.0181047191677724,
chr3	143214233	143214346	SLC9A9	SLC9A900017	-0.130905259186114	2	-0.0710405378342018	2	0.0124823800375161	2	0.0124823800375161	NA	NA	SegRatio=-0.07,AbsMeanSigma=0.64,pvalue=7.02983577063993e-06,pvalueTTest=0.0181047191677724,
chr3	143271160	143271264	SLC9A9	SLC9A900018	0.0360469947513109	2	-0.0710405378342018	2	0.0124823800375161	2	0.0124823800375161	NA	NA	SegRatio=-0.07,AbsMeanSigma=0.64,pvalue=7.02983577063993e-06,pvalueTTest=0.0181047191677724,
chr3	143271262	143271344	SLC9A9	SLC9A900019	-0.268194763925325	2	-0.0710405378342018	2	0.0124823800375161	2	0.0124823800375161	NA	NA	SegRatio=-0.07,AbsMeanSigma=0.64,pvalue=7.02983577063993e-06,pvalueTTest=0.0181047191677724,
chr3	143292902	143293017	SLC9A9	SLC9A900020	0.0654489613997312	2	-0.0710405378342018	2	0.0124823800375161	2	0.0124823800375161	NA	NA	SegRatio=-0.07,AbsMeanSigma=0.64,pvalue=7.02983577063993e-06,pvalueTTest=0.0181047191677724,
chr3	143292973	143293083	SLC9A9	SLC9A900021	-0.0823955456180398	2	-0.0710405378342018	2	0.0124823800375161	2	0.0124823800375161	NA	NA	SegRatio=-0.07,AbsMeanSigma=0.64,pvalue=7.02983577063993e-06,pvalueTTest=0.0181047191677724,
chr3	143297405	143297525	SLC9A9	SLC9A900022	-0.0229702528866472	2	-0.0710405378342018	2	0.0124823800375161	2	0.0124823800375161	NA	NA	SegRatio=-0.07,AbsMeanSigma=0.64,pvalue=7.02983577063993e-06,pvalueTTest=0.0181047191677724,
chr3	143297503	143297619	SLC9A9	SLC9A900023	-0.156634093472299	2	-0.0710405378342018	2	0.0124823800375161	2	0.0124823800375161	NA	NA	SegRatio=-0.07,AbsMeanSigma=0.64,pvalue=7.02983577063993e-06,pvalueTTest=0.0181047191677724,
chr3	143371024	143371124	SLC9A9	SLC9A900024	-0.0366977686879891	2	-0.0710405378342018	2	0.0124823800375161	2	0.0124823800375161	NA	NA	SegRatio=-0.07,AbsMeanSigma=0.64,pvalue=7.02983577063993e-06,pvalueTTest=0.0181047191677724,
chr3	143371117	143371228	SLC9A9	SLC9A900025	0.00281914747522518	2	-0.0710405378342018	2	0.0124823800375161	2	0.0124823800375161	NA	NA	SegRatio=-0.07,AbsMeanSigma=0.64,pvalue=7.02983577063993e-06,pvalueTTest=0.0181047191677724,
chr3	143411962	143412072	SLC9A9	SLC9A900026	0.215253590353868	2	-0.0710405378342018	2	0.0124823800375161	2	0.0124823800375161	NA	NA	SegRatio=-0.07,AbsMeanSigma=0.64,pvalue=7.02983577063993e-06,pvalueTTest=0.0181047191677724,
chr3	143412042	143412107	SLC9A9	SLC9A900027	NA	2	-0.0710405378342018	2	0.0124823800375161	2	0.0124823800375161	NA	NA	SegRatio=-0.07,AbsMeanSigma=0.64,pvalue=7.02983577063993e-06,pvalueTTest=0.0181047191677724,
chr3	143412093	143412205	SLC9A9	SLC9A900028	-0.0985227235079543	2	-0.0710405378342018	2	0.0124823800375161	2	0.0124823800375161	NA	NA	SegRatio=-0.07,AbsMeanSigma=0.64,pvalue=7.02983577063993e-06,pvalueTTest=0.0181047191677724,
chr3	143513793	143513909	SLC9A9	SLC9A900029	-0.122606696669163	2	-0.0710405378342018	2	0.0124823800375161	2	0.0124823800375161	NA	NA	SegRatio=-0.07,AbsMeanSigma=0.64,pvalue=7.02983577063993e-06,pvalueTTest=0.0181047191677724,
chr3	143513903	143514014	SLC9A9	SLC9A900030	-1.58426670950557	2	-0.0588140302157511	2	0.0124823800375161	2	0.0124823800375161	q-value=3.70346505905454e-18, copies=0.5	NA	SegRatio=-0.06,AbsMeanSigma=0.63,pvalue=5.87437911817804e-07,pvalueTTest=0.0215531760789359,
chr3	143515625	143515740	SLC9A9	SLC9A900031	NA	2	-0.0588140302157511	2	0.0124823800375161	2	0.0124823800375161	NA	NA	SegRatio=-0.06,AbsMeanSigma=0.63,pvalue=5.87437911817804e-07,pvalueTTest=0.0215531760789359,
chr3	143515705	143515776	SLC9A9	SLC9A900032	-0.39377153069937	2	-0.0588140302157511	2	0.0124823800375161	2	0.0124823800375161	NA	NA	SegRatio=-0.06,AbsMeanSigma=0.63,pvalue=5.87437911817804e-07,pvalueTTest=0.0215531760789359,
chr3	143550765	143550878	SLC9A9	SLC9A900033	NA	2	-0.0588140302157511	2	0.0124823800375161	2	0.0124823800375161	NA	NA	SegRatio=-0.06,AbsMeanSigma=0.63,pvalue=5.87437911817804e-07,pvalueTTest=0.0215531760789359,
chr3	143550879	143550988	SLC9A9	SLC9A900034	0.0457975237714453	2	-0.0588140302157511	2	0.0124823800375161	2	0.0124823800375161	NA	NA	SegRatio=-0.06,AbsMeanSigma=0.63,pvalue=5.87437911817804e-07,pvalueTTest=0.0215531760789359,
chr3	143550976	143551095	SLC9A9	SLC9A900035	-0.0127167426420974	2	-0.0588140302157511	2	0.0124823800375161	2	0.0124823800375161	NA	NA	SegRatio=-0.06,AbsMeanSigma=0.63,pvalue=5.87437911817804e-07,pvalueTTest=0.0215531760789359,
chr3	143566963	143567082	SLC9A9	SLC9A900036	-0.0578042472519599	2	-0.0588140302157511	2	0.0124823800375161	2	0.0124823800375161	NA	NA	SegRatio=-0.06,AbsMeanSigma=0.63,pvalue=5.87437911817804e-07,pvalueTTest=0.0215531760789359,
chr3	143567064	143567170	SLC9A9	SLC9A900037	-0.0891209343767254	2	-0.0588140302157511	2	0.0124823800375161	2	0.0124823800375161	NA	NA	SegRatio=-0.06,AbsMeanSigma=0.63,pvalue=5.87437911817804e-07,pvalueTTest=0.0215531760789359,
chr3	143567155	143567266	SLC9A9	SLC9A900038	-0.0769570217449959	2	-0.0588140302157511	2	0.0124823800375161	2	0.0124823800375161	NA	NA	SegRatio=-0.06,AbsMeanSigma=0.63,pvalue=5.87437911817804e-07,pvalueTTest=0.0215531760789359,
chr3	178916573	178916682	PIK3CA	PIK3CA00001	0.183347913241366	2	-0.0588140302157511	2	0.0802136840249876	2	0.0802136840249876	NA	NA	SegRatio=-0.06,AbsMeanSigma=0.63,pvalue=5.87437911817804e-07,pvalueTTest=0.0215531760789359,
chr3	178916639	178916748	PIK3CA	PIK3CA00002	-0.0799242839285931	2	-0.0588140302157511	2	0.0802136840249876	2	0.0802136840249876	NA	NA	SegRatio=-0.06,AbsMeanSigma=0.63,pvalue=5.87437911817804e-07,pvalueTTest=0.0215531760789359,
chr3	178916746	178916861	PIK3CA	PIK3CA00003	-0.12571930160463	2	-0.0588140302157511	2	0.0802136840249876	2	0.0802136840249876	NA	NA	SegRatio=-0.06,AbsMeanSigma=0.63,pvalue=5.87437911817804e-07,pvalueTTest=0.0215531760789359,
chr3	178916803	178916912	PIK3CA	PIK3CA00004	-0.0665465280822186	2	-0.0588140302157511	2	0.0802136840249876	2	0.0802136840249876	NA	NA	SegRatio=-0.06,AbsMeanSigma=0.63,pvalue=5.87437911817804e-07,pvalueTTest=0.0215531760789359,
chr3	178916888	178916991	PIK3CA	PIK3CA00005	0.336654874278386	2	-0.0588140302157511	2	0.0802136840249876	2	0.0802136840249876	NA	NA	SegRatio=-0.06,AbsMeanSigma=0.63,pvalue=5.87437911817804e-07,pvalueTTest=0.0215531760789359,
chr3	178917449	178917559	PIK3CA	PIK3CA00006	-0.136658631267356	2	-0.0588140302157511	2	0.0802136840249876	2	0.0802136840249876	NA	NA	SegRatio=-0.06,AbsMeanSigma=0.63,pvalue=5.87437911817804e-07,pvalueTTest=0.0215531760789359,
chr3	178917537	178917648	PIK3CA	PIK3CA00007	-0.1682315581079	2	-0.0588140302157511	2	0.0802136840249876	2	0.0802136840249876	NA	NA	SegRatio=-0.06,AbsMeanSigma=0.63,pvalue=5.87437911817804e-07,pvalueTTest=0.0215531760789359,
chr3	178917608	178917721	PIK3CA	PIK3CA00008	NA	2	-0.0588140302157511	2	0.0802136840249876	2	0.0802136840249876	NA	NA	SegRatio=-0.06,AbsMeanSigma=0.63,pvalue=5.87437911817804e-07,pvalueTTest=0.0215531760789359,
chr3	178919054	178919109	PIK3CA	PIK3CA00009	NA	2	-0.0588140302157511	2	0.0802136840249876	2	0.0802136840249876	NA	NA	SegRatio=-0.06,AbsMeanSigma=0.63,pvalue=5.87437911817804e-07,pvalueTTest=0.0215531760789359,
chr3	178919110	178919217	PIK3CA	PIK3CA00010	-0.0232531435533864	2	-0.0588140302157511	2	0.0802136840249876	2	0.0802136840249876	NA	NA	SegRatio=-0.06,AbsMeanSigma=0.63,pvalue=5.87437911817804e-07,pvalueTTest=0.0215531760789359,
chr3	178919194	178919308	PIK3CA	PIK3CA00011	NA	2	-0.0588140302157511	2	0.0802136840249876	2	0.0802136840249876	NA	NA	SegRatio=-0.06,AbsMeanSigma=0.63,pvalue=5.87437911817804e-07,pvalueTTest=0.0215531760789359,
chr3	178919262	178919372	PIK3CA	PIK3CA00012	NA	2	-0.0588140302157511	2	0.0802136840249876	2	0.0802136840249876	NA	NA	SegRatio=-0.06,AbsMeanSigma=0.63,pvalue=5.87437911817804e-07,pvalueTTest=0.0215531760789359,
chr3	178921311	178921424	PIK3CA	PIK3CA00013	-0.15982575694192	2	-0.0588140302157511	2	0.0802136840249876	2	0.0802136840249876	NA	NA	SegRatio=-0.06,AbsMeanSigma=0.63,pvalue=5.87437911817804e-07,pvalueTTest=0.0215531760789359,
chr3	178921415	178921531	PIK3CA	PIK3CA00014	-0.151842728162161	2	-0.0588140302157511	2	0.0802136840249876	2	0.0802136840249876	NA	NA	SegRatio=-0.06,AbsMeanSigma=0.63,pvalue=5.87437911817804e-07,pvalueTTest=0.0215531760789359,
chr3	178921506	178921581	PIK3CA	PIK3CA00015	NA	2	-0.0588140302157511	2	0.0802136840249876	2	0.0802136840249876	NA	NA	SegRatio=-0.06,AbsMeanSigma=0.63,pvalue=5.87437911817804e-07,pvalueTTest=0.0215531760789359,
chr3	178921573	178921687	PIK3CA	PIK3CA00016	NA	2	-0.0588140302157511	2	0.0802136840249876	2	0.0802136840249876	NA	NA	SegRatio=-0.06,AbsMeanSigma=0.63,pvalue=5.87437911817804e-07,pvalueTTest=0.0215531760789359,
chr3	178922256	178922366	PIK3CA	PIK3CA00017	0.0198681451177236	2	-0.0588140302157511	2	0.0802136840249876	2	0.0802136840249876	NA	NA	SegRatio=-0.06,AbsMeanSigma=0.63,pvalue=5.87437911817804e-07,pvalueTTest=0.0215531760789359,
chr3	178922321	178922416	PIK3CA	PIK3CA00018	-0.128528859882924	2	-0.0588140302157511	2	0.0802136840249876	2	0.0802136840249876	NA	NA	SegRatio=-0.06,AbsMeanSigma=0.63,pvalue=5.87437911817804e-07,pvalueTTest=0.0215531760789359,
chr3	178927321	178927438	PIK3CA	PIK3CA00019	0.219954297501719	2	-0.0588140302157511	2	0.0802136840249876	2	0.0802136840249876	NA	NA	SegRatio=-0.06,AbsMeanSigma=0.63,pvalue=5.87437911817804e-07,pvalueTTest=0.0215531760789359,
chr3	178927432	178927532	PIK3CA	PIK3CA00020	0.116891217250324	2	-0.0588140302157511	2	0.0802136840249876	2	0.0802136840249876	NA	NA	SegRatio=-0.06,AbsMeanSigma=0.63,pvalue=5.87437911817804e-07,pvalueTTest=0.0215531760789359,
chr3	178927892	178927988	PIK3CA	PIK3CA00021	0.366339611102618	2	-0.0588140302157511	2	0.0802136840249876	2	0.0802136840249876	NA	NA	SegRatio=-0.06,AbsMeanSigma=0.63,pvalue=5.87437911817804e-07,pvalueTTest=0.0215531760789359,
chr3	178928028	178928104	PIK3CA	PIK3CA00022	0.0718873902089465	2	-0.0588140302157511	2	0.0802136840249876	2	0.0802136840249876	NA	NA	SegRatio=-0.06,AbsMeanSigma=0.63,pvalue=5.87437911817804e-07,pvalueTTest=0.0215531760789359,
chr3	178928093	178928207	PIK3CA	PIK3CA00023	NA	2	-0.0588140302157511	2	0.0802136840249876	2	0.0802136840249876	NA	NA	SegRatio=-0.06,AbsMeanSigma=0.63,pvalue=5.87437911817804e-07,pvalueTTest=0.0215531760789359,
chr3	178928180	178928272	PIK3CA	PIK3CA00024	0.0741713124841801	2	-0.0588140302157511	2	0.0802136840249876	2	0.0802136840249876	NA	NA	SegRatio=-0.06,AbsMeanSigma=0.63,pvalue=5.87437911817804e-07,pvalueTTest=0.0215531760789359,
chr3	178928246	178928349	PIK3CA	PIK3CA00025	0.092236018438786	2	-0.0588140302157511	2	0.0802136840249876	2	0.0802136840249876	NA	NA	SegRatio=-0.06,AbsMeanSigma=0.63,pvalue=5.87437911817804e-07,pvalueTTest=0.0215531760789359,
chr3	178928334	178928443	PIK3CA	PIK3CA00026	0.0750287845807986	2	-0.0588140302157511	2	0.0802136840249876	2	0.0802136840249876	NA	NA	SegRatio=-0.06,AbsMeanSigma=0.63,pvalue=5.87437911817804e-07,pvalueTTest=0.0215531760789359,
chr3	178936039	178936127	PIK3CA	PIK3CA00027	NA	2	-0.0588140302157511	2	0.0802136840249876	2	0.0802136840249876	NA	NA	SegRatio=-0.06,AbsMeanSigma=0.63,pvalue=5.87437911817804e-07,pvalueTTest=0.0215531760789359,
chr3	178936065	178936181	PIK3CA	PIK3CA00028	NA	2	-0.0588140302157511	2	0.0802136840249876	2	0.0802136840249876	NA	NA	SegRatio=-0.06,AbsMeanSigma=0.63,pvalue=5.87437911817804e-07,pvalueTTest=0.0215531760789359,
chr3	178936945	178937056	PIK3CA	PIK3CA00029	-0.0588140302157511	2	-0.0588140302157511	2	0.0802136840249876	2	0.0802136840249876	NA	NA	SegRatio=-0.06,AbsMeanSigma=0.63,pvalue=5.87437911817804e-07,pvalueTTest=0.0215531760789359,
chr3	178937024	178937133	PIK3CA	PIK3CA00030	NA	2	-0.0588140302157511	2	0.0802136840249876	2	0.0802136840249876	NA	NA	SegRatio=-0.06,AbsMeanSigma=0.63,pvalue=5.87437911817804e-07,pvalueTTest=0.0215531760789359,
chr3	178937306	178937445	PIK3CA	PIK3CA00031	-0.284390998276738	2	-0.0588140302157511	2	0.0802136840249876	2	0.0802136840249876	NA	NA	SegRatio=-0.06,AbsMeanSigma=0.63,pvalue=5.87437911817804e-07,pvalueTTest=0.0215531760789359,
chr3	178937697	178937804	PIK3CA	PIK3CA00032	-0.530651165033465	2	-0.0588140302157511	2	0.0802136840249876	2	0.0802136840249876	q-value=0.00514299681593736, copies=1	NA	SegRatio=-0.06,AbsMeanSigma=0.63,pvalue=5.87437911817804e-07,pvalueTTest=0.0215531760789359,
chr3	178937806	178937937	PIK3CA	PIK3CA00033	NA	2	-0.0588140302157511	2	0.0802136840249876	2	0.0802136840249876	NA	NA	SegRatio=-0.06,AbsMeanSigma=0.63,pvalue=5.87437911817804e-07,pvalueTTest=0.0215531760789359,
chr3	178938711	178938825	PIK3CA	PIK3CA00034	0.115410828812861	2	-0.0588140302157511	2	0.0802136840249876	2	0.0802136840249876	NA	NA	SegRatio=-0.06,AbsMeanSigma=0.63,pvalue=5.87437911817804e-07,pvalueTTest=0.0215531760789359,
chr3	178938779	178938889	PIK3CA	PIK3CA00035	-0.151423341292417	2	-0.0588140302157511	2	0.0802136840249876	2	0.0802136840249876	NA	NA	SegRatio=-0.06,AbsMeanSigma=0.63,pvalue=5.87437911817804e-07,pvalueTTest=0.0215531760789359,
chr3	178938839	178938944	PIK3CA	PIK3CA00036	-0.0883774087789591	2	-0.0588140302157511	2	0.0802136840249876	2	0.0802136840249876	NA	NA	SegRatio=-0.06,AbsMeanSigma=0.63,pvalue=5.87437911817804e-07,pvalueTTest=0.0215531760789359,
chr3	178938938	178939043	PIK3CA	PIK3CA00037	-0.0903066971577788	2	-0.0588140302157511	2	0.0802136840249876	2	0.0802136840249876	NA	NA	SegRatio=-0.06,AbsMeanSigma=0.63,pvalue=5.87437911817804e-07,pvalueTTest=0.0215531760789359,
chr3	178941809	178941915	PIK3CA	PIK3CA00038	0.0354112384006749	2	-0.0588140302157511	2	0.0802136840249876	2	0.0802136840249876	NA	NA	SegRatio=-0.06,AbsMeanSigma=0.63,pvalue=5.87437911817804e-07,pvalueTTest=0.0215531760789359,
chr3	178941911	178942019	PIK3CA	PIK3CA00039	-0.276943088988633	2	-0.0588140302157511	2	0.0802136840249876	2	0.0802136840249876	NA	NA	SegRatio=-0.06,AbsMeanSigma=0.63,pvalue=5.87437911817804e-07,pvalueTTest=0.0215531760789359,
chr3	178942385	178942518	PIK3CA	PIK3CA00040	NA	2	-0.0588140302157511	2	0.0802136840249876	2	0.0802136840249876	NA	NA	SegRatio=-0.06,AbsMeanSigma=0.63,pvalue=5.87437911817804e-07,pvalueTTest=0.0215531760789359,
chr3	178942517	178942629	PIK3CA	PIK3CA00041	-0.191931139969615	2	-0.0588140302157511	2	0.0802136840249876	2	0.0802136840249876	NA	NA	SegRatio=-0.06,AbsMeanSigma=0.63,pvalue=5.87437911817804e-07,pvalueTTest=0.0215531760789359,
chr3	178943719	178943847	PIK3CA	PIK3CA00042	-0.0705437682101011	2	-0.0588140302157511	2	0.0802136840249876	2	0.0802136840249876	NA	NA	SegRatio=-0.06,AbsMeanSigma=0.63,pvalue=5.87437911817804e-07,pvalueTTest=0.0215531760789359,
chr3	178946957	178947075	PIK3CA	PIK3CA00043	0.270948590768863	2	-0.0588140302157511	2	0.0802136840249876	2	0.0802136840249876	NA	NA	SegRatio=-0.06,AbsMeanSigma=0.63,pvalue=5.87437911817804e-07,pvalueTTest=0.0215531760789359,
chr3	178947074	178947187	PIK3CA	PIK3CA00044	-0.0531104053753424	2	-0.0588140302157511	2	0.0802136840249876	2	0.0802136840249876	NA	NA	SegRatio=-0.06,AbsMeanSigma=0.63,pvalue=5.87437911817804e-07,pvalueTTest=0.0215531760789359,
chr3	178947155	178947273	PIK3CA	PIK3CA00045	-0.207163434329806	2	-0.0588140302157511	2	0.0802136840249876	2	0.0802136840249876	NA	NA	SegRatio=-0.06,AbsMeanSigma=0.63,pvalue=5.87437911817804e-07,pvalueTTest=0.0215531760789359,
chr3	178947722	178947819	PIK3CA	PIK3CA00046	0.0465114552517724	2	-0.0588140302157511	2	0.0802136840249876	2	0.0802136840249876	NA	NA	SegRatio=-0.06,AbsMeanSigma=0.63,pvalue=5.87437911817804e-07,pvalueTTest=0.0215531760789359,
chr3	178947820	178947935	PIK3CA	PIK3CA00047.PIK3CA00048	0.00100822357648366	2	-0.0588140302157511	2	0.0802136840249876	2	0.0802136840249876	NA	NA	SegRatio=-0.06,AbsMeanSigma=0.63,pvalue=5.87437911817804e-07,pvalueTTest=0.0215531760789359,
chr3	178947963	178948074	PIK3CA	PIK3CA00049	NA	2	-0.0588140302157511	2	0.0802136840249876	2	0.0802136840249876	NA	NA	SegRatio=-0.06,AbsMeanSigma=0.63,pvalue=5.87437911817804e-07,pvalueTTest=0.0215531760789359,
chr3	178948035	178948147	PIK3CA	PIK3CA00050	-0.0269560413980068	2	-0.0588140302157511	2	0.0802136840249876	2	0.0802136840249876	NA	NA	SegRatio=-0.06,AbsMeanSigma=0.63,pvalue=5.87437911817804e-07,pvalueTTest=0.0215531760789359,
chr3	178948089	178948200	PIK3CA	PIK3CA00051	-0.205364210537353	2	-0.0588140302157511	2	0.0802136840249876	2	0.0802136840249876	NA	NA	SegRatio=-0.06,AbsMeanSigma=0.63,pvalue=5.87437911817804e-07,pvalueTTest=0.0215531760789359,
chr3	178951861	178951975	PIK3CA	PIK3CA00052	-0.121543808913448	2	-0.0588140302157511	2	0.0802136840249876	2	0.0802136840249876	NA	NA	SegRatio=-0.06,AbsMeanSigma=0.63,pvalue=5.87437911817804e-07,pvalueTTest=0.0215531760789359,
chr3	178951933	178952043	PIK3CA	PIK3CA00053	-0.0730296789309153	2	-0.0588140302157511	2	0.0802136840249876	2	0.0802136840249876	NA	NA	SegRatio=-0.06,AbsMeanSigma=0.63,pvalue=5.87437911817804e-07,pvalueTTest=0.0215531760789359,
chr3	178952039	178952131	PIK3CA	PIK3CA00054	-0.0761985920102126	2	-0.0588140302157511	2	0.0802136840249876	2	0.0802136840249876	NA	NA	SegRatio=-0.06,AbsMeanSigma=0.63,pvalue=5.87437911817804e-07,pvalueTTest=0.0215531760789359,
chr3	178952127	178952243	PIK3CA	PIK3CA00055	-0.190204355840724	2	-0.0588140302157511	2	0.0802136840249876	2	0.0802136840249876	NA	NA	SegRatio=-0.06,AbsMeanSigma=0.63,pvalue=5.87437911817804e-07,pvalueTTest=0.0215531760789359,
chr5	149357195	149357307	SLC26A2	SLC26A200001	-0.0292724772016132	2	-0.0395497422837709	2	0.423069905728354	2	0.423069905728354	NA	NA	SegRatio=-0.04,AbsMeanSigma=0.13,pvalue=0.480779680499141,pvalueTTest=0.423069905728354,
chr5	149357285	149357385	SLC26A2	SLC26A200002	-0.197363871273156	2	-0.0395497422837709	2	0.423069905728354	2	0.423069905728354	NA	NA	SegRatio=-0.04,AbsMeanSigma=0.13,pvalue=0.480779680499141,pvalueTTest=0.423069905728354,
chr5	149357364	149357484	SLC26A2	SLC26A200003	-0.049950504191212	2	-0.0395497422837709	2	0.423069905728354	2	0.423069905728354	NA	NA	SegRatio=-0.04,AbsMeanSigma=0.13,pvalue=0.480779680499141,pvalueTTest=0.423069905728354,
chr5	149357453	149357565	SLC26A2	SLC26A200004	-0.07700100819343	2	-0.0395497422837709	2	0.423069905728354	2	0.423069905728354	NA	NA	SegRatio=-0.04,AbsMeanSigma=0.13,pvalue=0.480779680499141,pvalueTTest=0.423069905728354,
chr5	149357563	149357669	SLC26A2	SLC26A200005	0.100491923149306	2	-0.0395497422837709	2	0.423069905728354	2	0.423069905728354	NA	NA	SegRatio=-0.04,AbsMeanSigma=0.13,pvalue=0.480779680499141,pvalueTTest=0.423069905728354,
chr5	149357638	149357754	SLC26A2	SLC26A200006	-0.018477847616639	2	-0.0395497422837709	2	0.423069905728354	2	0.423069905728354	NA	NA	SegRatio=-0.04,AbsMeanSigma=0.13,pvalue=0.480779680499141,pvalueTTest=0.423069905728354,
chr5	149357699	149357792	SLC26A2	SLC26A200007	0.249383349570532	2	-0.0395497422837709	2	0.423069905728354	2	0.423069905728354	NA	NA	SegRatio=-0.04,AbsMeanSigma=0.13,pvalue=0.480779680499141,pvalueTTest=0.423069905728354,
chr5	149357771	149357881	SLC26A2	SLC26A200008	-0.105711951564859	2	-0.0395497422837709	2	0.423069905728354	2	0.423069905728354	NA	NA	SegRatio=-0.04,AbsMeanSigma=0.13,pvalue=0.480779680499141,pvalueTTest=0.423069905728354,
chr5	149357876	149357986	SLC26A2	SLC26A200009	-0.345529532596751	2	-0.0395497422837709	2	0.423069905728354	2	0.423069905728354	NA	NA	SegRatio=-0.04,AbsMeanSigma=0.13,pvalue=0.480779680499141,pvalueTTest=0.423069905728354,
chr5	149359772	149359888	SLC26A2	SLC26A200010	-0.110531700005798	2	-0.0395497422837709	2	0.423069905728354	2	0.423069905728354	NA	NA	SegRatio=-0.04,AbsMeanSigma=0.13,pvalue=0.480779680499141,pvalueTTest=0.423069905728354,
chr5	149359859	149359964	SLC26A2	SLC26A200011	0.24138093352923	2	-0.0395497422837709	2	0.423069905728354	2	0.423069905728354	NA	NA	SegRatio=-0.04,AbsMeanSigma=0.13,pvalue=0.480779680499141,pvalueTTest=0.423069905728354,
chr5	149359929	149360042	SLC26A2	SLC26A200012	-0.112992754086067	2	-0.0395497422837709	2	0.423069905728354	2	0.423069905728354	NA	NA	SegRatio=-0.04,AbsMeanSigma=0.13,pvalue=0.480779680499141,pvalueTTest=0.423069905728354,
chr5	149360000	149360104	SLC26A2	SLC26A200013	-0.0525303354774171	2	-0.0395497422837709	2	0.423069905728354	2	0.423069905728354	NA	NA	SegRatio=-0.04,AbsMeanSigma=0.13,pvalue=0.480779680499141,pvalueTTest=0.423069905728354,
chr5	149360060	149360169	SLC26A2	SLC26A200014	-0.0395497422837709	2	-0.0395497422837709	2	0.423069905728354	2	0.423069905728354	NA	NA	SegRatio=-0.04,AbsMeanSigma=0.13,pvalue=0.480779680499141,pvalueTTest=0.423069905728354,
chr5	149360168	149360282	SLC26A2	SLC26A200015	0.0406192649290184	2	-0.0395497422837709	2	0.423069905728354	2	0.423069905728354	NA	NA	SegRatio=-0.04,AbsMeanSigma=0.13,pvalue=0.480779680499141,pvalueTTest=0.423069905728354,
chr5	149360279	149360390	SLC26A2	SLC26A200016	-0.00436584713285152	2	-0.0395497422837709	2	0.423069905728354	2	0.423069905728354	NA	NA	SegRatio=-0.04,AbsMeanSigma=0.13,pvalue=0.480779680499141,pvalueTTest=0.423069905728354,
chr5	149360386	149360493	SLC26A2	SLC26A200017	0.00500907025923256	2	-0.0395497422837709	2	0.423069905728354	2	0.423069905728354	NA	NA	SegRatio=-0.04,AbsMeanSigma=0.13,pvalue=0.480779680499141,pvalueTTest=0.423069905728354,
chr5	149360482	149360594	SLC26A2	SLC26A200018	-0.0729598256653789	2	-0.0395497422837709	2	0.423069905728354	2	0.423069905728354	NA	NA	SegRatio=-0.04,AbsMeanSigma=0.13,pvalue=0.480779680499141,pvalueTTest=0.423069905728354,
chr5	149360591	149360703	SLC26A2	SLC26A200019	0.10712734426589	2	-0.0395497422837709	2	0.423069905728354	2	0.423069905728354	NA	NA	SegRatio=-0.04,AbsMeanSigma=0.13,pvalue=0.480779680499141,pvalueTTest=0.423069905728354,
chr5	149360680	149360795	SLC26A2	SLC26A200020	-0.109102328046834	2	-0.0395497422837709	2	0.423069905728354	2	0.423069905728354	NA	NA	SegRatio=-0.04,AbsMeanSigma=0.13,pvalue=0.480779680499141,pvalueTTest=0.423069905728354,
chr5	149360721	149360835	SLC26A2	SLC26A200021	-0.0511401890606335	2	-0.0395497422837709	2	0.423069905728354	2	0.423069905728354	NA	NA	SegRatio=-0.04,AbsMeanSigma=0.13,pvalue=0.480779680499141,pvalueTTest=0.423069905728354,
chr5	149360834	149360954	SLC26A2	SLC26A200022	-0.144736868507339	2	-0.0395497422837709	2	0.423069905728354	2	0.423069905728354	NA	NA	SegRatio=-0.04,AbsMeanSigma=0.13,pvalue=0.480779680499141,pvalueTTest=0.423069905728354,
chr5	149360885	149360993	SLC26A2	SLC26A200023	0.056537958600444	2	-0.0395497422837709	2	0.423069905728354	2	0.423069905728354	NA	NA	SegRatio=-0.04,AbsMeanSigma=0.13,pvalue=0.480779680499141,pvalueTTest=0.423069905728354,
chr5	149360957	149361068	SLC26A2	SLC26A200024	-0.011659264508774	2	-0.0395497422837709	2	0.423069905728354	2	0.423069905728354	NA	NA	SegRatio=-0.04,AbsMeanSigma=0.13,pvalue=0.480779680499141,pvalueTTest=0.423069905728354,
chr5	149361049	149361162	SLC26A2	SLC26A200025	-0.0182989299625688	2	-0.0395497422837709	2	0.423069905728354	2	0.423069905728354	NA	NA	SegRatio=-0.04,AbsMeanSigma=0.13,pvalue=0.480779680499141,pvalueTTest=0.423069905728354,
chr5	149361160	149361275	SLC26A2	SLC26A200026	-0.0543925344056987	2	-0.0395497422837709	2	0.423069905728354	2	0.423069905728354	NA	NA	SegRatio=-0.04,AbsMeanSigma=0.13,pvalue=0.480779680499141,pvalueTTest=0.423069905728354,
chr5	149361234	149361347	SLC26A2	SLC26A200027	0.149472625717338	2	-0.0395497422837709	2	0.423069905728354	2	0.423069905728354	NA	NA	SegRatio=-0.04,AbsMeanSigma=0.13,pvalue=0.480779680499141,pvalueTTest=0.423069905728354,
chr5	149361348	149361451	SLC26A2	SLC26A200028	NA	2	-0.0395497422837709	2	0.423069905728354	2	0.423069905728354	NA	NA	SegRatio=-0.04,AbsMeanSigma=0.13,pvalue=0.480779680499141,pvalueTTest=0.423069905728354,
chr6	43550021	43550136	POLH	POLH00001	-0.0856522544346586	2	0.0173885172479449	2	0.912510197617124	2	0.912510197617124	NA	NA	SegRatio=0.02,AbsMeanSigma=0.03,pvalue=0.866997054002994,pvalueTTest=0.861298793030017,
chr6	43550106	43550225	POLH	POLH00002	-0.00191674004890304	2	0.0173885172479449	2	0.912510197617124	2	0.912510197617124	NA	NA	SegRatio=0.02,AbsMeanSigma=0.03,pvalue=0.866997054002994,pvalueTTest=0.861298793030017,
chr6	43550643	43550780	POLH	POLH00003	0.128059986580453	2	0.0173885172479449	2	0.912510197617124	2	0.912510197617124	NA	NA	SegRatio=0.02,AbsMeanSigma=0.03,pvalue=0.866997054002994,pvalueTTest=0.861298793030017,
chr6	43550770	43550859	POLH	POLH00004	0.148969108808758	2	0.0173885172479449	2	0.912510197617124	2	0.912510197617124	NA	NA	SegRatio=0.02,AbsMeanSigma=0.03,pvalue=0.866997054002994,pvalueTTest=0.861298793030017,
chr6	43550846	43550961	POLH	POLH00005	-0.154441337667304	2	0.0173885172479449	2	0.912510197617124	2	0.912510197617124	NA	NA	SegRatio=0.02,AbsMeanSigma=0.03,pvalue=0.866997054002994,pvalueTTest=0.861298793030017,
chr6	43554962	43555070	POLH	POLH00006	-0.0777109493094643	2	0.0173885172479449	2	0.912510197617124	2	0.912510197617124	NA	NA	SegRatio=0.02,AbsMeanSigma=0.03,pvalue=0.866997054002994,pvalueTTest=0.861298793030017,
chr6	43555045	43555157	POLH	POLH00007	-0.199337679156971	2	0.0173885172479449	2	0.912510197617124	2	0.912510197617124	NA	NA	SegRatio=0.02,AbsMeanSigma=0.03,pvalue=0.866997054002994,pvalueTTest=0.861298793030017,
chr6	43555147	43555240	POLH	POLH00008	-0.0846370515444619	2	0.0173885172479449	2	0.912510197617124	2	0.912510197617124	NA	NA	SegRatio=0.02,AbsMeanSigma=0.03,pvalue=0.866997054002994,pvalueTTest=0.861298793030017,
chr6	43555222	43555337	POLH	POLH00009	0.0385602131348651	2	0.0173885172479449	2	0.912510197617124	2	0.912510197617124	NA	NA	SegRatio=0.02,AbsMeanSigma=0.03,pvalue=0.866997054002994,pvalueTTest=0.861298793030017,
chr6	43565380	43565483	POLH	POLH00010	0.020529516441463	2	0.0173885172479449	2	0.912510197617124	2	0.912510197617124	NA	NA	SegRatio=0.02,AbsMeanSigma=0.03,pvalue=0.866997054002994,pvalueTTest=0.861298793030017,
chr6	43565474	43565590	POLH	POLH00011	-0.0460876606233765	2	0.0173885172479449	2	0.912510197617124	2	0.912510197617124	NA	NA	SegRatio=0.02,AbsMeanSigma=0.03,pvalue=0.866997054002994,pvalueTTest=0.861298793030017,
chr6	43565557	43565663	POLH	POLH00012	0.0413526485151614	2	0.0173885172479449	2	0.912510197617124	2	0.912510197617124	NA	NA	SegRatio=0.02,AbsMeanSigma=0.03,pvalue=0.866997054002994,pvalueTTest=0.861298793030017,
chr6	43568702	43568816	POLH	POLH00013	-0.0555470058285205	2	0.0173885172479449	2	0.912510197617124	2	0.912510197617124	NA	NA	SegRatio=0.02,AbsMeanSigma=0.03,pvalue=0.866997054002994,pvalueTTest=0.861298793030017,
chr6	43568763	43568877	POLH	POLH00014	-0.041451706801481	2	0.0173885172479449	2	0.912510197617124	2	0.912510197617124	NA	NA	SegRatio=0.02,AbsMeanSigma=0.03,pvalue=0.866997054002994,pvalueTTest=0.861298793030017,
chr6	43571574	43571679	POLH	POLH00015	-0.100548530908501	2	0.0173885172479449	2	0.912510197617124	2	0.912510197617124	NA	NA	SegRatio=0.02,AbsMeanSigma=0.03,pvalue=0.866997054002994,pvalueTTest=0.861298793030017,
chr6	43571673	43571777	POLH	POLH00016	0.014822071093583	2	0.0173885172479449	2	0.912510197617124	2	0.912510197617124	NA	NA	SegRatio=0.02,AbsMeanSigma=0.03,pvalue=0.866997054002994,pvalueTTest=0.861298793030017,
chr6	43572331	43572426	POLH	POLH00017	-0.0157034682023203	2	0.0173885172479449	2	0.912510197617124	2	0.912510197617124	NA	NA	SegRatio=0.02,AbsMeanSigma=0.03,pvalue=0.866997054002994,pvalueTTest=0.861298793030017,
chr6	43572425	43572538	POLH	POLH00018	-0.0690664440224648	2	0.0173885172479449	2	0.912510197617124	2	0.912510197617124	NA	NA	SegRatio=0.02,AbsMeanSigma=0.03,pvalue=0.866997054002994,pvalueTTest=0.861298793030017,
chr6	43572950	43573042	POLH	POLH00019	-0.103122170256653	2	0.0173885172479449	2	0.912510197617124	2	0.912510197617124	NA	NA	SegRatio=0.02,AbsMeanSigma=0.03,pvalue=0.866997054002994,pvalueTTest=0.861298793030017,
chr6	43573008	43573118	POLH	POLH00020	-0.0138961004684904	2	0.0173885172479449	2	0.912510197617124	2	0.912510197617124	NA	NA	SegRatio=0.02,AbsMeanSigma=0.03,pvalue=0.866997054002994,pvalueTTest=0.861298793030017,
chr6	43578258	43578374	POLH	POLH00021	-0.510422406947938	2	0.0173885172479449	2	0.912510197617124	2	0.912510197617124	NA	NA	SegRatio=0.02,AbsMeanSigma=0.03,pvalue=0.866997054002994,pvalueTTest=0.861298793030017,
chr6	43578346	43578458	POLH	POLH00022	0.0180260086637006	2	0.0173885172479449	2	0.912510197617124	2	0.912510197617124	NA	NA	SegRatio=0.02,AbsMeanSigma=0.03,pvalue=0.866997054002994,pvalueTTest=0.861298793030017,
chr6	43578455	43578565	POLH	POLH00023	0.0173885172479449	2	0.0173885172479449	2	0.912510197617124	2	0.912510197617124	NA	NA	SegRatio=0.02,AbsMeanSigma=0.03,pvalue=0.866997054002994,pvalueTTest=0.861298793030017,
chr6	43581344	43581457	POLH	POLH00024	-0.0886481355590915	2	0.0173885172479449	2	0.912510197617124	2	0.912510197617124	NA	NA	SegRatio=0.02,AbsMeanSigma=0.03,pvalue=0.866997054002994,pvalueTTest=0.861298793030017,
chr6	43581415	43581533	POLH	POLH00025	0.466483639489592	2	0.0173885172479449	2	0.912510197617124	2	0.912510197617124	NA	NA	SegRatio=0.02,AbsMeanSigma=0.03,pvalue=0.866997054002994,pvalueTTest=0.861298793030017,
chr6	43581474	43581568	POLH	POLH00026	-0.0568436781564994	2	0.0173885172479449	2	0.912510197617124	2	0.912510197617124	NA	NA	SegRatio=0.02,AbsMeanSigma=0.03,pvalue=0.866997054002994,pvalueTTest=0.861298793030017,
chr6	43581530	43581650	POLH	POLH00027	0.0223327678487022	2	0.0173885172479449	2	0.912510197617124	2	0.912510197617124	NA	NA	SegRatio=0.02,AbsMeanSigma=0.03,pvalue=0.866997054002994,pvalueTTest=0.861298793030017,
chr6	43581603	43581719	POLH	POLH00028	-0.128274126880596	2	0.0173885172479449	2	0.912510197617124	2	0.912510197617124	NA	NA	SegRatio=0.02,AbsMeanSigma=0.03,pvalue=0.866997054002994,pvalueTTest=0.861298793030017,
chr6	43581719	43581834	POLH	POLH00029	0.344967097041643	2	0.0173885172479449	2	0.912510197617124	2	0.912510197617124	NA	NA	SegRatio=0.02,AbsMeanSigma=0.03,pvalue=0.866997054002994,pvalueTTest=0.861298793030017,
chr6	43581828	43581921	POLH	POLH00030	0.103499119120685	2	0.0173885172479449	2	0.912510197617124	2	0.912510197617124	NA	NA	SegRatio=0.02,AbsMeanSigma=0.03,pvalue=0.866997054002994,pvalueTTest=0.861298793030017,
chr6	43581915	43582026	POLH	POLH00031	0.143552024206364	2	0.0173885172479449	2	0.912510197617124	2	0.912510197617124	NA	NA	SegRatio=0.02,AbsMeanSigma=0.03,pvalue=0.866997054002994,pvalueTTest=0.861298793030017,
chr6	43582007	43582120	POLH	POLH00032	0.0682973200243007	2	0.0173885172479449	2	0.912510197617124	2	0.912510197617124	NA	NA	SegRatio=0.02,AbsMeanSigma=0.03,pvalue=0.866997054002994,pvalueTTest=0.861298793030017,
chr6	43582103	43582214	POLH	POLH00033	0.213228567894025	2	0.0173885172479449	2	0.912510197617124	2	0.912510197617124	NA	NA	SegRatio=0.02,AbsMeanSigma=0.03,pvalue=0.866997054002994,pvalueTTest=0.861298793030017,
chr6	43582183	43582286	POLH	POLH00034	NA	2	0.0173885172479449	2	0.912510197617124	2	0.912510197617124	NA	NA	SegRatio=0.02,AbsMeanSigma=0.03,pvalue=0.866997054002994,pvalueTTest=0.861298793030017,
chr6	43582263	43582377	POLH	POLH00035	NA	2	0.0173885172479449	2	0.912510197617124	2	0.912510197617124	NA	NA	SegRatio=0.02,AbsMeanSigma=0.03,pvalue=0.866997054002994,pvalueTTest=0.861298793030017,
chr7	39046422	39046535	POU6F2	POU6F200001	0.0314654559795364	2	-0.0631743700154916	2	0.00250179567191645	2	0.00250179567191645	NA	NA	SegRatio=-0.06,AbsMeanSigma=0.58,pvalue=0.00078461476889688,pvalueTTest=0.00250179567191645,
chr7	39125454	39125548	POU6F2	POU6F200002	-0.0637484607199613	2	-0.0631743700154916	2	0.00250179567191645	2	0.00250179567191645	NA	NA	SegRatio=-0.06,AbsMeanSigma=0.58,pvalue=0.00078461476889688,pvalueTTest=0.00250179567191645,
chr7	39125528	39125622	POU6F2	POU6F200003	-0.0239371861718681	2	-0.0631743700154916	2	0.00250179567191645	2	0.00250179567191645	NA	NA	SegRatio=-0.06,AbsMeanSigma=0.58,pvalue=0.00078461476889688,pvalueTTest=0.00250179567191645,
chr7	39125603	39125714	POU6F2	POU6F200004	-0.0401877474948712	2	-0.0631743700154916	2	0.00250179567191645	2	0.00250179567191645	NA	NA	SegRatio=-0.06,AbsMeanSigma=0.58,pvalue=0.00078461476889688,pvalueTTest=0.00250179567191645,
chr7	39243813	39243923	POU6F2	POU6F200005	0.0368487300773464	2	-0.0631743700154916	2	0.00250179567191645	2	0.00250179567191645	NA	NA	SegRatio=-0.06,AbsMeanSigma=0.58,pvalue=0.00078461476889688,pvalueTTest=0.00250179567191645,
chr7	39243854	39243962	POU6F2	POU6F200006	-0.0916103000048873	2	-0.0631743700154916	2	0.00250179567191645	2	0.00250179567191645	NA	NA	SegRatio=-0.06,AbsMeanSigma=0.58,pvalue=0.00078461476889688,pvalueTTest=0.00250179567191645,
chr7	39246962	39247071	POU6F2	POU6F200007	-0.135559402483655	2	-0.0631743700154916	2	0.00250179567191645	2	0.00250179567191645	NA	NA	SegRatio=-0.06,AbsMeanSigma=0.58,pvalue=0.00078461476889688,pvalueTTest=0.00250179567191645,
chr7	39247021	39247141	POU6F2	POU6F200008	0.333722411922856	2	-0.0631743700154916	2	0.00250179567191645	2	0.00250179567191645	NA	NA	SegRatio=-0.06,AbsMeanSigma=0.58,pvalue=0.00078461476889688,pvalueTTest=0.00250179567191645,
chr7	39247129	39247218	POU6F2	POU6F200009	-0.247134385638516	2	-0.0631743700154916	2	0.00250179567191645	2	0.00250179567191645	NA	NA	SegRatio=-0.06,AbsMeanSigma=0.58,pvalue=0.00078461476889688,pvalueTTest=0.00250179567191645,
chr7	39247217	39247333	POU6F2	POU6F200010	-0.106657130179926	2	-0.0631743700154916	2	0.00250179567191645	2	0.00250179567191645	NA	NA	SegRatio=-0.06,AbsMeanSigma=0.58,pvalue=0.00078461476889688,pvalueTTest=0.00250179567191645,
chr7	39379202	39379324	POU6F2	POU6F200011	-0.0631743700154916	2	-0.0631743700154916	2	0.00250179567191645	2	0.00250179567191645	NA	NA	SegRatio=-0.06,AbsMeanSigma=0.58,pvalue=0.00078461476889688,pvalueTTest=0.00250179567191645,
chr7	39379448	39379560	POU6F2	POU6F200012	-0.0507529692145612	2	-0.0631743700154916	2	0.00250179567191645	2	0.00250179567191645	NA	NA	SegRatio=-0.06,AbsMeanSigma=0.58,pvalue=0.00078461476889688,pvalueTTest=0.00250179567191645,
chr7	39379515	39379600	POU6F2	POU6F200013	-0.251910710514435	2	-0.0631743700154916	2	0.00250179567191645	2	0.00250179567191645	NA	NA	SegRatio=-0.06,AbsMeanSigma=0.58,pvalue=0.00078461476889688,pvalueTTest=0.00250179567191645,
chr7	39379563	39379649	POU6F2	POU6F200014	-0.0693254120624952	2	-0.0631743700154916	2	0.00250179567191645	2	0.00250179567191645	NA	NA	SegRatio=-0.06,AbsMeanSigma=0.58,pvalue=0.00078461476889688,pvalueTTest=0.00250179567191645,
chr7	39446136	39446255	POU6F2	POU6F200015	-0.170423511290807	2	-0.0631743700154916	2	0.00250179567191645	2	0.00250179567191645	NA	NA	SegRatio=-0.06,AbsMeanSigma=0.58,pvalue=0.00078461476889688,pvalueTTest=0.00250179567191645,
chr7	39446213	39446330	POU6F2	POU6F200016	-0.0473911078424318	2	-0.0631743700154916	2	0.00250179567191645	2	0.00250179567191645	NA	NA	SegRatio=-0.06,AbsMeanSigma=0.58,pvalue=0.00078461476889688,pvalueTTest=0.00250179567191645,
chr7	39446300	39446415	POU6F2	POU6F200017	NA	2	-0.0631743700154916	2	0.00250179567191645	2	0.00250179567191645	NA	NA	SegRatio=-0.06,AbsMeanSigma=0.58,pvalue=0.00078461476889688,pvalueTTest=0.00250179567191645,
chr7	39472594	39472691	POU6F2	POU6F200018	0.0583501782100629	2	-0.0631743700154916	2	0.00250179567191645	2	0.00250179567191645	NA	NA	SegRatio=-0.06,AbsMeanSigma=0.58,pvalue=0.00078461476889688,pvalueTTest=0.00250179567191645,
chr7	39472660	39472747	POU6F2	POU6F200019	-0.173378102317957	2	-0.0631743700154916	2	0.00250179567191645	2	0.00250179567191645	NA	NA	SegRatio=-0.06,AbsMeanSigma=0.58,pvalue=0.00078461476889688,pvalueTTest=0.00250179567191645,
chr7	39472706	39472802	POU6F2	POU6F200020	0.0543868280446621	2	-0.0631743700154916	2	0.00250179567191645	2	0.00250179567191645	NA	NA	SegRatio=-0.06,AbsMeanSigma=0.58,pvalue=0.00078461476889688,pvalueTTest=0.00250179567191645,
chr7	39472761	39472884	POU6F2	POU6F200021	-0.0608344883704788	2	-0.0631743700154916	2	0.00250179567191645	2	0.00250179567191645	NA	NA	SegRatio=-0.06,AbsMeanSigma=0.58,pvalue=0.00078461476889688,pvalueTTest=0.00250179567191645,
chr7	39472828	39472944	POU6F2	POU6F200022	-0.114584241892622	2	-0.0631743700154916	2	0.00250179567191645	2	0.00250179567191645	NA	NA	SegRatio=-0.06,AbsMeanSigma=0.58,pvalue=0.00078461476889688,pvalueTTest=0.00250179567191645,
chr7	39491063	39491178	POU6F2	POU6F200023	-0.0301582946082427	2	-0.0631743700154916	2	0.00250179567191645	2	0.00250179567191645	NA	NA	SegRatio=-0.06,AbsMeanSigma=0.58,pvalue=0.00078461476889688,pvalueTTest=0.00250179567191645,
chr7	39491164	39491267	POU6F2	POU6F200024	-0.0876986514970649	2	-0.0631743700154916	2	0.00250179567191645	2	0.00250179567191645	NA	NA	SegRatio=-0.06,AbsMeanSigma=0.58,pvalue=0.00078461476889688,pvalueTTest=0.00250179567191645,
chr7	39491225	39491342	POU6F2	POU6F200025	NA	2	-0.0631743700154916	2	0.00250179567191645	2	0.00250179567191645	NA	NA	SegRatio=-0.06,AbsMeanSigma=0.58,pvalue=0.00078461476889688,pvalueTTest=0.00250179567191645,
chr7	39500081	39500194	POU6F2	POU6F200026	-0.0859783339323923	2	-0.0631743700154916	2	0.00250179567191645	2	0.00250179567191645	NA	NA	SegRatio=-0.06,AbsMeanSigma=0.58,pvalue=0.00078461476889688,pvalueTTest=0.00250179567191645,
chr7	39500152	39500266	POU6F2	POU6F200027	-0.302979273779437	2	-0.0631743700154916	2	0.00250179567191645	2	0.00250179567191645	NA	NA	SegRatio=-0.06,AbsMeanSigma=0.58,pvalue=0.00078461476889688,pvalueTTest=0.00250179567191645,
chr7	39500255	39500378	POU6F2	POU6F200028	-0.0298585731168681	2	-0.0631743700154916	2	0.00250179567191645	2	0.00250179567191645	NA	NA	SegRatio=-0.06,AbsMeanSigma=0.58,pvalue=0.00078461476889688,pvalueTTest=0.00250179567191645,
chr7	39503760	39503874	POU6F2	POU6F200029	-0.0195053030960773	2	-0.0631743700154916	2	0.00250179567191645	2	0.00250179567191645	NA	NA	SegRatio=-0.06,AbsMeanSigma=0.58,pvalue=0.00078461476889688,pvalueTTest=0.00250179567191645,
chr7	39503865	39503982	POU6F2	POU6F200030	0.11047508225736	2	-0.0631743700154916	2	0.00250179567191645	2	0.00250179567191645	NA	NA	SegRatio=-0.06,AbsMeanSigma=0.58,pvalue=0.00078461476889688,pvalueTTest=0.00250179567191645,
chr7	39503935	39504073	POU6F2	POU6F200031	-0.171785664735549	2	-0.0631743700154916	2	0.00250179567191645	2	0.00250179567191645	NA	NA	SegRatio=-0.06,AbsMeanSigma=0.58,pvalue=0.00078461476889688,pvalueTTest=0.00250179567191645,
chr7	39504024	39504137	POU6F2	POU6F200032	-0.0319203555511181	2	-0.0631743700154916	2	0.00250179567191645	2	0.00250179567191645	NA	NA	SegRatio=-0.06,AbsMeanSigma=0.58,pvalue=0.00078461476889688,pvalueTTest=0.00250179567191645,
chr7	39504138	39504252	POU6F2	POU6F200033	-0.0311139655015452	2	-0.0631743700154916	2	0.00250179567191645	2	0.00250179567191645	NA	NA	SegRatio=-0.06,AbsMeanSigma=0.58,pvalue=0.00078461476889688,pvalueTTest=0.00250179567191645,
chr7	39504211	39504325	POU6F2	POU6F200034	0.141393936628559	2	-0.0631743700154916	2	0.00250179567191645	2	0.00250179567191645	NA	NA	SegRatio=-0.06,AbsMeanSigma=0.58,pvalue=0.00078461476889688,pvalueTTest=0.00250179567191645,
chr8	92972414	92972485	RUNX1T1	RUNX1T100001	0.0338671598624401	2	0.00563687627594013	2	0.361376742048154	2	0.361376742048154	NA	NA	SegRatio=0.01,AbsMeanSigma=0.09,pvalue=0.148855109937866,pvalueTTest=0.438316513452125,
chr8	92972455	92972575	RUNX1T1	RUNX1T100002	-0.264490797951523	2	0.00563687627594013	2	0.361376742048154	2	0.361376742048154	NA	NA	SegRatio=0.01,AbsMeanSigma=0.09,pvalue=0.148855109937866,pvalueTTest=0.438316513452125,
chr8	92972637	92972744	RUNX1T1	RUNX1T100003	0.125053565629332	2	0.00563687627594013	2	0.361376742048154	2	0.361376742048154	NA	NA	SegRatio=0.01,AbsMeanSigma=0.09,pvalue=0.148855109937866,pvalueTTest=0.438316513452125,
chr8	92972726	92972840	RUNX1T1	RUNX1T100004	-0.0565071226480629	2	0.00563687627594013	2	0.361376742048154	2	0.361376742048154	NA	NA	SegRatio=0.01,AbsMeanSigma=0.09,pvalue=0.148855109937866,pvalueTTest=0.438316513452125,
chr8	92982831	92982907	RUNX1T1	RUNX1T100005	-0.139963318256441	2	0.00563687627594013	2	0.361376742048154	2	0.361376742048154	NA	NA	SegRatio=0.01,AbsMeanSigma=0.09,pvalue=0.148855109937866,pvalueTTest=0.438316513452125,
chr8	92982872	92982981	RUNX1T1	RUNX1T100006	0.0936751556082741	2	0.00563687627594013	2	0.361376742048154	2	0.361376742048154	NA	NA	SegRatio=0.01,AbsMeanSigma=0.09,pvalue=0.148855109937866,pvalueTTest=0.438316513452125,
chr8	92982908	92983026	RUNX1T1	RUNX1T100007	-0.0806966682621287	2	0.00563687627594013	2	0.361376742048154	2	0.361376742048154	NA	NA	SegRatio=0.01,AbsMeanSigma=0.09,pvalue=0.148855109937866,pvalueTTest=0.438316513452125,
chr8	92982999	92983116	RUNX1T1	RUNX1T100008	-0.0253960643322542	2	0.00563687627594013	2	0.361376742048154	2	0.361376742048154	NA	NA	SegRatio=0.01,AbsMeanSigma=0.09,pvalue=0.148855109937866,pvalueTTest=0.438316513452125,
chr8	92988086	92988202	RUNX1T1	RUNX1T100009	0.0176073957979773	2	0.00563687627594013	2	0.361376742048154	2	0.361376742048154	NA	NA	SegRatio=0.01,AbsMeanSigma=0.09,pvalue=0.148855109937866,pvalueTTest=0.438316513452125,
chr8	92988146	92988260	RUNX1T1	RUNX1T100010	-0.13078648161266	2	0.00563687627594013	2	0.361376742048154	2	0.361376742048154	NA	NA	SegRatio=0.01,AbsMeanSigma=0.09,pvalue=0.148855109937866,pvalueTTest=0.438316513452125,
chr8	92998308	92998423	RUNX1T1	RUNX1T100011	-0.0382751666932839	2	0.00563687627594013	2	0.361376742048154	2	0.361376742048154	NA	NA	SegRatio=0.01,AbsMeanSigma=0.09,pvalue=0.148855109937866,pvalueTTest=0.438316513452125,
chr8	92998364	92998479	RUNX1T1	RUNX1T100012	-0.00311827917657594	2	0.00563687627594013	2	0.361376742048154	2	0.361376742048154	NA	NA	SegRatio=0.01,AbsMeanSigma=0.09,pvalue=0.148855109937866,pvalueTTest=0.438316513452125,
chr8	92998479	92998593	RUNX1T1	RUNX1T100013	-0.122610207483784	2	0.00563687627594013	2	0.361376742048154	2	0.361376742048154	NA	NA	SegRatio=0.01,AbsMeanSigma=0.09,pvalue=0.148855109937866,pvalueTTest=0.438316513452125,
chr8	92999065	92999175	RUNX1T1	RUNX1T100014	-0.0473247564872749	2	0.00563687627594013	2	0.361376742048154	2	0.361376742048154	NA	NA	SegRatio=0.01,AbsMeanSigma=0.09,pvalue=0.148855109937866,pvalueTTest=0.438316513452125,
chr8	92999159	92999276	RUNX1T1	RUNX1T100015	0.00682365393728453	2	0.00563687627594013	2	0.361376742048154	2	0.361376742048154	NA	NA	SegRatio=0.01,AbsMeanSigma=0.09,pvalue=0.148855109937866,pvalueTTest=0.438316513452125,
chr8	93003841	93003956	RUNX1T1	RUNX1T100016	-0.0480194459463306	2	0.00563687627594013	2	0.361376742048154	2	0.361376742048154	NA	NA	SegRatio=0.01,AbsMeanSigma=0.09,pvalue=0.148855109937866,pvalueTTest=0.438316513452125,
chr8	93003928	93004044	RUNX1T1	RUNX1T100017	0.0174197656928603	2	0.00563687627594013	2	0.361376742048154	2	0.361376742048154	NA	NA	SegRatio=0.01,AbsMeanSigma=0.09,pvalue=0.148855109937866,pvalueTTest=0.438316513452125,
chr8	93004035	93004151	RUNX1T1	RUNX1T100018	-0.067346718240728	2	0.00563687627594013	2	0.361376742048154	2	0.361376742048154	NA	NA	SegRatio=0.01,AbsMeanSigma=0.09,pvalue=0.148855109937866,pvalueTTest=0.438316513452125,
chr8	93017306	93017427	RUNX1T1	RUNX1T100019	-0.0709143152369541	2	0.00563687627594013	2	0.361376742048154	2	0.361376742048154	NA	NA	SegRatio=0.01,AbsMeanSigma=0.09,pvalue=0.148855109937866,pvalueTTest=0.438316513452125,
chr8	93017412	93017527	RUNX1T1	RUNX1T100020	0.0160598067155856	2	0.00563687627594013	2	0.361376742048154	2	0.361376742048154	NA	NA	SegRatio=0.01,AbsMeanSigma=0.09,pvalue=0.148855109937866,pvalueTTest=0.438316513452125,
chr8	93017485	93017603	RUNX1T1	RUNX1T100021	-0.133564798992756	2	0.00563687627594013	2	0.361376742048154	2	0.361376742048154	NA	NA	SegRatio=0.01,AbsMeanSigma=0.09,pvalue=0.148855109937866,pvalueTTest=0.438316513452125,
chr8	93023194	93023306	RUNX1T1	RUNX1T100022	-0.138084134914947	2	0.00563687627594013	2	0.361376742048154	2	0.361376742048154	NA	NA	SegRatio=0.01,AbsMeanSigma=0.09,pvalue=0.148855109937866,pvalueTTest=0.438316513452125,
chr8	93023293	93023405	RUNX1T1	RUNX1T100023	NA	2	0.00563687627594013	2	0.361376742048154	2	0.361376742048154	NA	NA	SegRatio=0.01,AbsMeanSigma=0.09,pvalue=0.148855109937866,pvalueTTest=0.438316513452125,
chr8	93026739	93026840	RUNX1T1	RUNX1T100024	0.1875904763786	2	0.00563687627594013	2	0.361376742048154	2	0.361376742048154	NA	NA	SegRatio=0.01,AbsMeanSigma=0.09,pvalue=0.148855109937866,pvalueTTest=0.438316513452125,
chr8	93026823	93026941	RUNX1T1	RUNX1T100025	-0.0841823485037528	2	0.00563687627594013	2	0.361376742048154	2	0.361376742048154	NA	NA	SegRatio=0.01,AbsMeanSigma=0.09,pvalue=0.148855109937866,pvalueTTest=0.438316513452125,
chr8	93026909	93027024	RUNX1T1	RUNX1T100026	0.819790552412164	2	0.00563687627594013	2	0.361376742048154	2	0.361376742048154	NA	NA	SegRatio=0.01,AbsMeanSigma=0.09,pvalue=0.148855109937866,pvalueTTest=0.438316513452125,
chr8	93026953	93027065	RUNX1T1	RUNX1T100027	-0.0163725643485057	2	0.00563687627594013	2	0.361376742048154	2	0.361376742048154	NA	NA	SegRatio=0.01,AbsMeanSigma=0.09,pvalue=0.148855109937866,pvalueTTest=0.438316513452125,
chr8	93027063	93027177	RUNX1T1	RUNX1T100028	0.225018014781651	2	0.00563687627594013	2	0.361376742048154	2	0.361376742048154	NA	NA	SegRatio=0.01,AbsMeanSigma=0.09,pvalue=0.148855109937866,pvalueTTest=0.438316513452125,
chr8	93029357	93029467	RUNX1T1	RUNX1T100029	0.385197618084609	2	0.00563687627594013	2	0.361376742048154	2	0.361376742048154	q-value=0.00894016477281332, copies=3	NA	SegRatio=0.01,AbsMeanSigma=0.09,pvalue=0.148855109937866,pvalueTTest=0.438316513452125,
chr8	93029459	93029573	RUNX1T1	RUNX1T100030	0.0473683782281821	2	0.00563687627594013	2	0.361376742048154	2	0.361376742048154	NA	NA	SegRatio=0.01,AbsMeanSigma=0.09,pvalue=0.148855109937866,pvalueTTest=0.438316513452125,
chr8	93029555	93029670	RUNX1T1	RUNX1T100031	-0.0756281168691956	2	0.00563687627594013	2	0.361376742048154	2	0.361376742048154	NA	NA	SegRatio=0.01,AbsMeanSigma=0.09,pvalue=0.148855109937866,pvalueTTest=0.438316513452125,
chr8	93074686	93074800	RUNX1T1	RUNX1T100032	-0.0289882589836602	2	0.00563687627594013	2	0.361376742048154	2	0.361376742048154	NA	NA	SegRatio=0.01,AbsMeanSigma=0.09,pvalue=0.148855109937866,pvalueTTest=0.438316513452125,
chr8	93088084	93088216	RUNX1T1	RUNX1T100033	-2.28673210882502	2	0.00563687627594013	2	0.361376742048154	2	0.361376742048154	q-value=1.52352431238161e-33, copies=0	NA	SegRatio=0.01,AbsMeanSigma=0.09,pvalue=0.148855109937866,pvalueTTest=0.438316513452125,
chr8	93088216	93088330	RUNX1T1	RUNX1T100034	0.0144230049129755	2	0.00563687627594013	2	0.361376742048154	2	0.361376742048154	NA	NA	SegRatio=0.01,AbsMeanSigma=0.09,pvalue=0.148855109937866,pvalueTTest=0.438316513452125,
chr8	93107223	93107335	RUNX1T1	RUNX1T100035	0.081348145384756	2	0.00563687627594013	2	0.361376742048154	2	0.361376742048154	NA	NA	SegRatio=0.01,AbsMeanSigma=0.09,pvalue=0.148855109937866,pvalueTTest=0.438316513452125,
chr8	93107281	93107397	RUNX1T1	RUNX1T100036	-0.0644871436667998	2	0.00563687627594013	2	0.361376742048154	2	0.361376742048154	NA	NA	SegRatio=0.01,AbsMeanSigma=0.09,pvalue=0.148855109937866,pvalueTTest=0.438316513452125,
chr8	93107356	93107461	RUNX1T1	RUNX1T100037	0.185636904479844	2	0.00563687627594013	2	0.361376742048154	2	0.361376742048154	NA	NA	SegRatio=0.01,AbsMeanSigma=0.09,pvalue=0.148855109937866,pvalueTTest=0.438316513452125,
chr8	93107580	93107692	RUNX1T1	RUNX1T100038	-0.0435954899165668	2	0.00563687627594013	2	0.361376742048154	2	0.361376742048154	NA	NA	SegRatio=0.01,AbsMeanSigma=0.09,pvalue=0.148855109937866,pvalueTTest=0.438316513452125,
chr8	93107681	93107794	RUNX1T1	RUNX1T100039	-0.0817420096918212	2	0.00563687627594013	2	0.361376742048154	2	0.361376742048154	NA	NA	SegRatio=0.01,AbsMeanSigma=0.09,pvalue=0.148855109937866,pvalueTTest=0.438316513452125,
chr8	93115014	93115138	RUNX1T1	RUNX1T100040	NA	2	0.00563687627594013	2	0.361376742048154	2	0.361376742048154	NA	NA	SegRatio=0.01,AbsMeanSigma=0.09,pvalue=0.148855109937866,pvalueTTest=0.438316513452125,
chr8	113236979	113237097	CSMD3	CSMD300001	0.0138293084663604	2	0.00563687627594013	2	0.390821975486575	2	0.390821975486575	NA	NA	SegRatio=0.01,AbsMeanSigma=0.09,pvalue=0.148855109937866,pvalueTTest=0.438316513452125,
chr8	113237094	113237208	CSMD3	CSMD300002	-0.307661472159806	2	0.00563687627594013	2	0.390821975486575	2	0.390821975486575	NA	NA	SegRatio=0.01,AbsMeanSigma=0.09,pvalue=0.148855109937866,pvalueTTest=0.438316513452125,
chr8	113240929	113241039	CSMD3	CSMD300003	-0.128287675143675	2	0.00563687627594013	2	0.390821975486575	2	0.390821975486575	NA	NA	SegRatio=0.01,AbsMeanSigma=0.09,pvalue=0.148855109937866,pvalueTTest=0.438316513452125,
chr8	113241019	113241102	CSMD3	CSMD300004	0.136004982322637	2	0.00563687627594013	2	0.390821975486575	2	0.390821975486575	NA	NA	SegRatio=0.01,AbsMeanSigma=0.09,pvalue=0.148855109937866,pvalueTTest=0.438316513452125,
chr8	113241059	113241170	CSMD3	CSMD300005	NA	2	0.00563687627594013	2	0.390821975486575	2	0.390821975486575	NA	NA	SegRatio=0.01,AbsMeanSigma=0.09,pvalue=0.148855109937866,pvalueTTest=0.438316513452125,
chr8	113243745	113243834	CSMD3	CSMD300006	0.147556065919962	2	0.00563687627594013	2	0.390821975486575	2	0.390821975486575	NA	NA	SegRatio=0.01,AbsMeanSigma=0.09,pvalue=0.148855109937866,pvalueTTest=0.438316513452125,
chr8	113243796	113243904	CSMD3	CSMD300007	-0.0133315504322519	2	0.00563687627594013	2	0.390821975486575	2	0.390821975486575	NA	NA	SegRatio=0.01,AbsMeanSigma=0.09,pvalue=0.148855109937866,pvalueTTest=0.438316513452125,
chr8	113246541	113246631	CSMD3	CSMD300008	0.236498681871366	2	0.00563687627594013	2	0.390821975486575	2	0.390821975486575	NA	NA	SegRatio=0.01,AbsMeanSigma=0.09,pvalue=0.148855109937866,pvalueTTest=0.438316513452125,
chr8	113246607	113246704	CSMD3	CSMD300009	-0.197686119849729	2	0.00563687627594013	2	0.390821975486575	2	0.390821975486575	NA	NA	SegRatio=0.01,AbsMeanSigma=0.09,pvalue=0.148855109937866,pvalueTTest=0.438316513452125,
chr8	113246705	113246821	CSMD3	CSMD300010	NA	2	0.00563687627594013	2	0.390821975486575	2	0.390821975486575	NA	NA	SegRatio=0.01,AbsMeanSigma=0.09,pvalue=0.148855109937866,pvalueTTest=0.438316513452125,
chr8	113249335	113249445	CSMD3	CSMD300011	0.185285401383812	2	0.00563687627594013	2	0.390821975486575	2	0.390821975486575	NA	NA	SegRatio=0.01,AbsMeanSigma=0.09,pvalue=0.148855109937866,pvalueTTest=0.438316513452125,
chr8	113249441	113249557	CSMD3	CSMD300012	0.00708311726663398	2	0.00563687627594013	2	0.390821975486575	2	0.390821975486575	NA	NA	SegRatio=0.01,AbsMeanSigma=0.09,pvalue=0.148855109937866,pvalueTTest=0.438316513452125,
chr8	113249481	113249594	CSMD3	CSMD300013	-0.0639731797541252	2	0.00563687627594013	2	0.390821975486575	2	0.390821975486575	NA	NA	SegRatio=0.01,AbsMeanSigma=0.09,pvalue=0.148855109937866,pvalueTTest=0.438316513452125,
chr8	113249572	113249680	CSMD3	CSMD300014	NA	2	0.00563687627594013	2	0.390821975486575	2	0.390821975486575	NA	NA	SegRatio=0.01,AbsMeanSigma=0.09,pvalue=0.148855109937866,pvalueTTest=0.438316513452125,
chr8	113253903	113254008	CSMD3	CSMD300015	0.123333556357257	2	0.00563687627594013	2	0.390821975486575	2	0.390821975486575	NA	NA	SegRatio=0.01,AbsMeanSigma=0.09,pvalue=0.148855109937866,pvalueTTest=0.438316513452125,
chr8	113253996	113254109	CSMD3	CSMD300016	-0.0372639098182862	2	0.00563687627594013	2	0.390821975486575	2	0.390821975486575	NA	NA	SegRatio=0.01,AbsMeanSigma=0.09,pvalue=0.148855109937866,pvalueTTest=0.438316513452125,
chr8	113256582	113256684	CSMD3	CSMD300017	-0.0879286695328347	2	0.00563687627594013	2	0.390821975486575	2	0.390821975486575	NA	NA	SegRatio=0.01,AbsMeanSigma=0.09,pvalue=0.148855109937866,pvalueTTest=0.438316513452125,
chr8	113256660	113256771	CSMD3	CSMD300018	-0.136889794505458	2	0.00563687627594013	2	0.390821975486575	2	0.390821975486575	NA	NA	SegRatio=0.01,AbsMeanSigma=0.09,pvalue=0.148855109937866,pvalueTTest=0.438316513452125,
chr8	113256766	113256877	CSMD3	CSMD300019	-0.0879873885829894	2	0.00563687627594013	2	0.390821975486575	2	0.390821975486575	NA	NA	SegRatio=0.01,AbsMeanSigma=0.09,pvalue=0.148855109937866,pvalueTTest=0.438316513452125,
chr8	113259224	113259334	CSMD3	CSMD300020	-0.0595056553555464	2	0.00563687627594013	2	0.390821975486575	2	0.390821975486575	NA	NA	SegRatio=0.01,AbsMeanSigma=0.09,pvalue=0.148855109937866,pvalueTTest=0.438316513452125,
chr8	113259321	113259415	CSMD3	CSMD300021	0.111545880219106	2	0.00563687627594013	2	0.390821975486575	2	0.390821975486575	NA	NA	SegRatio=0.01,AbsMeanSigma=0.09,pvalue=0.148855109937866,pvalueTTest=0.438316513452125,
chr8	113266439	113266538	CSMD3	CSMD300022	0.00563687627594013	2	0.00563687627594013	2	0.390821975486575	2	0.390821975486575	NA	NA	SegRatio=0.01,AbsMeanSigma=0.09,pvalue=0.148855109937866,pvalueTTest=0.438316513452125,
chr8	113266539	113266643	CSMD3	CSMD300023	NA	2	0.00563687627594013	2	0.390821975486575	2	0.390821975486575	NA	NA	SegRatio=0.01,AbsMeanSigma=0.09,pvalue=0.148855109937866,pvalueTTest=0.438316513452125,
chr8	113267450	113267563	CSMD3	CSMD300024	-0.00577048624032885	2	0.00563687627594013	2	0.390821975486575	2	0.390821975486575	NA	NA	SegRatio=0.01,AbsMeanSigma=0.09,pvalue=0.148855109937866,pvalueTTest=0.438316513452125,
chr8	113267557	113267666	CSMD3	CSMD300025	-0.10599014866072	2	0.00563687627594013	2	0.390821975486575	2	0.390821975486575	NA	NA	SegRatio=0.01,AbsMeanSigma=0.09,pvalue=0.148855109937866,pvalueTTest=0.438316513452125,
chr8	113267650	113267724	CSMD3	CSMD300026	-0.669386156060465	2	0.00563687627594013	2	0.390821975486575	2	0.390821975486575	NA	NA	SegRatio=0.01,AbsMeanSigma=0.09,pvalue=0.148855109937866,pvalueTTest=0.438316513452125,
chr8	113275815	113275928	CSMD3	CSMD300027	0.063262819429556	2	0.00563687627594013	2	0.390821975486575	2	0.390821975486575	NA	NA	SegRatio=0.01,AbsMeanSigma=0.09,pvalue=0.148855109937866,pvalueTTest=0.438316513452125,
chr8	113275918	113276031	CSMD3	CSMD300028	0.197947870914681	2	0.00563687627594013	2	0.390821975486575	2	0.390821975486575	NA	NA	SegRatio=0.01,AbsMeanSigma=0.09,pvalue=0.148855109937866,pvalueTTest=0.438316513452125,
chr8	113275959	113276073	CSMD3	CSMD300029	-0.110110625348483	2	0.00563687627594013	2	0.390821975486575	2	0.390821975486575	NA	NA	SegRatio=0.01,AbsMeanSigma=0.09,pvalue=0.148855109937866,pvalueTTest=0.438316513452125,
chr8	113277544	113277659	CSMD3	CSMD300030	NA	2	0.00563687627594013	2	0.390821975486575	2	0.390821975486575	NA	NA	SegRatio=0.01,AbsMeanSigma=0.09,pvalue=0.148855109937866,pvalueTTest=0.438316513452125,
chr8	113277660	113277775	CSMD3	CSMD300031	0.297050137303959	2	0.00563687627594013	2	0.390821975486575	2	0.390821975486575	NA	NA	SegRatio=0.01,AbsMeanSigma=0.09,pvalue=0.148855109937866,pvalueTTest=0.438316513452125,
chr8	113277722	113277838	CSMD3	CSMD300032	0.10784088627863	2	0.00563687627594013	2	0.390821975486575	2	0.390821975486575	NA	NA	SegRatio=0.01,AbsMeanSigma=0.09,pvalue=0.148855109937866,pvalueTTest=0.438316513452125,
chr8	113293312	113293429	CSMD3	CSMD300033	NA	2	0.00563687627594013	2	0.390821975486575	2	0.390821975486575	NA	NA	SegRatio=0.01,AbsMeanSigma=0.09,pvalue=0.148855109937866,pvalueTTest=0.438316513452125,
chr8	113293427	113293534	CSMD3	CSMD300034	0.0181565121762741	2	0.00563687627594013	2	0.390821975486575	2	0.390821975486575	NA	NA	SegRatio=0.01,AbsMeanSigma=0.09,pvalue=0.148855109937866,pvalueTTest=0.438316513452125,
chr8	113293500	113293615	CSMD3	CSMD300035	-0.152458224347665	2	0.00563687627594013	2	0.390821975486575	2	0.390821975486575	NA	NA	SegRatio=0.01,AbsMeanSigma=0.09,pvalue=0.148855109937866,pvalueTTest=0.438316513452125,
chr8	113299259	113299366	CSMD3	CSMD300036	-0.112352209407896	2	0.00563687627594013	2	0.390821975486575	2	0.390821975486575	NA	NA	SegRatio=0.01,AbsMeanSigma=0.09,pvalue=0.148855109937866,pvalueTTest=0.438316513452125,
chr8	113299366	113299481	CSMD3	CSMD300037	-0.00542680071981023	2	0.00563687627594013	2	0.390821975486575	2	0.390821975486575	NA	NA	SegRatio=0.01,AbsMeanSigma=0.09,pvalue=0.148855109937866,pvalueTTest=0.438316513452125,
chr8	113299472	113299583	CSMD3	CSMD300038	-0.0203253264827686	2	0.00563687627594013	2	0.390821975486575	2	0.390821975486575	NA	NA	SegRatio=0.01,AbsMeanSigma=0.09,pvalue=0.148855109937866,pvalueTTest=0.438316513452125,
chr8	113301534	113301649	CSMD3	CSMD300039	-0.0541004650101298	2	0.00563687627594013	2	0.390821975486575	2	0.390821975486575	NA	NA	SegRatio=0.01,AbsMeanSigma=0.09,pvalue=0.148855109937866,pvalueTTest=0.438316513452125,
chr8	113301644	113301752	CSMD3	CSMD300040	-0.00408676701029714	2	0.00563687627594013	2	0.390821975486575	2	0.390821975486575	NA	NA	SegRatio=0.01,AbsMeanSigma=0.09,pvalue=0.148855109937866,pvalueTTest=0.438316513452125,
chr8	113301698	113301812	CSMD3	CSMD300041	0.0995928534328612	2	0.00563687627594013	2	0.390821975486575	2	0.390821975486575	NA	NA	SegRatio=0.01,AbsMeanSigma=0.09,pvalue=0.148855109937866,pvalueTTest=0.438316513452125,
chr8	113303714	113303831	CSMD3	CSMD300042	-0.111035334306676	2	0.00563687627594013	2	0.390821975486575	2	0.390821975486575	NA	NA	SegRatio=0.01,AbsMeanSigma=0.09,pvalue=0.148855109937866,pvalueTTest=0.438316513452125,
chr8	113303830	113303920	CSMD3	CSMD300043	-0.0895568761762709	2	0.00563687627594013	2	0.390821975486575	2	0.390821975486575	NA	NA	SegRatio=0.01,AbsMeanSigma=0.09,pvalue=0.148855109937866,pvalueTTest=0.438316513452125,
chr8	113303921	113304032	CSMD3	CSMD300044	NA	2	0.00563687627594013	2	0.390821975486575	2	0.390821975486575	NA	NA	SegRatio=0.01,AbsMeanSigma=0.09,pvalue=0.148855109937866,pvalueTTest=0.438316513452125,
chr8	113304745	113304858	CSMD3	CSMD300045	-0.0725266136491499	2	0.00563687627594013	2	0.390821975486575	2	0.390821975486575	NA	NA	SegRatio=0.01,AbsMeanSigma=0.09,pvalue=0.148855109937866,pvalueTTest=0.438316513452125,
chr8	113304842	113304938	CSMD3	CSMD300046	-0.0951997469350303	2	0.00563687627594013	2	0.390821975486575	2	0.390821975486575	NA	NA	SegRatio=0.01,AbsMeanSigma=0.09,pvalue=0.148855109937866,pvalueTTest=0.438316513452125,
chr8	113304935	113305062	CSMD3	CSMD300047	0.194903369351105	2	0.00563687627594013	2	0.390821975486575	2	0.390821975486575	NA	NA	SegRatio=0.01,AbsMeanSigma=0.09,pvalue=0.148855109937866,pvalueTTest=0.438316513452125,
chr8	113308031	113308138	CSMD3	CSMD300048	0.0607202998519198	2	0.00563687627594013	2	0.390821975486575	2	0.390821975486575	NA	NA	SegRatio=0.01,AbsMeanSigma=0.09,pvalue=0.148855109937866,pvalueTTest=0.438316513452125,
chr8	113308112	113308226	CSMD3	CSMD300049	0.05180126982967	2	0.00563687627594013	2	0.390821975486575	2	0.390821975486575	NA	NA	SegRatio=0.01,AbsMeanSigma=0.09,pvalue=0.148855109937866,pvalueTTest=0.438316513452125,
chr8	113308212	113308300	CSMD3	CSMD300050	NA	2	0.00563687627594013	2	0.390821975486575	2	0.390821975486575	NA	NA	SegRatio=0.01,AbsMeanSigma=0.09,pvalue=0.148855109937866,pvalueTTest=0.438316513452125,
chr8	113313978	113314094	CSMD3	CSMD300051	0.0717546949368711	2	0.00563687627594013	2	0.390821975486575	2	0.390821975486575	NA	NA	SegRatio=0.01,AbsMeanSigma=0.09,pvalue=0.148855109937866,pvalueTTest=0.438316513452125,
chr8	113314052	113314167	CSMD3	CSMD300052	-0.00805711022340175	2	0.00563687627594013	2	0.390821975486575	2	0.390821975486575	NA	NA	SegRatio=0.01,AbsMeanSigma=0.09,pvalue=0.148855109937866,pvalueTTest=0.438316513452125,
chr8	113314160	113314272	CSMD3	CSMD300053	-0.804110217848075	2	0.00563687627594013	2	0.390821975486575	2	0.390821975486575	NA	NA	SegRatio=0.01,AbsMeanSigma=0.09,pvalue=0.148855109937866,pvalueTTest=0.438316513452125,
chr8	113316911	113317020	CSMD3	CSMD300054	0.0244131662610392	2	0.00563687627594013	2	0.390821975486575	2	0.390821975486575	NA	NA	SegRatio=0.01,AbsMeanSigma=0.09,pvalue=0.148855109937866,pvalueTTest=0.438316513452125,
chr8	113317008	113317123	CSMD3	CSMD300055	0.118272109617887	2	0.00563687627594013	2	0.390821975486575	2	0.390821975486575	NA	NA	SegRatio=0.01,AbsMeanSigma=0.09,pvalue=0.148855109937866,pvalueTTest=0.438316513452125,
chr8	113317120	113317235	CSMD3	CSMD300056	0.0418644508770381	2	0.00563687627594013	2	0.390821975486575	2	0.390821975486575	NA	NA	SegRatio=0.01,AbsMeanSigma=0.09,pvalue=0.148855109937866,pvalueTTest=0.438316513452125,
chr8	113318151	113318267	CSMD3	CSMD300057	0.144621187192401	2	0.00563687627594013	2	0.390821975486575	2	0.390821975486575	NA	NA	SegRatio=0.01,AbsMeanSigma=0.09,pvalue=0.148855109937866,pvalueTTest=0.438316513452125,
chr8	113318239	113318349	CSMD3	CSMD300058	-0.0760647163633841	2	0.00563687627594013	2	0.390821975486575	2	0.390821975486575	NA	NA	SegRatio=0.01,AbsMeanSigma=0.09,pvalue=0.148855109937866,pvalueTTest=0.438316513452125,
chr8	113318274	113318384	CSMD3	CSMD300059	0.2861508700384	2	0.00563687627594013	2	0.390821975486575	2	0.390821975486575	NA	NA	SegRatio=0.01,AbsMeanSigma=0.09,pvalue=0.148855109937866,pvalueTTest=0.438316513452125,
chr8	113318367	113318482	CSMD3	CSMD300060	-0.0104525899221994	2	0.00563687627594013	2	0.390821975486575	2	0.390821975486575	NA	NA	SegRatio=0.01,AbsMeanSigma=0.09,pvalue=0.148855109937866,pvalueTTest=0.438316513452125,
chr8	113323167	113323284	CSMD3	CSMD300061	-0.0184858478690251	2	0.00563687627594013	2	0.390821975486575	2	0.390821975486575	NA	NA	SegRatio=0.01,AbsMeanSigma=0.09,pvalue=0.148855109937866,pvalueTTest=0.438316513452125,
chr8	113323260	113323369	CSMD3	CSMD300062	-0.192036491983351	2	0.00563687627594013	2	0.390821975486575	2	0.390821975486575	NA	NA	SegRatio=0.01,AbsMeanSigma=0.09,pvalue=0.148855109937866,pvalueTTest=0.438316513452125,
chr8	113323368	113323479	CSMD3	CSMD300063	0.188396164657981	2	0.00563687627594013	2	0.390821975486575	2	0.390821975486575	NA	NA	SegRatio=0.01,AbsMeanSigma=0.09,pvalue=0.148855109937866,pvalueTTest=0.438316513452125,
chr8	113326110	113326206	CSMD3	CSMD300064	0.060824811386825	2	0.00563687627594013	2	0.390821975486575	2	0.390821975486575	NA	NA	SegRatio=0.01,AbsMeanSigma=0.09,pvalue=0.148855109937866,pvalueTTest=0.438316513452125,
chr8	113326180	113326279	CSMD3	CSMD300065	NA	2	0.00563687627594013	2	0.390821975486575	2	0.390821975486575	NA	NA	SegRatio=0.01,AbsMeanSigma=0.09,pvalue=0.148855109937866,pvalueTTest=0.438316513452125,
chr8	113326270	113326383	CSMD3	CSMD300066	NA	2	0.00563687627594013	2	0.390821975486575	2	0.390821975486575	NA	NA	SegRatio=0.01,AbsMeanSigma=0.09,pvalue=0.148855109937866,pvalueTTest=0.438316513452125,
chr8	113326575	113326672	CSMD3	CSMD300067	NA	2	0.00563687627594013	2	0.390821975486575	2	0.390821975486575	NA	NA	SegRatio=0.01,AbsMeanSigma=0.09,pvalue=0.148855109937866,pvalueTTest=0.438316513452125,
chr8	113326671	113326788	CSMD3	CSMD300068	0.0647682623778963	2	0.00563687627594013	2	0.390821975486575	2	0.390821975486575	NA	NA	SegRatio=0.01,AbsMeanSigma=0.09,pvalue=0.148855109937866,pvalueTTest=0.438316513452125,
chr8	113326776	113326884	CSMD3	CSMD300069	-0.0366286742819428	2	0.00563687627594013	2	0.390821975486575	2	0.390821975486575	NA	NA	SegRatio=0.01,AbsMeanSigma=0.09,pvalue=0.148855109937866,pvalueTTest=0.438316513452125,
chr8	113330970	113331087	CSMD3	CSMD300070	-1.48572783651471	2	0.00563687627594013	2	0.390821975486575	2	0.390821975486575	NA	NA	SegRatio=0.01,AbsMeanSigma=0.09,pvalue=0.148855109937866,pvalueTTest=0.438316513452125,
chr8	113331083	113331198	CSMD3	CSMD300071	0.0512196955453874	2	0.00563687627594013	2	0.390821975486575	2	0.390821975486575	NA	NA	SegRatio=0.01,AbsMeanSigma=0.09,pvalue=0.148855109937866,pvalueTTest=0.438316513452125,
chr8	113332093	113332190	CSMD3	CSMD300072	-0.0241007477558889	2	0.00563687627594013	2	0.390821975486575	2	0.390821975486575	NA	NA	SegRatio=0.01,AbsMeanSigma=0.09,pvalue=0.148855109937866,pvalueTTest=0.438316513452125,
chr8	113332148	113332226	CSMD3	CSMD300073	-0.0499543763279662	2	0.00563687627594013	2	0.390821975486575	2	0.390821975486575	NA	NA	SegRatio=0.01,AbsMeanSigma=0.09,pvalue=0.148855109937866,pvalueTTest=0.438316513452125,
chr8	113332170	113332247	CSMD3	CSMD300074	0.026265920996559	2	0.00563687627594013	2	0.390821975486575	2	0.390821975486575	NA	NA	SegRatio=0.01,AbsMeanSigma=0.09,pvalue=0.148855109937866,pvalueTTest=0.438316513452125,
chr8	113347525	113347635	CSMD3	CSMD300075	0.0506062529289287	2	0.00563687627594013	2	0.390821975486575	2	0.390821975486575	NA	NA	SegRatio=0.01,AbsMeanSigma=0.09,pvalue=0.148855109937866,pvalueTTest=0.438316513452125,
chr8	113347597	113347714	CSMD3	CSMD300076	0.0651057879142018	2	0.00563687627594013	2	0.390821975486575	2	0.390821975486575	NA	NA	SegRatio=0.01,AbsMeanSigma=0.09,pvalue=0.148855109937866,pvalueTTest=0.438316513452125,
chr8	113347712	113347821	CSMD3	CSMD300077	-0.952225220475019	2	0.00563687627594013	2	0.390821975486575	2	0.390821975486575	q-value=0.00445081470732785, copies=1	NA	SegRatio=0.01,AbsMeanSigma=0.09,pvalue=0.148855109937866,pvalueTTest=0.438316513452125,
chr8	113348809	113348919	CSMD3	CSMD300078	NA	2	0.00563687627594013	2	0.390821975486575	2	0.390821975486575	NA	NA	SegRatio=0.01,AbsMeanSigma=0.09,pvalue=0.148855109937866,pvalueTTest=0.438316513452125,
chr8	113348917	113349029	CSMD3	CSMD300079	0.142034204804539	2	0.00563687627594013	2	0.390821975486575	2	0.390821975486575	NA	NA	SegRatio=0.01,AbsMeanSigma=0.09,pvalue=0.148855109937866,pvalueTTest=0.438316513452125,
chr8	113349010	113349123	CSMD3	CSMD300080	0.101996876904436	2	0.00563687627594013	2	0.390821975486575	2	0.390821975486575	NA	NA	SegRatio=0.01,AbsMeanSigma=0.09,pvalue=0.148855109937866,pvalueTTest=0.438316513452125,
chr8	113349750	113349856	CSMD3	CSMD300081	-0.0334497194678319	2	0.00563687627594013	2	0.390821975486575	2	0.390821975486575	NA	NA	SegRatio=0.01,AbsMeanSigma=0.09,pvalue=0.148855109937866,pvalueTTest=0.438316513452125,
chr8	113349840	113349951	CSMD3	CSMD300082	-0.00432515124876023	2	0.00563687627594013	2	0.390821975486575	2	0.390821975486575	NA	NA	SegRatio=0.01,AbsMeanSigma=0.09,pvalue=0.148855109937866,pvalueTTest=0.438316513452125,
chr8	113349948	113350053	CSMD3	CSMD300083	0.105604123821214	2	0.00563687627594013	2	0.390821975486575	2	0.390821975486575	NA	NA	SegRatio=0.01,AbsMeanSigma=0.09,pvalue=0.148855109937866,pvalueTTest=0.438316513452125,
chr8	113353584	113353720	CSMD3	CSMD300084	NA	2	0.00563687627594013	2	0.390821975486575	2	0.390821975486575	NA	NA	SegRatio=0.01,AbsMeanSigma=0.09,pvalue=0.148855109937866,pvalueTTest=0.438316513452125,
chr8	113353723	113353829	CSMD3	CSMD300085	-0.0541870613038572	2	0.00563687627594013	2	0.390821975486575	2	0.390821975486575	NA	NA	SegRatio=0.01,AbsMeanSigma=0.09,pvalue=0.148855109937866,pvalueTTest=0.438316513452125,
chr8	113353830	113353946	CSMD3	CSMD300086	-0.136372272807937	2	0.00563687627594013	2	0.390821975486575	2	0.390821975486575	NA	NA	SegRatio=0.01,AbsMeanSigma=0.09,pvalue=0.148855109937866,pvalueTTest=0.438316513452125,
chr8	113358236	113358348	CSMD3	CSMD300087	NA	2	0.00563687627594013	2	0.390821975486575	2	0.390821975486575	NA	NA	SegRatio=0.01,AbsMeanSigma=0.09,pvalue=0.148855109937866,pvalueTTest=0.438316513452125,
chr8	113358344	113358454	CSMD3	CSMD300088	0.0494021021568692	2	0.00563687627594013	2	0.390821975486575	2	0.390821975486575	NA	NA	SegRatio=0.01,AbsMeanSigma=0.09,pvalue=0.148855109937866,pvalueTTest=0.438316513452125,
chr8	113358409	113358527	CSMD3	CSMD300089	0.0557599860451317	2	0.00563687627594013	2	0.390821975486575	2	0.390821975486575	NA	NA	SegRatio=0.01,AbsMeanSigma=0.09,pvalue=0.148855109937866,pvalueTTest=0.438316513452125,
chr8	113363330	113363435	CSMD3	CSMD300090	NA	2	0.00563687627594013	2	0.390821975486575	2	0.390821975486575	NA	NA	SegRatio=0.01,AbsMeanSigma=0.09,pvalue=0.148855109937866,pvalueTTest=0.438316513452125,
chr8	113363420	113363486	CSMD3	CSMD300091	-0.355075230492306	2	0.00563687627594013	2	0.390821975486575	2	0.390821975486575	NA	NA	SegRatio=0.01,AbsMeanSigma=0.09,pvalue=0.148855109937866,pvalueTTest=0.438316513452125,
chr8	113363447	113363555	CSMD3	CSMD300092	NA	2	0.00563687627594013	2	0.390821975486575	2	0.390821975486575	NA	NA	SegRatio=0.01,AbsMeanSigma=0.09,pvalue=0.148855109937866,pvalueTTest=0.438316513452125,
chr8	113364554	113364665	CSMD3	CSMD300093	0.103205431666593	2	0.00563687627594013	2	0.390821975486575	2	0.390821975486575	NA	NA	SegRatio=0.01,AbsMeanSigma=0.09,pvalue=0.148855109937866,pvalueTTest=0.438316513452125,
chr8	113364663	113364750	CSMD3	CSMD300094	0.0417786498458094	2	0.00563687627594013	2	0.390821975486575	2	0.390821975486575	NA	NA	SegRatio=0.01,AbsMeanSigma=0.09,pvalue=0.148855109937866,pvalueTTest=0.438316513452125,
chr8	113364733	113364841	CSMD3	CSMD300095	NA	2	0.00563687627594013	2	0.390821975486575	2	0.390821975486575	NA	NA	SegRatio=0.01,AbsMeanSigma=0.09,pvalue=0.148855109937866,pvalueTTest=0.438316513452125,
chr8	113392503	113392610	CSMD3	CSMD300096	NA	2	0.00563687627594013	2	0.390821975486575	2	0.390821975486575	NA	NA	SegRatio=0.01,AbsMeanSigma=0.09,pvalue=0.148855109937866,pvalueTTest=0.438316513452125,
chr8	113392602	113392704	CSMD3	CSMD300097	0.0615753816939465	2	0.00563687627594013	2	0.390821975486575	2	0.390821975486575	NA	NA	SegRatio=0.01,AbsMeanSigma=0.09,pvalue=0.148855109937866,pvalueTTest=0.438316513452125,
chr8	113395718	113395812	CSMD3	CSMD300098	NA	2	0.00563687627594013	2	0.390821975486575	2	0.390821975486575	NA	NA	SegRatio=0.01,AbsMeanSigma=0.09,pvalue=0.148855109937866,pvalueTTest=0.438316513452125,
chr8	113395804	113395910	CSMD3	CSMD300099	0.22530018067551	2	0.00563687627594013	2	0.390821975486575	2	0.390821975486575	NA	NA	SegRatio=0.01,AbsMeanSigma=0.09,pvalue=0.148855109937866,pvalueTTest=0.438316513452125,
chr8	113395865	113395980	CSMD3	CSMD300100	-0.0248527053523021	2	0.00563687627594013	2	0.390821975486575	2	0.390821975486575	NA	NA	SegRatio=0.01,AbsMeanSigma=0.09,pvalue=0.148855109937866,pvalueTTest=0.438316513452125,
chr8	113402850	113402960	CSMD3	CSMD300101	-0.0415200053941637	2	0.00563687627594013	2	0.390821975486575	2	0.390821975486575	NA	NA	SegRatio=0.01,AbsMeanSigma=0.09,pvalue=0.148855109937866,pvalueTTest=0.438316513452125,
chr8	113402940	113403038	CSMD3	CSMD300102	0.0837082851215413	2	0.00563687627594013	2	0.390821975486575	2	0.390821975486575	NA	NA	SegRatio=0.01,AbsMeanSigma=0.09,pvalue=0.148855109937866,pvalueTTest=0.438316513452125,
chr8	113418770	113418884	CSMD3	CSMD300103	0.00439599607810815	2	0.00563687627594013	2	0.390821975486575	2	0.390821975486575	NA	NA	SegRatio=0.01,AbsMeanSigma=0.09,pvalue=0.148855109937866,pvalueTTest=0.438316513452125,
chr8	113418819	113418919	CSMD3	CSMD300104	0.0248877495741135	2	0.00563687627594013	2	0.390821975486575	2	0.390821975486575	NA	NA	SegRatio=0.01,AbsMeanSigma=0.09,pvalue=0.148855109937866,pvalueTTest=0.438316513452125,
chr8	113418883	113418991	CSMD3	CSMD300105	0.121110113859504	2	0.00563687627594013	2	0.390821975486575	2	0.390821975486575	NA	NA	SegRatio=0.01,AbsMeanSigma=0.09,pvalue=0.148855109937866,pvalueTTest=0.438316513452125,
chr8	113420517	113420628	CSMD3	CSMD300106	-0.103366428132646	2	0.00563687627594013	2	0.390821975486575	2	0.390821975486575	NA	NA	SegRatio=0.01,AbsMeanSigma=0.09,pvalue=0.148855109937866,pvalueTTest=0.438316513452125,
chr8	113420607	113420719	CSMD3	CSMD300107	NA	2	0.00563687627594013	2	0.390821975486575	2	0.390821975486575	NA	NA	SegRatio=0.01,AbsMeanSigma=0.09,pvalue=0.148855109937866,pvalueTTest=0.438316513452125,
chr8	113421124	113421216	CSMD3	CSMD300108	0.111364750951351	2	0.00563687627594013	2	0.390821975486575	2	0.390821975486575	NA	NA	SegRatio=0.01,AbsMeanSigma=0.09,pvalue=0.148855109937866,pvalueTTest=0.438316513452125,
chr8	113421190	113421283	CSMD3	CSMD300109	-0.0512526409402374	2	0.00563687627594013	2	0.390821975486575	2	0.390821975486575	NA	NA	SegRatio=0.01,AbsMeanSigma=0.09,pvalue=0.148855109937866,pvalueTTest=0.438316513452125,
chr8	113484794	113484910	CSMD3	CSMD300110	-0.0840859591782588	2	0.00563687627594013	2	0.390821975486575	2	0.390821975486575	NA	NA	SegRatio=0.01,AbsMeanSigma=0.09,pvalue=0.148855109937866,pvalueTTest=0.438316513452125,
chr8	113484910	113485022	CSMD3	CSMD300111	0.279061525883874	2	0.00563687627594013	2	0.390821975486575	2	0.390821975486575	NA	NA	SegRatio=0.01,AbsMeanSigma=0.09,pvalue=0.148855109937866,pvalueTTest=0.438316513452125,
chr8	113504646	113504742	CSMD3	CSMD300112	0.236318112237965	2	0.00563687627594013	2	0.390821975486575	2	0.390821975486575	NA	NA	SegRatio=0.01,AbsMeanSigma=0.09,pvalue=0.148855109937866,pvalueTTest=0.438316513452125,
chr8	113504743	113504859	CSMD3	CSMD300113	-0.040380651099963	2	0.00563687627594013	2	0.390821975486575	2	0.390821975486575	NA	NA	SegRatio=0.01,AbsMeanSigma=0.09,pvalue=0.148855109937866,pvalueTTest=0.438316513452125,
chr8	113504856	113504969	CSMD3	CSMD300114	-0.0643598951306214	2	0.00563687627594013	2	0.390821975486575	2	0.390821975486575	NA	NA	SegRatio=0.01,AbsMeanSigma=0.09,pvalue=0.148855109937866,pvalueTTest=0.438316513452125,
chr8	113515966	113516077	CSMD3	CSMD300115	NA	2	0.00563687627594013	2	0.390821975486575	2	0.390821975486575	NA	NA	SegRatio=0.01,AbsMeanSigma=0.09,pvalue=0.148855109937866,pvalueTTest=0.438316513452125,
chr8	113516061	113516176	CSMD3	CSMD300116.CSMD300117	NA	2	0.00563687627594013	2	0.390821975486575	2	0.390821975486575	NA	NA	SegRatio=0.01,AbsMeanSigma=0.09,pvalue=0.148855109937866,pvalueTTest=0.438316513452125,
chr8	113516193	113516320	CSMD3	CSMD300118	-3.64496545976549	2	0.00563687627594013	2	0.390821975486575	2	0.390821975486575	q-value=3.25730201814834e-06, copies=0	NA	SegRatio=0.01,AbsMeanSigma=0.09,pvalue=0.148855109937866,pvalueTTest=0.438316513452125,
chr8	113518880	113518997	CSMD3	CSMD300119	0.0208252444602951	2	0.00563687627594013	2	0.390821975486575	2	0.390821975486575	NA	NA	SegRatio=0.01,AbsMeanSigma=0.09,pvalue=0.148855109937866,pvalueTTest=0.438316513452125,
chr8	113518939	113519050	CSMD3	CSMD300120	0.215173438887917	2	0.00563687627594013	2	0.390821975486575	2	0.390821975486575	NA	NA	SegRatio=0.01,AbsMeanSigma=0.09,pvalue=0.148855109937866,pvalueTTest=0.438316513452125,
chr8	113519036	113519151	CSMD3	CSMD300121	-2.19745465860002	2	0.00563687627594013	2	0.390821975486575	2	0.390821975486575	q-value=0.00491993921818606, copies=0	NA	SegRatio=0.01,AbsMeanSigma=0.09,pvalue=0.148855109937866,pvalueTTest=0.438316513452125,
chr8	113529164	113529296	CSMD3	CSMD300122	-0.185187226090991	2	0.00563687627594013	2	0.390821975486575	2	0.390821975486575	NA	NA	SegRatio=0.01,AbsMeanSigma=0.09,pvalue=0.148855109937866,pvalueTTest=0.438316513452125,
chr8	113529296	113529402	CSMD3	CSMD300123	-0.0911783218927003	2	0.00563687627594013	2	0.390821975486575	2	0.390821975486575	NA	NA	SegRatio=0.01,AbsMeanSigma=0.09,pvalue=0.148855109937866,pvalueTTest=0.438316513452125,
chr8	113529341	113529440	CSMD3	CSMD300124	-0.0975757013511811	2	0.00563687627594013	2	0.390821975486575	2	0.390821975486575	NA	NA	SegRatio=0.01,AbsMeanSigma=0.09,pvalue=0.148855109937866,pvalueTTest=0.438316513452125,
chr8	113529392	113529505	CSMD3	CSMD300125	-0.122683486474444	2	0.00563687627594013	2	0.390821975486575	2	0.390821975486575	NA	NA	SegRatio=0.01,AbsMeanSigma=0.09,pvalue=0.148855109937866,pvalueTTest=0.438316513452125,
chr8	113562876	113562988	CSMD3	CSMD300126	0.107339705946465	2	0.00563687627594013	2	0.390821975486575	2	0.390821975486575	NA	NA	SegRatio=0.01,AbsMeanSigma=0.09,pvalue=0.148855109937866,pvalueTTest=0.438316513452125,
chr8	113562988	113563103	CSMD3	CSMD300127	0.0994212874307157	2	0.00563687627594013	2	0.390821975486575	2	0.390821975486575	NA	NA	SegRatio=0.01,AbsMeanSigma=0.09,pvalue=0.148855109937866,pvalueTTest=0.438316513452125,
chr8	113563062	113563169	CSMD3	CSMD300128	0.0381948810241236	2	0.00563687627594013	2	0.390821975486575	2	0.390821975486575	NA	NA	SegRatio=0.01,AbsMeanSigma=0.09,pvalue=0.148855109937866,pvalueTTest=0.438316513452125,
chr8	113564789	113564904	CSMD3	CSMD300129	-0.0940435989240342	2	0.00563687627594013	2	0.390821975486575	2	0.390821975486575	NA	NA	SegRatio=0.01,AbsMeanSigma=0.09,pvalue=0.148855109937866,pvalueTTest=0.438316513452125,
chr8	113564876	113564987	CSMD3	CSMD300130	-0.00726413617143398	2	0.00563687627594013	2	0.390821975486575	2	0.390821975486575	NA	NA	SegRatio=0.01,AbsMeanSigma=0.09,pvalue=0.148855109937866,pvalueTTest=0.438316513452125,
chr8	113568957	113569070	CSMD3	CSMD300131	0.400041095933023	2	0.00563687627594013	2	0.390821975486575	2	0.390821975486575	NA	NA	SegRatio=0.01,AbsMeanSigma=0.09,pvalue=0.148855109937866,pvalueTTest=0.438316513452125,
chr8	113569014	113569120	CSMD3	CSMD300132	-0.0071780177113353	2	0.00563687627594013	2	0.390821975486575	2	0.390821975486575	NA	NA	SegRatio=0.01,AbsMeanSigma=0.09,pvalue=0.148855109937866,pvalueTTest=0.438316513452125,
chr8	113569087	113569201	CSMD3	CSMD300133	0.0188831455244784	2	0.00563687627594013	2	0.390821975486575	2	0.390821975486575	NA	NA	SegRatio=0.01,AbsMeanSigma=0.09,pvalue=0.148855109937866,pvalueTTest=0.438316513452125,
chr8	113569185	113569296	CSMD3	CSMD300134	NA	2	0.00563687627594013	2	0.390821975486575	2	0.390821975486575	NA	NA	SegRatio=0.01,AbsMeanSigma=0.09,pvalue=0.148855109937866,pvalueTTest=0.438316513452125,
chr8	113585668	113585779	CSMD3	CSMD300135	-0.0566238383966639	2	0.00563687627594013	2	0.390821975486575	2	0.390821975486575	NA	NA	SegRatio=0.01,AbsMeanSigma=0.09,pvalue=0.148855109937866,pvalueTTest=0.438316513452125,
chr8	113585759	113585872	CSMD3	CSMD300136	-0.0311386159829959	2	0.00563687627594013	2	0.390821975486575	2	0.390821975486575	NA	NA	SegRatio=0.01,AbsMeanSigma=0.09,pvalue=0.148855109937866,pvalueTTest=0.438316513452125,
chr8	113585804	113585917	CSMD3	CSMD300137	0.0890696879494396	2	0.00563687627594013	2	0.390821975486575	2	0.390821975486575	NA	NA	SegRatio=0.01,AbsMeanSigma=0.09,pvalue=0.148855109937866,pvalueTTest=0.438316513452125,
chr8	113599288	113599394	CSMD3	CSMD300138	0.102886709100411	2	0.00563687627594013	2	0.390821975486575	2	0.390821975486575	NA	NA	SegRatio=0.01,AbsMeanSigma=0.09,pvalue=0.148855109937866,pvalueTTest=0.438316513452125,
chr8	113599344	113599458	CSMD3	CSMD300139	-0.119855500832406	2	0.00563687627594013	2	0.390821975486575	2	0.390821975486575	NA	NA	SegRatio=0.01,AbsMeanSigma=0.09,pvalue=0.148855109937866,pvalueTTest=0.438316513452125,
chr8	113599424	113599534	CSMD3	CSMD300140	0.0025951462263944	2	0.00563687627594013	2	0.390821975486575	2	0.390821975486575	NA	NA	SegRatio=0.01,AbsMeanSigma=0.09,pvalue=0.148855109937866,pvalueTTest=0.438316513452125,
chr8	113649021	113649133	CSMD3	CSMD300141	-0.0793455355149151	2	0.00563687627594013	2	0.390821975486575	2	0.390821975486575	NA	NA	SegRatio=0.01,AbsMeanSigma=0.09,pvalue=0.148855109937866,pvalueTTest=0.438316513452125,
chr8	113649121	113649212	CSMD3	CSMD300142	0.159229161051911	2	0.00563687627594013	2	0.390821975486575	2	0.390821975486575	NA	NA	SegRatio=0.01,AbsMeanSigma=0.09,pvalue=0.148855109937866,pvalueTTest=0.438316513452125,
chr8	113649155	113649268	CSMD3	CSMD300143	0.00960238510251896	2	0.00563687627594013	2	0.390821975486575	2	0.390821975486575	NA	NA	SegRatio=0.01,AbsMeanSigma=0.09,pvalue=0.148855109937866,pvalueTTest=0.438316513452125,
chr8	113650858	113650969	CSMD3	CSMD300144	-1.41383439312029	2	0.00563687627594013	2	0.390821975486575	2	0.390821975486575	NA	NA	SegRatio=0.01,AbsMeanSigma=0.09,pvalue=0.148855109937866,pvalueTTest=0.438316513452125,
chr8	113650948	113651059	CSMD3	CSMD300145	0.0935833525786087	2	0.00563687627594013	2	0.390821975486575	2	0.390821975486575	NA	NA	SegRatio=0.01,AbsMeanSigma=0.09,pvalue=0.148855109937866,pvalueTTest=0.438316513452125,
chr8	113651016	113651125	CSMD3	CSMD300146	-0.0716687086907092	2	0.00563687627594013	2	0.390821975486575	2	0.390821975486575	NA	NA	SegRatio=0.01,AbsMeanSigma=0.09,pvalue=0.148855109937866,pvalueTTest=0.438316513452125,
chr8	113651089	113651201	CSMD3	CSMD300147	-0.0142204374964308	2	0.00563687627594013	2	0.390821975486575	2	0.390821975486575	NA	NA	SegRatio=0.01,AbsMeanSigma=0.09,pvalue=0.148855109937866,pvalueTTest=0.438316513452125,
chr8	113657311	113657423	CSMD3	CSMD300148	-0.03734439959542	2	0.00563687627594013	2	0.390821975486575	2	0.390821975486575	NA	NA	SegRatio=0.01,AbsMeanSigma=0.09,pvalue=0.148855109937866,pvalueTTest=0.438316513452125,
chr8	113657424	113657538	CSMD3	CSMD300149	0.178397647867288	2	0.00563687627594013	2	0.390821975486575	2	0.390821975486575	NA	NA	SegRatio=0.01,AbsMeanSigma=0.09,pvalue=0.148855109937866,pvalueTTest=0.438316513452125,
chr8	113662274	113662406	CSMD3	CSMD300150	NA	2	0.00563687627594013	2	0.390821975486575	2	0.390821975486575	NA	NA	SegRatio=0.01,AbsMeanSigma=0.09,pvalue=0.148855109937866,pvalueTTest=0.438316513452125,
chr8	113662401	113662489	CSMD3	CSMD300151	0.0876660921843746	2	0.00563687627594013	2	0.390821975486575	2	0.390821975486575	NA	NA	SegRatio=0.01,AbsMeanSigma=0.09,pvalue=0.148855109937866,pvalueTTest=0.438316513452125,
chr8	113662462	113662569	CSMD3	CSMD300152	0.30447736152998	2	0.00563687627594013	2	0.390821975486575	2	0.390821975486575	NA	NA	SegRatio=0.01,AbsMeanSigma=0.09,pvalue=0.148855109937866,pvalueTTest=0.438316513452125,
chr8	113662541	113662651	CSMD3	CSMD300153	-0.112076802822429	2	0.00563687627594013	2	0.390821975486575	2	0.390821975486575	NA	NA	SegRatio=0.01,AbsMeanSigma=0.09,pvalue=0.148855109937866,pvalueTTest=0.438316513452125,
chr8	113668360	113668476	CSMD3	CSMD300154	NA	2	0.00563687627594013	2	0.390821975486575	2	0.390821975486575	NA	NA	SegRatio=0.01,AbsMeanSigma=0.09,pvalue=0.148855109937866,pvalueTTest=0.438316513452125,
chr8	113668418	113668531	CSMD3	CSMD300155	-0.0868085171750461	2	0.00563687627594013	2	0.390821975486575	2	0.390821975486575	NA	NA	SegRatio=0.01,AbsMeanSigma=0.09,pvalue=0.148855109937866,pvalueTTest=0.438316513452125,
chr8	113668517	113668626	CSMD3	CSMD300156	-0.639830623190712	2	0.00563687627594013	2	0.390821975486575	2	0.390821975486575	NA	NA	SegRatio=0.01,AbsMeanSigma=0.09,pvalue=0.148855109937866,pvalueTTest=0.438316513452125,
chr8	113678460	113678573	CSMD3	CSMD300157	-0.0465384363233636	2	0.00563687627594013	2	0.390821975486575	2	0.390821975486575	NA	NA	SegRatio=0.01,AbsMeanSigma=0.09,pvalue=0.148855109937866,pvalueTTest=0.438316513452125,
chr8	113678566	113678676	CSMD3	CSMD300158	0.300676183675211	2	0.00563687627594013	2	0.390821975486575	2	0.390821975486575	NA	NA	SegRatio=0.01,AbsMeanSigma=0.09,pvalue=0.148855109937866,pvalueTTest=0.438316513452125,
chr8	113694650	113694755	CSMD3	CSMD300159	0.131723571051229	2	0.00563687627594013	2	0.390821975486575	2	0.390821975486575	NA	NA	SegRatio=0.01,AbsMeanSigma=0.09,pvalue=0.148855109937866,pvalueTTest=0.438316513452125,
chr8	113694713	113694830	CSMD3	CSMD300160	-0.0789967120897683	2	0.00563687627594013	2	0.390821975486575	2	0.390821975486575	NA	NA	SegRatio=0.01,AbsMeanSigma=0.09,pvalue=0.148855109937866,pvalueTTest=0.438316513452125,
chr8	113694764	113694858	CSMD3	CSMD300161	-0.0176291187282941	2	0.00563687627594013	2	0.390821975486575	2	0.390821975486575	NA	NA	SegRatio=0.01,AbsMeanSigma=0.09,pvalue=0.148855109937866,pvalueTTest=0.438316513452125,
chr8	113694854	113694966	CSMD3	CSMD300162	-2.3987646698167	2	0.00563687627594013	2	0.390821975486575	2	0.390821975486575	q-value=3.73822073511083e-06, copies=0	NA	SegRatio=0.01,AbsMeanSigma=0.09,pvalue=0.148855109937866,pvalueTTest=0.438316513452125,
chr8	113697582	113697687	CSMD3	CSMD300163	0.850512507214425	2	0.00563687627594013	2	0.390821975486575	2	0.390821975486575	q-value=1.57606075635529e-09, copies=4.5	NA	SegRatio=0.01,AbsMeanSigma=0.09,pvalue=0.148855109937866,pvalueTTest=0.438316513452125,
chr8	113697686	113697800	CSMD3	CSMD300164	0.0223134945798481	2	0.00563687627594013	2	0.390821975486575	2	0.390821975486575	NA	NA	SegRatio=0.01,AbsMeanSigma=0.09,pvalue=0.148855109937866,pvalueTTest=0.438316513452125,
chr8	113697790	113697900	CSMD3	CSMD300165	-0.0361544048289214	2	0.00563687627594013	2	0.390821975486575	2	0.390821975486575	NA	NA	SegRatio=0.01,AbsMeanSigma=0.09,pvalue=0.148855109937866,pvalueTTest=0.438316513452125,
chr8	113697849	113697960	CSMD3	CSMD300166	-0.0616793702734463	2	0.00563687627594013	2	0.390821975486575	2	0.390821975486575	NA	NA	SegRatio=0.01,AbsMeanSigma=0.09,pvalue=0.148855109937866,pvalueTTest=0.438316513452125,
chr8	113697957	113698091	CSMD3	CSMD300167	NA	2	0.00563687627594013	2	0.390821975486575	2	0.390821975486575	NA	NA	SegRatio=0.01,AbsMeanSigma=0.09,pvalue=0.148855109937866,pvalueTTest=0.438316513452125,
chr8	113702074	113702185	CSMD3	CSMD300168	0.00786904141155489	2	0.00563687627594013	2	0.390821975486575	2	0.390821975486575	NA	NA	SegRatio=0.01,AbsMeanSigma=0.09,pvalue=0.148855109937866,pvalueTTest=0.438316513452125,
chr8	113702145	113702254	CSMD3	CSMD300169	-0.217545076233621	2	0.00563687627594013	2	0.390821975486575	2	0.390821975486575	NA	NA	SegRatio=0.01,AbsMeanSigma=0.09,pvalue=0.148855109937866,pvalueTTest=0.438316513452125,
chr8	113702251	113702361	CSMD3	CSMD300170	-0.0428413796542301	2	0.00563687627594013	2	0.390821975486575	2	0.390821975486575	NA	NA	SegRatio=0.01,AbsMeanSigma=0.09,pvalue=0.148855109937866,pvalueTTest=0.438316513452125,
chr8	113812369	113812480	CSMD3	CSMD300171	0.0980315865970621	2	0.00563687627594013	2	0.390821975486575	2	0.390821975486575	NA	NA	SegRatio=0.01,AbsMeanSigma=0.09,pvalue=0.148855109937866,pvalueTTest=0.438316513452125,
chr8	113812463	113812575	CSMD3	CSMD300172	-0.00545424016097971	2	0.00563687627594013	2	0.390821975486575	2	0.390821975486575	NA	NA	SegRatio=0.01,AbsMeanSigma=0.09,pvalue=0.148855109937866,pvalueTTest=0.438316513452125,
chr8	113841893	113842009	CSMD3	CSMD300173	0.0234777872957198	2	0.00563687627594013	2	0.390821975486575	2	0.390821975486575	NA	NA	SegRatio=0.01,AbsMeanSigma=0.09,pvalue=0.148855109937866,pvalueTTest=0.438316513452125,
chr8	113841928	113842040	CSMD3	CSMD300174	0.0247609316866185	2	0.00563687627594013	2	0.390821975486575	2	0.390821975486575	NA	NA	SegRatio=0.01,AbsMeanSigma=0.09,pvalue=0.148855109937866,pvalueTTest=0.438316513452125,
chr8	113871326	113871434	CSMD3	CSMD300175	-0.10942156259364	2	0.00563687627594013	2	0.390821975486575	2	0.390821975486575	NA	NA	SegRatio=0.01,AbsMeanSigma=0.09,pvalue=0.148855109937866,pvalueTTest=0.438316513452125,
chr8	113871374	113871482	CSMD3	CSMD300176	0.277451372757574	2	0.00563687627594013	2	0.390821975486575	2	0.390821975486575	NA	NA	SegRatio=0.01,AbsMeanSigma=0.09,pvalue=0.148855109937866,pvalueTTest=0.438316513452125,
chr8	113871473	113871586	CSMD3	CSMD300177	-1.91521428993688	2	0.00563687627594013	2	0.390821975486575	2	0.390821975486575	q-value=0.00491993921818606, copies=0.5	NA	SegRatio=0.01,AbsMeanSigma=0.09,pvalue=0.148855109937866,pvalueTTest=0.438316513452125,
chr8	113933789	113933900	CSMD3	CSMD300178	-0.080560635258315	2	0.00563687627594013	2	0.390821975486575	2	0.390821975486575	NA	NA	SegRatio=0.01,AbsMeanSigma=0.09,pvalue=0.148855109937866,pvalueTTest=0.438316513452125,
chr8	113933891	113933973	CSMD3	CSMD300179	0.180724339768003	2	0.00563687627594013	2	0.390821975486575	2	0.390821975486575	NA	NA	SegRatio=0.01,AbsMeanSigma=0.09,pvalue=0.148855109937866,pvalueTTest=0.438316513452125,
chr8	113933927	113934044	CSMD3	CSMD300180	-0.0593024916306273	2	0.00563687627594013	2	0.390821975486575	2	0.390821975486575	NA	NA	SegRatio=0.01,AbsMeanSigma=0.09,pvalue=0.148855109937866,pvalueTTest=0.438316513452125,
chr8	113959928	113960047	CSMD3	CSMD300181	NA	2	0.00563687627594013	2	0.390821975486575	2	0.390821975486575	NA	NA	SegRatio=0.01,AbsMeanSigma=0.09,pvalue=0.148855109937866,pvalueTTest=0.438316513452125,
chr8	113960073	113960207	CSMD3	CSMD300182	-2.00005995258553	2	0.00563687627594013	2	0.390821975486575	2	0.390821975486575	NA	NA	SegRatio=0.01,AbsMeanSigma=0.09,pvalue=0.148855109937866,pvalueTTest=0.438316513452125,
chr8	113966823	113966933	CSMD3	CSMD300183	-0.00223077306434722	2	0.00563687627594013	2	0.390821975486575	2	0.390821975486575	NA	NA	SegRatio=0.01,AbsMeanSigma=0.09,pvalue=0.148855109937866,pvalueTTest=0.438316513452125,
chr8	113966931	113967063	CSMD3	CSMD300184	-1.85190937552606	2	0.00563687627594013	2	0.390821975486575	2	0.390821975486575	q-value=7.88687334390895e-11, copies=0.5	NA	SegRatio=0.01,AbsMeanSigma=0.09,pvalue=0.148855109937866,pvalueTTest=0.438316513452125,
chr8	113987992	113988109	CSMD3	CSMD300185	0.0952004357958431	2	0.00563687627594013	2	0.390821975486575	2	0.390821975486575	NA	NA	SegRatio=0.01,AbsMeanSigma=0.09,pvalue=0.148855109937866,pvalueTTest=0.438316513452125,
chr8	113988087	113988190	CSMD3	CSMD300186	0.153893347050779	2	0.00563687627594013	2	0.390821975486575	2	0.390821975486575	NA	NA	SegRatio=0.01,AbsMeanSigma=0.09,pvalue=0.148855109937866,pvalueTTest=0.438316513452125,
chr8	113988122	113988234	CSMD3	CSMD300187	0.124313578055299	2	0.00563687627594013	2	0.390821975486575	2	0.390821975486575	NA	NA	SegRatio=0.01,AbsMeanSigma=0.09,pvalue=0.148855109937866,pvalueTTest=0.438316513452125,
chr8	113988220	113988332	CSMD3	CSMD300188	-0.0901257664806177	2	0.00563687627594013	2	0.390821975486575	2	0.390821975486575	NA	NA	SegRatio=0.01,AbsMeanSigma=0.09,pvalue=0.148855109937866,pvalueTTest=0.438316513452125,
chr8	113988279	113988381	CSMD3	CSMD300189	0.0174155342573597	2	0.00563687627594013	2	0.390821975486575	2	0.390821975486575	NA	NA	SegRatio=0.01,AbsMeanSigma=0.09,pvalue=0.148855109937866,pvalueTTest=0.438316513452125,
chr8	113988382	113988477	CSMD3	CSMD300190	0.652852853966315	2	0.00563687627594013	2	0.390821975486575	2	0.390821975486575	NA	NA	SegRatio=0.01,AbsMeanSigma=0.09,pvalue=0.148855109937866,pvalueTTest=0.438316513452125,
chr8	114031216	114031329	CSMD3	CSMD300191	0.122812869544747	2	0.00563687627594013	2	0.390821975486575	2	0.390821975486575	NA	NA	SegRatio=0.01,AbsMeanSigma=0.09,pvalue=0.148855109937866,pvalueTTest=0.438316513452125,
chr8	114031313	114031407	CSMD3	CSMD300192	-0.0302497234468172	2	0.00563687627594013	2	0.390821975486575	2	0.390821975486575	NA	NA	SegRatio=0.01,AbsMeanSigma=0.09,pvalue=0.148855109937866,pvalueTTest=0.438316513452125,
chr8	114031388	114031499	CSMD3	CSMD300193	0.292186435080391	2	0.00563687627594013	2	0.390821975486575	2	0.390821975486575	q-value=0.000495006556705266, copies=2.5	NA	SegRatio=0.01,AbsMeanSigma=0.09,pvalue=0.148855109937866,pvalueTTest=0.438316513452125,
chr8	114110961	114111078	CSMD3	CSMD300194	-0.0668959985130371	2	0.00563687627594013	2	0.390821975486575	2	0.390821975486575	NA	NA	SegRatio=0.01,AbsMeanSigma=0.09,pvalue=0.148855109937866,pvalueTTest=0.438316513452125,
chr8	114111074	114111177	CSMD3	CSMD300195	0.166412219981665	2	0.00563687627594013	2	0.390821975486575	2	0.390821975486575	NA	NA	SegRatio=0.01,AbsMeanSigma=0.09,pvalue=0.148855109937866,pvalueTTest=0.438316513452125,
chr8	114111175	114111292	CSMD3	CSMD300196	0.285886954006513	2	0.00563687627594013	2	0.390821975486575	2	0.390821975486575	NA	NA	SegRatio=0.01,AbsMeanSigma=0.09,pvalue=0.148855109937866,pvalueTTest=0.438316513452125,
chr8	114185880	114185982	CSMD3	CSMD300197	-0.524117621879932	2	0.00563687627594013	2	0.390821975486575	2	0.390821975486575	NA	NA	SegRatio=0.01,AbsMeanSigma=0.09,pvalue=0.148855109937866,pvalueTTest=0.438316513452125,
chr8	114185977	114186094	CSMD3	CSMD300198	-0.0545930877754256	2	0.00563687627594013	2	0.390821975486575	2	0.390821975486575	NA	NA	SegRatio=0.01,AbsMeanSigma=0.09,pvalue=0.148855109937866,pvalueTTest=0.438316513452125,
chr8	114186069	114186180	CSMD3	CSMD300199	0.246675829116889	2	0.00563687627594013	2	0.390821975486575	2	0.390821975486575	NA	NA	SegRatio=0.01,AbsMeanSigma=0.09,pvalue=0.148855109937866,pvalueTTest=0.438316513452125,
chr8	114290797	114290912	CSMD3	CSMD300200	0.00685242520935347	2	0.00563687627594013	2	0.390821975486575	2	0.390821975486575	NA	NA	SegRatio=0.01,AbsMeanSigma=0.09,pvalue=0.148855109937866,pvalueTTest=0.438316513452125,
chr8	114290904	114291036	CSMD3	CSMD300201	NA	2	0.00563687627594013	2	0.390821975486575	2	0.390821975486575	NA	NA	SegRatio=0.01,AbsMeanSigma=0.09,pvalue=0.148855109937866,pvalueTTest=0.438316513452125,
chr8	114326738	114326846	CSMD3	CSMD300202	-0.308940865348715	2	0.00563687627594013	2	0.390821975486575	2	0.390821975486575	NA	NA	SegRatio=0.01,AbsMeanSigma=0.09,pvalue=0.148855109937866,pvalueTTest=0.438316513452125,
chr8	114326847	114326958	CSMD3	CSMD300203	-0.0469470454169618	2	0.00563687627594013	2	0.390821975486575	2	0.390821975486575	NA	NA	SegRatio=0.01,AbsMeanSigma=0.09,pvalue=0.148855109937866,pvalueTTest=0.438316513452125,
chr8	114326912	114327019	CSMD3	CSMD300204	0.0391248510889815	2	0.00563687627594013	2	0.390821975486575	2	0.390821975486575	NA	NA	SegRatio=0.01,AbsMeanSigma=0.09,pvalue=0.148855109937866,pvalueTTest=0.438316513452125,
chr8	114327004	114327110	CSMD3	CSMD300205	NA	2	0.00563687627594013	2	0.390821975486575	2	0.390821975486575	NA	NA	SegRatio=0.01,AbsMeanSigma=0.09,pvalue=0.148855109937866,pvalueTTest=0.438316513452125,
chr8	114388933	114389043	CSMD3	CSMD300206	-0.0131624164006068	2	0.00563687627594013	2	0.390821975486575	2	0.390821975486575	NA	NA	SegRatio=0.01,AbsMeanSigma=0.09,pvalue=0.148855109937866,pvalueTTest=0.438316513452125,
chr8	114448862	114448979	CSMD3	CSMD300207	-0.125362262572559	2	0.00563687627594013	2	0.390821975486575	2	0.390821975486575	NA	NA	SegRatio=0.01,AbsMeanSigma=0.09,pvalue=0.148855109937866,pvalueTTest=0.438316513452125,
chr8	114448962	114449078	CSMD3	CSMD300208	-0.0812089263534274	2	0.00563687627594013	2	0.390821975486575	2	0.390821975486575	NA	NA	SegRatio=0.01,AbsMeanSigma=0.09,pvalue=0.148855109937866,pvalueTTest=0.438316513452125,
chr8	114449053	114449173	CSMD3	CSMD300209	0.0186933855612318	2	0.00563687627594013	2	0.390821975486575	2	0.390821975486575	NA	NA	SegRatio=0.01,AbsMeanSigma=0.09,pvalue=0.148855109937866,pvalueTTest=0.438316513452125,
chr8	117859670	117859787	RAD21	RAD2100001	0.2263475942676	3	0.364444238979876	2	0.0597017633368025	2	0.253952655971282	NA	NA	SegRatio=0.36,AbsMeanSigma=2.35,pvalue=3.71287950916704e-22,pvalueTTest=0.000278799416117911,
chr8	117859783	117859901	RAD21	RAD2100002	0.298926201119066	3	0.364444238979876	2	0.0597017633368025	2	0.253952655971282	NA	NA	SegRatio=0.36,AbsMeanSigma=2.35,pvalue=3.71287950916704e-22,pvalueTTest=0.000278799416117911,
chr8	117859896	117859985	RAD21	RAD2100003	0.407559965592367	3	0.364444238979876	2	0.0597017633368025	2	0.253952655971282	NA	NA	SegRatio=0.36,AbsMeanSigma=2.35,pvalue=3.71287950916704e-22,pvalueTTest=0.000278799416117911,
chr8	117861112	117861216	RAD21	RAD2100004	0.364444238979876	3	0.364444238979876	2	0.0597017633368025	2	0.253952655971282	NA	NA	SegRatio=0.36,AbsMeanSigma=2.35,pvalue=3.71287950916704e-22,pvalueTTest=0.000278799416117911,
chr8	117861215	117861327	RAD21	RAD2100005	0.399225377683423	3	0.364444238979876	2	0.0597017633368025	2	0.253952655971282	NA	NA	SegRatio=0.36,AbsMeanSigma=2.35,pvalue=3.71287950916704e-22,pvalueTTest=0.000278799416117911,
chr8	117862818	117862933	RAD21	RAD2100006	NA	3	0.364444238979876	2	0.0597017633368025	2	0.253952655971282	NA	NA	SegRatio=0.36,AbsMeanSigma=2.35,pvalue=3.71287950916704e-22,pvalueTTest=0.000278799416117911,
chr8	117862930	117863004	RAD21	RAD2100007	0.218907969955257	3	0.364444238979876	2	0.0597017633368025	2	0.253952655971282	NA	NA	SegRatio=0.36,AbsMeanSigma=2.35,pvalue=3.71287950916704e-22,pvalueTTest=0.000278799416117911,
chr8	117862985	117863078	RAD21	RAD2100008	-1.68124472583083	3	0.364444238979876	2	0.0597017633368025	2	0.253952655971282	NA	NA	SegRatio=0.36,AbsMeanSigma=2.35,pvalue=3.71287950916704e-22,pvalueTTest=0.000278799416117911,
chr8	117864153	117864267	RAD21	RAD2100009	0.491091211071547	3	0.364444238979876	2	0.0597017633368025	2	0.253952655971282	NA	NA	SegRatio=0.36,AbsMeanSigma=2.35,pvalue=3.71287950916704e-22,pvalueTTest=0.000278799416117911,
chr8	117864263	117864359	RAD21	RAD2100010	0.101719142403206	3	0.364444238979876	2	0.0597017633368025	2	0.253952655971282	NA	NA	SegRatio=0.36,AbsMeanSigma=2.35,pvalue=3.71287950916704e-22,pvalueTTest=0.000278799416117911,
chr8	117864765	117864868	RAD21	RAD2100011	0.485405434293354	3	0.364444238979876	2	0.0597017633368025	2	0.253952655971282	NA	NA	SegRatio=0.36,AbsMeanSigma=2.35,pvalue=3.71287950916704e-22,pvalueTTest=0.000278799416117911,
chr8	117864836	117864928	RAD21	RAD2100012	0.445861772737257	3	0.364444238979876	2	0.0597017633368025	2	0.253952655971282	NA	NA	SegRatio=0.36,AbsMeanSigma=2.35,pvalue=3.71287950916704e-22,pvalueTTest=0.000278799416117911,
chr8	117864886	117865001	RAD21	RAD2100013	0.462942660499454	3	0.364444238979876	2	0.0597017633368025	2	0.253952655971282	NA	NA	SegRatio=0.36,AbsMeanSigma=2.35,pvalue=3.71287950916704e-22,pvalueTTest=0.000278799416117911,
chr8	117866395	117866509	RAD21	RAD2100014	-1.04149556474646	3	0.364444238979876	2	0.0597017633368025	2	0.253952655971282	NA	NA	SegRatio=0.36,AbsMeanSigma=2.35,pvalue=3.71287950916704e-22,pvalueTTest=0.000278799416117911,
chr8	117866509	117866622	RAD21	RAD2100015	0.363221522497892	3	0.364444238979876	2	0.0597017633368025	2	0.253952655971282	NA	NA	SegRatio=0.36,AbsMeanSigma=2.35,pvalue=3.71287950916704e-22,pvalueTTest=0.000278799416117911,
chr8	117866562	117866664	RAD21	RAD2100016	0.462478765482665	3	0.364444238979876	2	0.0597017633368025	2	0.253952655971282	NA	NA	SegRatio=0.36,AbsMeanSigma=2.35,pvalue=3.71287950916704e-22,pvalueTTest=0.000278799416117911,
chr8	117866657	117866766	RAD21	RAD2100017	0.279574553537606	3	0.364444238979876	2	0.0597017633368025	2	0.253952655971282	NA	NA	SegRatio=0.36,AbsMeanSigma=2.35,pvalue=3.71287950916704e-22,pvalueTTest=0.000278799416117911,
chr8	117868370	117868486	RAD21	RAD2100018	0.04368897869066	2	-0.0627386331073128	2	0.0597017633368025	2	0.253952655971282	NA	NA	SegRatio=-0.06,AbsMeanSigma=0.87,pvalue=0.000217388519595201,pvalueTTest=0.143540154349668,
chr8	117868471	117868586	RAD21	RAD2100019	-0.116548102223135	2	-0.0627386331073128	2	0.0597017633368025	2	0.253952655971282	NA	NA	SegRatio=-0.06,AbsMeanSigma=0.87,pvalue=0.000217388519595201,pvalueTTest=0.143540154349668,
chr8	117868852	117868967	RAD21	RAD2100020	-0.426217812318519	2	-0.0627386331073128	2	0.0597017633368025	2	0.253952655971282	NA	NA	SegRatio=-0.06,AbsMeanSigma=0.87,pvalue=0.000217388519595201,pvalueTTest=0.143540154349668,
chr8	117868901	117869004	RAD21	RAD2100021	-0.148550719653393	2	-0.0627386331073128	2	0.0597017633368025	2	0.253952655971282	NA	NA	SegRatio=-0.06,AbsMeanSigma=0.87,pvalue=0.000217388519595201,pvalueTTest=0.143540154349668,
chr8	117868987	117869062	RAD21	RAD2100022	NA	2	-0.0627386331073128	2	0.0597017633368025	2	0.253952655971282	NA	NA	SegRatio=-0.06,AbsMeanSigma=0.87,pvalue=0.000217388519595201,pvalueTTest=0.143540154349668,
chr8	117869485	117869596	RAD21	RAD2100023	NA	2	-0.0627386331073128	2	0.0597017633368025	2	0.253952655971282	NA	NA	SegRatio=-0.06,AbsMeanSigma=0.87,pvalue=0.000217388519595201,pvalueTTest=0.143540154349668,
chr8	117869594	117869700	RAD21	RAD2100024	0.166007524819788	2	-0.0627386331073128	2	0.0597017633368025	2	0.253952655971282	NA	NA	SegRatio=-0.06,AbsMeanSigma=0.87,pvalue=0.000217388519595201,pvalueTTest=0.143540154349668,
chr8	117869687	117869799	RAD21	RAD2100025	-1.8814317007637	2	-0.0627386331073128	2	0.0597017633368025	2	0.253952655971282	NA	NA	SegRatio=-0.06,AbsMeanSigma=0.87,pvalue=0.000217388519595201,pvalueTTest=0.143540154349668,
chr8	117870546	117870661	RAD21	RAD2100026	NA	2	-0.0627386331073128	2	0.0597017633368025	2	0.253952655971282	NA	NA	SegRatio=-0.06,AbsMeanSigma=0.87,pvalue=0.000217388519595201,pvalueTTest=0.143540154349668,
chr8	117870624	117870704	RAD21	RAD2100027	-0.0408863271228564	2	-0.0627386331073128	2	0.0597017633368025	2	0.253952655971282	NA	NA	SegRatio=-0.06,AbsMeanSigma=0.87,pvalue=0.000217388519595201,pvalueTTest=0.143540154349668,
chr8	117870679	117870795	RAD21	RAD2100028	-1.1695884115197	2	-0.0627386331073128	2	0.0597017633368025	2	0.253952655971282	q-value=1.99988654302827e-07, copies=0.5	NA	SegRatio=-0.06,AbsMeanSigma=0.87,pvalue=0.000217388519595201,pvalueTTest=0.143540154349668,
chr8	117874055	117874170	RAD21	RAD2100029	-0.0761879503139954	2	-0.0627386331073128	2	0.0597017633368025	2	0.253952655971282	NA	NA	SegRatio=-0.06,AbsMeanSigma=0.87,pvalue=0.000217388519595201,pvalueTTest=0.143540154349668,
chr8	117874164	117874279	RAD21	RAD2100030	-0.0853307275091214	2	-0.0627386331073128	2	0.0597017633368025	2	0.253952655971282	NA	NA	SegRatio=-0.06,AbsMeanSigma=0.87,pvalue=0.000217388519595201,pvalueTTest=0.143540154349668,
chr8	117875295	117875402	RAD21	RAD2100031	-0.120321469565651	2	-0.0627386331073128	2	0.0597017633368025	2	0.253952655971282	NA	NA	SegRatio=-0.06,AbsMeanSigma=0.87,pvalue=0.000217388519595201,pvalueTTest=0.143540154349668,
chr8	117875402	117875515	RAD21	RAD2100032	-0.0627386331073128	2	-0.0627386331073128	2	0.0597017633368025	2	0.253952655971282	NA	NA	SegRatio=-0.06,AbsMeanSigma=0.87,pvalue=0.000217388519595201,pvalueTTest=0.143540154349668,
chr8	117875499	117875612	RAD21	RAD2100033	NA	2	-0.0627386331073128	2	0.0597017633368025	2	0.253952655971282	NA	NA	SegRatio=-0.06,AbsMeanSigma=0.87,pvalue=0.000217388519595201,pvalueTTest=0.143540154349668,
chr8	117878745	117878863	RAD21	RAD2100034	0.129012680181701	2	-0.0627386331073128	2	0.0597017633368025	2	0.253952655971282	NA	NA	SegRatio=-0.06,AbsMeanSigma=0.87,pvalue=0.000217388519595201,pvalueTTest=0.143540154349668,
chr8	117878849	117878965	RAD21	RAD2100035	-0.0668267099128278	2	-0.0627386331073128	2	0.0597017633368025	2	0.253952655971282	NA	NA	SegRatio=-0.06,AbsMeanSigma=0.87,pvalue=0.000217388519595201,pvalueTTest=0.143540154349668,
chr9	5021949	5022062	JAK2	JAK200001	0.0389312813024278	2	-0.104590057186325	2	0.000254602836291712	2	0.000254602836291712	NA	NA	SegRatio=-0.1,AbsMeanSigma=1.58,pvalue=0.000114205237371002,pvalueTTest=0.123130877192688,
chr9	5022055	5022165	JAK2	JAK200002	-0.104590057186325	2	-0.104590057186325	2	0.000254602836291712	2	0.000254602836291712	NA	NA	SegRatio=-0.1,AbsMeanSigma=1.58,pvalue=0.000114205237371002,pvalueTTest=0.123130877192688,
chr9	5022154	5022265	JAK2	JAK200003	-0.133673518735621	2	-0.104590057186325	2	0.000254602836291712	2	0.000254602836291712	NA	NA	SegRatio=-0.1,AbsMeanSigma=1.58,pvalue=0.000114205237371002,pvalueTTest=0.123130877192688,
chr9	5029729	5029840	JAK2	JAK200004	-0.568150463293377	2	-0.104590057186325	2	0.000254602836291712	2	0.000254602836291712	NA	NA	SegRatio=-0.1,AbsMeanSigma=1.58,pvalue=0.000114205237371002,pvalueTTest=0.123130877192688,
chr9	5029813	5029924	JAK2	JAK200005	0.00627823469256486	2	-0.104590057186325	2	0.000254602836291712	2	0.000254602836291712	NA	NA	SegRatio=-0.1,AbsMeanSigma=1.58,pvalue=0.000114205237371002,pvalueTTest=0.123130877192688,
chr9	5029895	5030004	JAK2	JAK200006	-2.24062016175597	2	-0.0732840218092395	2	0.000254602836291712	2	0.000254602836291712	q-value=2.51248306265504e-05, copies=0	NA	SegRatio=-0.07,AbsMeanSigma=0.82,pvalue=9.26637618215763e-10,pvalueTTest=0.000818348794900385,
chr9	5044379	5044491	JAK2	JAK200007	NA	2	-0.0732840218092395	2	0.000254602836291712	2	0.000254602836291712	NA	NA	SegRatio=-0.07,AbsMeanSigma=0.82,pvalue=9.26637618215763e-10,pvalueTTest=0.000818348794900385,
chr9	5044492	5044609	JAK2	JAK200008	NA	2	-0.0732840218092395	2	0.000254602836291712	2	0.000254602836291712	NA	NA	SegRatio=-0.07,AbsMeanSigma=0.82,pvalue=9.26637618215763e-10,pvalueTTest=0.000818348794900385,
chr9	5050657	5050765	JAK2	JAK200009	-0.0732840218092395	2	-0.0732840218092395	2	0.000254602836291712	2	0.000254602836291712	NA	NA	SegRatio=-0.07,AbsMeanSigma=0.82,pvalue=9.26637618215763e-10,pvalueTTest=0.000818348794900385,
chr9	5050732	5050843	JAK2	JAK200010	-0.112186139928133	2	-0.0732840218092395	2	0.000254602836291712	2	0.000254602836291712	NA	NA	SegRatio=-0.07,AbsMeanSigma=0.82,pvalue=9.26637618215763e-10,pvalueTTest=0.000818348794900385,
chr9	5050830	5050942	JAK2	JAK200011	NA	2	-0.0732840218092395	2	0.000254602836291712	2	0.000254602836291712	NA	NA	SegRatio=-0.07,AbsMeanSigma=0.82,pvalue=9.26637618215763e-10,pvalueTTest=0.000818348794900385,
chr9	5054475	5054589	JAK2	JAK200012	-0.0837978945886692	2	-0.0732840218092395	2	0.000254602836291712	2	0.000254602836291712	NA	NA	SegRatio=-0.07,AbsMeanSigma=0.82,pvalue=9.26637618215763e-10,pvalueTTest=0.000818348794900385,
chr9	5054580	5054683	JAK2	JAK200013	0.228607909326857	2	-0.0732840218092395	2	0.000254602836291712	2	0.000254602836291712	NA	NA	SegRatio=-0.07,AbsMeanSigma=0.82,pvalue=9.26637618215763e-10,pvalueTTest=0.000818348794900385,
chr9	5054669	5054774	JAK2	JAK200014	-0.14440760108885	2	-0.0732840218092395	2	0.000254602836291712	2	0.000254602836291712	NA	NA	SegRatio=-0.07,AbsMeanSigma=0.82,pvalue=9.26637618215763e-10,pvalueTTest=0.000818348794900385,
chr9	5054772	5054875	JAK2	JAK200015	0.0240652725916881	2	-0.0732840218092395	2	0.000254602836291712	2	0.000254602836291712	NA	NA	SegRatio=-0.07,AbsMeanSigma=0.82,pvalue=9.26637618215763e-10,pvalueTTest=0.000818348794900385,
chr9	5054876	5054979	JAK2	JAK200016	NA	2	-0.0732840218092395	2	0.000254602836291712	2	0.000254602836291712	NA	NA	SegRatio=-0.07,AbsMeanSigma=0.82,pvalue=9.26637618215763e-10,pvalueTTest=0.000818348794900385,
chr9	5055642	5055753	JAK2	JAK200017	-1.39183619751141	2	-0.0732840218092395	2	0.000254602836291712	2	0.000254602836291712	NA	NA	SegRatio=-0.07,AbsMeanSigma=0.82,pvalue=9.26637618215763e-10,pvalueTTest=0.000818348794900385,
chr9	5055695	5055795	JAK2	JAK200018	-0.0350860994676365	2	-0.0732840218092395	2	0.000254602836291712	2	0.000254602836291712	NA	NA	SegRatio=-0.07,AbsMeanSigma=0.82,pvalue=9.26637618215763e-10,pvalueTTest=0.000818348794900385,
chr9	5055764	5055874	JAK2	JAK200019	NA	2	-0.0732840218092395	2	0.000254602836291712	2	0.000254602836291712	NA	NA	SegRatio=-0.07,AbsMeanSigma=0.82,pvalue=9.26637618215763e-10,pvalueTTest=0.000818348794900385,
chr9	5064862	5064973	JAK2	JAK200020	-0.0492528094463628	2	-0.0732840218092395	2	0.000254602836291712	2	0.000254602836291712	NA	NA	SegRatio=-0.07,AbsMeanSigma=0.82,pvalue=9.26637618215763e-10,pvalueTTest=0.000818348794900385,
chr9	5064919	5065031	JAK2	JAK200021	0.0293249448575285	2	-0.0732840218092395	2	0.000254602836291712	2	0.000254602836291712	NA	NA	SegRatio=-0.07,AbsMeanSigma=0.82,pvalue=9.26637618215763e-10,pvalueTTest=0.000818348794900385,
chr9	5064984	5065091	JAK2	JAK200022	-0.126199563260454	2	-0.0732840218092395	2	0.000254602836291712	2	0.000254602836291712	NA	NA	SegRatio=-0.07,AbsMeanSigma=0.82,pvalue=9.26637618215763e-10,pvalueTTest=0.000818348794900385,
chr9	5066622	5066737	JAK2	JAK200023	-0.187147927125151	2	-0.0732840218092395	2	0.000254602836291712	2	0.000254602836291712	NA	NA	SegRatio=-0.07,AbsMeanSigma=0.82,pvalue=9.26637618215763e-10,pvalueTTest=0.000818348794900385,
chr9	5066681	5066780	JAK2	JAK200024	-0.189550486589905	2	-0.0732840218092395	2	0.000254602836291712	2	0.000254602836291712	NA	NA	SegRatio=-0.07,AbsMeanSigma=0.82,pvalue=9.26637618215763e-10,pvalueTTest=0.000818348794900385,
chr9	5066733	5066840	JAK2	JAK200025	-0.360857458436663	2	-0.0732840218092395	2	0.000254602836291712	2	0.000254602836291712	NA	NA	SegRatio=-0.07,AbsMeanSigma=0.82,pvalue=9.26637618215763e-10,pvalueTTest=0.000818348794900385,
chr9	5068986	5069083	JAK2	JAK200026	NA	2	-0.0732840218092395	2	0.000254602836291712	2	0.000254602836291712	NA	NA	SegRatio=-0.07,AbsMeanSigma=0.82,pvalue=9.26637618215763e-10,pvalueTTest=0.000818348794900385,
chr9	5069046	5069149	JAK2	JAK200027	-0.235662619456115	2	-0.0732840218092395	2	0.000254602836291712	2	0.000254602836291712	NA	NA	SegRatio=-0.07,AbsMeanSigma=0.82,pvalue=9.26637618215763e-10,pvalueTTest=0.000818348794900385,
chr9	5069149	5069251	JAK2	JAK200028	-0.0919474952906352	2	-0.0732840218092395	2	0.000254602836291712	2	0.000254602836291712	NA	NA	SegRatio=-0.07,AbsMeanSigma=0.82,pvalue=9.26637618215763e-10,pvalueTTest=0.000818348794900385,
chr9	5069886	5070002	JAK2	JAK200029	-0.010358266626024	2	-0.0732840218092395	2	0.000254602836291712	2	0.000254602836291712	NA	NA	SegRatio=-0.07,AbsMeanSigma=0.82,pvalue=9.26637618215763e-10,pvalueTTest=0.000818348794900385,
chr9	5070000	5070115	JAK2	JAK200030	NA	2	-0.0732840218092395	2	0.000254602836291712	2	0.000254602836291712	NA	NA	SegRatio=-0.07,AbsMeanSigma=0.82,pvalue=9.26637618215763e-10,pvalueTTest=0.000818348794900385,
chr9	5072450	5072551	JAK2	JAK200031	-0.090774699687108	2	-0.0732840218092395	2	0.000254602836291712	2	0.000254602836291712	NA	NA	SegRatio=-0.07,AbsMeanSigma=0.82,pvalue=9.26637618215763e-10,pvalueTTest=0.000818348794900385,
chr9	5072552	5072667	JAK2	JAK200032	-0.245190094438991	2	-0.0732840218092395	2	0.000254602836291712	2	0.000254602836291712	NA	NA	SegRatio=-0.07,AbsMeanSigma=0.82,pvalue=9.26637618215763e-10,pvalueTTest=0.000818348794900385,
chr9	5073615	5073729	JAK2	JAK200033	0.0232668881410776	2	-0.0732840218092395	2	0.000254602836291712	2	0.000254602836291712	NA	NA	SegRatio=-0.07,AbsMeanSigma=0.82,pvalue=9.26637618215763e-10,pvalueTTest=0.000818348794900385,
chr9	5073714	5073801	JAK2	JAK200034	-0.0405835834225554	2	-0.0732840218092395	2	0.000254602836291712	2	0.000254602836291712	NA	NA	SegRatio=-0.07,AbsMeanSigma=0.82,pvalue=9.26637618215763e-10,pvalueTTest=0.000818348794900385,
chr9	5073746	5073861	JAK2	JAK200035	-0.0363486318378267	2	-0.0732840218092395	2	0.000254602836291712	2	0.000254602836291712	NA	NA	SegRatio=-0.07,AbsMeanSigma=0.82,pvalue=9.26637618215763e-10,pvalueTTest=0.000818348794900385,
chr9	5077372	5077477	JAK2	JAK200036	NA	2	-0.0732840218092395	2	0.000254602836291712	2	0.000254602836291712	NA	NA	SegRatio=-0.07,AbsMeanSigma=0.82,pvalue=9.26637618215763e-10,pvalueTTest=0.000818348794900385,
chr9	5077465	5077565	JAK2	JAK200037.JAK200038	NA	2	-0.0732840218092395	2	0.000254602836291712	2	0.000254602836291712	NA	NA	SegRatio=-0.07,AbsMeanSigma=0.82,pvalue=9.26637618215763e-10,pvalueTTest=0.000818348794900385,
chr9	5077560	5077676	JAK2	JAK200039	NA	2	-0.0732840218092395	2	0.000254602836291712	2	0.000254602836291712	NA	NA	SegRatio=-0.07,AbsMeanSigma=0.82,pvalue=9.26637618215763e-10,pvalueTTest=0.000818348794900385,
chr9	5078259	5078351	JAK2	JAK200040	NA	2	-0.0732840218092395	2	0.000254602836291712	2	0.000254602836291712	NA	NA	SegRatio=-0.07,AbsMeanSigma=0.82,pvalue=9.26637618215763e-10,pvalueTTest=0.000818348794900385,
chr9	5078309	5078404	JAK2	JAK200041	0.234585041175247	2	-0.0732840218092395	2	0.000254602836291712	2	0.000254602836291712	NA	NA	SegRatio=-0.07,AbsMeanSigma=0.82,pvalue=9.26637618215763e-10,pvalueTTest=0.000818348794900385,
chr9	5078388	5078500	JAK2	JAK200042	-0.0594638711516056	2	-0.0732840218092395	2	0.000254602836291712	2	0.000254602836291712	NA	NA	SegRatio=-0.07,AbsMeanSigma=0.82,pvalue=9.26637618215763e-10,pvalueTTest=0.000818348794900385,
chr9	5080207	5080318	JAK2	JAK200043	-0.0460734673408017	2	-0.0732840218092395	2	0.000254602836291712	2	0.000254602836291712	NA	NA	SegRatio=-0.07,AbsMeanSigma=0.82,pvalue=9.26637618215763e-10,pvalueTTest=0.000818348794900385,
chr9	5080311	5080418	JAK2	JAK200044	-0.148173887985558	2	-0.0732840218092395	2	0.000254602836291712	2	0.000254602836291712	NA	NA	SegRatio=-0.07,AbsMeanSigma=0.82,pvalue=9.26637618215763e-10,pvalueTTest=0.000818348794900385,
chr9	5080509	5080623	JAK2	JAK200045	0.164099028961677	2	-0.0732840218092395	2	0.000254602836291712	2	0.000254602836291712	NA	NA	SegRatio=-0.07,AbsMeanSigma=0.82,pvalue=9.26637618215763e-10,pvalueTTest=0.000818348794900385,
chr9	5080591	5080703	JAK2	JAK200046	-0.0229405446118721	2	-0.0732840218092395	2	0.000254602836291712	2	0.000254602836291712	NA	NA	SegRatio=-0.07,AbsMeanSigma=0.82,pvalue=9.26637618215763e-10,pvalueTTest=0.000818348794900385,
chr9	5081703	5081811	JAK2	JAK200047	-0.0177466078735722	2	-0.0732840218092395	2	0.000254602836291712	2	0.000254602836291712	NA	NA	SegRatio=-0.07,AbsMeanSigma=0.82,pvalue=9.26637618215763e-10,pvalueTTest=0.000818348794900385,
chr9	5081804	5081918	JAK2	JAK200048	0.092177627092615	2	-0.0732840218092395	2	0.000254602836291712	2	0.000254602836291712	NA	NA	SegRatio=-0.07,AbsMeanSigma=0.82,pvalue=9.26637618215763e-10,pvalueTTest=0.000818348794900385,
chr9	5089653	5089767	JAK2	JAK200049	0.0672200260947685	2	-0.0732840218092395	2	0.000254602836291712	2	0.000254602836291712	NA	NA	SegRatio=-0.07,AbsMeanSigma=0.82,pvalue=9.26637618215763e-10,pvalueTTest=0.000818348794900385,
chr9	5089728	5089844	JAK2	JAK200050	-0.0184445303016439	2	-0.0732840218092395	2	0.000254602836291712	2	0.000254602836291712	NA	NA	SegRatio=-0.07,AbsMeanSigma=0.82,pvalue=9.26637618215763e-10,pvalueTTest=0.000818348794900385,
chr9	5089788	5089901	JAK2	JAK200051	-0.049235311817091	2	-0.0732840218092395	2	0.000254602836291712	2	0.000254602836291712	NA	NA	SegRatio=-0.07,AbsMeanSigma=0.82,pvalue=9.26637618215763e-10,pvalueTTest=0.000818348794900385,
chr9	5090440	5090550	JAK2	JAK200052	NA	2	-0.0732840218092395	2	0.000254602836291712	2	0.000254602836291712	NA	NA	SegRatio=-0.07,AbsMeanSigma=0.82,pvalue=9.26637618215763e-10,pvalueTTest=0.000818348794900385,
chr9	5090535	5090626	JAK2	JAK200053	-0.0111596296513712	2	-0.0732840218092395	2	0.000254602836291712	2	0.000254602836291712	NA	NA	SegRatio=-0.07,AbsMeanSigma=0.82,pvalue=9.26637618215763e-10,pvalueTTest=0.000818348794900385,
chr9	5090684	5090797	JAK2	JAK200054	-0.751277095341815	2	-0.0732840218092395	2	0.000254602836291712	2	0.000254602836291712	q-value=3.21378844962752e-05, copies=1	NA	SegRatio=-0.07,AbsMeanSigma=0.82,pvalue=9.26637618215763e-10,pvalueTTest=0.000818348794900385,
chr9	5090795	5090900	JAK2	JAK200055	-0.0986353722047114	2	-0.0732840218092395	2	0.000254602836291712	2	0.000254602836291712	NA	NA	SegRatio=-0.07,AbsMeanSigma=0.82,pvalue=9.26637618215763e-10,pvalueTTest=0.000818348794900385,
chr9	5090843	5090947	JAK2	JAK200056	-0.454987447623828	2	-0.0732840218092395	2	0.000254602836291712	2	0.000254602836291712	NA	NA	SegRatio=-0.07,AbsMeanSigma=0.82,pvalue=9.26637618215763e-10,pvalueTTest=0.000818348794900385,
chr9	5122972	5123079	JAK2	JAK200057	-0.121867965124221	2	-0.0732840218092395	2	0.000254602836291712	2	0.000254602836291712	NA	NA	SegRatio=-0.07,AbsMeanSigma=0.82,pvalue=9.26637618215763e-10,pvalueTTest=0.000818348794900385,
chr9	5123080	5123193	JAK2	JAK200058	-0.0959499215057886	2	-0.0732840218092395	2	0.000254602836291712	2	0.000254602836291712	NA	NA	SegRatio=-0.07,AbsMeanSigma=0.82,pvalue=9.26637618215763e-10,pvalueTTest=0.000818348794900385,
chr9	5126289	5126399	JAK2	JAK200059	-0.0960885012861258	2	-0.0732840218092395	2	0.000254602836291712	2	0.000254602836291712	NA	NA	SegRatio=-0.07,AbsMeanSigma=0.82,pvalue=9.26637618215763e-10,pvalueTTest=0.000818348794900385,
chr9	5126389	5126499	JAK2	JAK200060	NA	2	-0.0732840218092395	2	0.000254602836291712	2	0.000254602836291712	NA	NA	SegRatio=-0.07,AbsMeanSigma=0.82,pvalue=9.26637618215763e-10,pvalueTTest=0.000818348794900385,
chr9	5126655	5126772	JAK2	JAK200061	-0.130304827921517	2	-0.0732840218092395	2	0.000254602836291712	2	0.000254602836291712	NA	NA	SegRatio=-0.07,AbsMeanSigma=0.82,pvalue=9.26637618215763e-10,pvalueTTest=0.000818348794900385,
chr9	5126720	5126829	JAK2	JAK200062	-0.182409997709807	2	-0.0732840218092395	2	0.000254602836291712	2	0.000254602836291712	NA	NA	SegRatio=-0.07,AbsMeanSigma=0.82,pvalue=9.26637618215763e-10,pvalueTTest=0.000818348794900385,
chr9	21802705	21802776	MTAP	MTAP00001	-2.25948807794974	2	-0.0397499839185903	2	0.253583067630051	2	0.253583067630051	q-value=1.89639158067094e-06, copies=0	NA	SegRatio=-0.04,AbsMeanSigma=0.57,pvalue=0.00410136884792138,pvalueTTest=0.253583067630051,
chr9	21802934	21803036	MTAP	MTAP00002	NA	2	-0.0397499839185903	2	0.253583067630051	2	0.253583067630051	NA	NA	SegRatio=-0.04,AbsMeanSigma=0.57,pvalue=0.00410136884792138,pvalueTTest=0.253583067630051,
chr9	21815348	21815457	MTAP	MTAP00003	NA	2	-0.0397499839185903	2	0.253583067630051	2	0.253583067630051	NA	NA	SegRatio=-0.04,AbsMeanSigma=0.57,pvalue=0.00410136884792138,pvalueTTest=0.253583067630051,
chr9	21815445	21815515	MTAP	MTAP00004	NA	2	-0.0397499839185903	2	0.253583067630051	2	0.253583067630051	NA	NA	SegRatio=-0.04,AbsMeanSigma=0.57,pvalue=0.00410136884792138,pvalueTTest=0.253583067630051,
chr9	21815463	21815563	MTAP	MTAP00005	0.0408722068453852	2	-0.0397499839185903	2	0.253583067630051	2	0.253583067630051	NA	NA	SegRatio=-0.04,AbsMeanSigma=0.57,pvalue=0.00410136884792138,pvalueTTest=0.253583067630051,
chr9	21816627	21816744	MTAP	MTAP00006	0.67087952163892	2	-0.0397499839185903	2	0.253583067630051	2	0.253583067630051	q-value=4.08687718244773e-06, copies=4	NA	SegRatio=-0.04,AbsMeanSigma=0.57,pvalue=0.00410136884792138,pvalueTTest=0.253583067630051,
chr9	21816727	21816838	MTAP	MTAP00007	0.0995543398991784	2	-0.0397499839185903	2	0.253583067630051	2	0.253583067630051	NA	NA	SegRatio=-0.04,AbsMeanSigma=0.57,pvalue=0.00410136884792138,pvalueTTest=0.253583067630051,
chr9	21817942	21818058	MTAP	MTAP00008	-0.158621301137935	2	-0.0397499839185903	2	0.253583067630051	2	0.253583067630051	NA	NA	SegRatio=-0.04,AbsMeanSigma=0.57,pvalue=0.00410136884792138,pvalueTTest=0.253583067630051,
chr9	21818004	21818121	MTAP	MTAP00009	-0.0168322806685762	2	-0.0397499839185903	2	0.253583067630051	2	0.253583067630051	NA	NA	SegRatio=-0.04,AbsMeanSigma=0.57,pvalue=0.00410136884792138,pvalueTTest=0.253583067630051,
chr9	21818122	21818239	MTAP	MTAP00010	-0.19509526809117	2	-0.0397499839185903	2	0.253583067630051	2	0.253583067630051	NA	NA	SegRatio=-0.04,AbsMeanSigma=0.57,pvalue=0.00410136884792138,pvalueTTest=0.253583067630051,
chr9	21837840	21837940	MTAP	MTAP00011	-0.0956381636590186	2	-0.0397499839185903	2	0.253583067630051	2	0.253583067630051	NA	NA	SegRatio=-0.04,AbsMeanSigma=0.57,pvalue=0.00410136884792138,pvalueTTest=0.253583067630051,
chr9	21837923	21838036	MTAP	MTAP00012	-0.0278330347653734	2	-0.0397499839185903	2	0.253583067630051	2	0.253583067630051	NA	NA	SegRatio=-0.04,AbsMeanSigma=0.57,pvalue=0.00410136884792138,pvalueTTest=0.253583067630051,
chr9	21854603	21854720	MTAP	MTAP00013	-0.0413077441252429	2	-0.0397499839185903	2	0.253583067630051	2	0.253583067630051	NA	NA	SegRatio=-0.04,AbsMeanSigma=0.57,pvalue=0.00410136884792138,pvalueTTest=0.253583067630051,
chr9	21854713	21854831	MTAP	MTAP00014	-0.0458279356635934	2	-0.0397499839185903	2	0.253583067630051	2	0.253583067630051	NA	NA	SegRatio=-0.04,AbsMeanSigma=0.57,pvalue=0.00410136884792138,pvalueTTest=0.253583067630051,
chr9	21854792	21854890	MTAP	MTAP00015	-0.160452018744578	2	-0.0397499839185903	2	0.253583067630051	2	0.253583067630051	NA	NA	SegRatio=-0.04,AbsMeanSigma=0.57,pvalue=0.00410136884792138,pvalueTTest=0.253583067630051,
chr9	21856053	21856159	MTAP	MTAP00016	NA	2	-0.0397499839185903	2	0.253583067630051	2	0.253583067630051	NA	NA	SegRatio=-0.04,AbsMeanSigma=0.57,pvalue=0.00410136884792138,pvalueTTest=0.253583067630051,
chr9	21856136	21856221	MTAP	MTAP00017	0.0567394302898636	2	-0.0397499839185903	2	0.253583067630051	2	0.253583067630051	NA	NA	SegRatio=-0.04,AbsMeanSigma=0.57,pvalue=0.00410136884792138,pvalueTTest=0.253583067630051,
chr9	21859269	21859381	MTAP	MTAP00018	-0.000420952853848143	2	-0.0397499839185903	2	0.253583067630051	2	0.253583067630051	NA	NA	SegRatio=-0.04,AbsMeanSigma=0.57,pvalue=0.00410136884792138,pvalueTTest=0.253583067630051,
chr9	21859380	21859493	MTAP	MTAP00019	-0.172583863541217	2	-0.0397499839185903	2	0.253583067630051	2	0.253583067630051	NA	NA	SegRatio=-0.04,AbsMeanSigma=0.57,pvalue=0.00410136884792138,pvalueTTest=0.253583067630051,
chr9	21861952	21862051	MTAP	MTAP00020	-0.565072937925706	2	-0.0397499839185903	2	0.253583067630051	2	0.253583067630051	q-value=0.00059972449881888, copies=1	NA	SegRatio=-0.04,AbsMeanSigma=0.57,pvalue=0.00410136884792138,pvalueTTest=0.253583067630051,
chr9	21930964	21931081	MTAP	MTAP00021	-0.0878312614025522	2	-0.0397499839185903	2	0.253583067630051	2	0.253583067630051	NA	NA	SegRatio=-0.04,AbsMeanSigma=0.57,pvalue=0.00410136884792138,pvalueTTest=0.253583067630051,
chr9	21931034	21931136	MTAP	MTAP00022	-0.0397499839185903	2	-0.0397499839185903	2	0.253583067630051	2	0.253583067630051	NA	NA	SegRatio=-0.04,AbsMeanSigma=0.57,pvalue=0.00410136884792138,pvalueTTest=0.253583067630051,
chr9	21939153	21939286	MTAP	MTAP00023	0.0838391203128725	2	-0.0397499839185903	2	0.253583067630051	2	0.253583067630051	NA	NA	SegRatio=-0.04,AbsMeanSigma=0.57,pvalue=0.00410136884792138,pvalueTTest=0.253583067630051,
chr9	21940885	21940998	MTAP	MTAP00024	-0.0671096437019378	2	-0.0397499839185903	2	0.253583067630051	2	0.253583067630051	NA	NA	SegRatio=-0.04,AbsMeanSigma=0.57,pvalue=0.00410136884792138,pvalueTTest=0.253583067630051,
chr9	21940996	21941111	MTAP	MTAP00025	NA	2	-0.0397499839185903	2	0.253583067630051	2	0.253583067630051	NA	NA	SegRatio=-0.04,AbsMeanSigma=0.57,pvalue=0.00410136884792138,pvalueTTest=0.253583067630051,
chr10	50666825	50666936	ERCC6	ERCC600001	0.3671610880857	2	-0.0417347171739628	2	0.0807991651853224	2	0.0807991651853224	NA	NA	SegRatio=-0.04,AbsMeanSigma=0.35,pvalue=9.79049160704285e-07,pvalueTTest=0.000346307912194272,
chr10	50666933	50667050	ERCC6	ERCC600002	-0.085500077220336	2	-0.0417347171739628	2	0.0807991651853224	2	0.0807991651853224	NA	NA	SegRatio=-0.04,AbsMeanSigma=0.35,pvalue=9.79049160704285e-07,pvalueTTest=0.000346307912194272,
chr10	50667050	50667167	ERCC6	ERCC600003	-0.122002557004877	2	-0.0417347171739628	2	0.0807991651853224	2	0.0807991651853224	NA	NA	SegRatio=-0.04,AbsMeanSigma=0.35,pvalue=9.79049160704285e-07,pvalueTTest=0.000346307912194272,
chr10	50667147	50667264	ERCC6	ERCC600004	-0.131432637814009	2	-0.0417347171739628	2	0.0807991651853224	2	0.0807991651853224	NA	NA	SegRatio=-0.04,AbsMeanSigma=0.35,pvalue=9.79049160704285e-07,pvalueTTest=0.000346307912194272,
chr10	50667239	50667354	ERCC6	ERCC600005	0.255883356677079	2	-0.0417347171739628	2	0.0807991651853224	2	0.0807991651853224	NA	NA	SegRatio=-0.04,AbsMeanSigma=0.35,pvalue=9.79049160704285e-07,pvalueTTest=0.000346307912194272,
chr10	50668396	50668510	ERCC6	ERCC600006	-0.136204602926997	2	-0.0417347171739628	2	0.0807991651853224	2	0.0807991651853224	NA	NA	SegRatio=-0.04,AbsMeanSigma=0.35,pvalue=9.79049160704285e-07,pvalueTTest=0.000346307912194272,
chr10	50668450	50668565	ERCC6	ERCC600007	-0.0823287552943746	2	-0.0417347171739628	2	0.0807991651853224	2	0.0807991651853224	NA	NA	SegRatio=-0.04,AbsMeanSigma=0.35,pvalue=9.79049160704285e-07,pvalueTTest=0.000346307912194272,
chr10	50669353	50669493	ERCC6	ERCC600008.ERCC600009	-0.177880166897073	2	-0.0417347171739628	2	0.0807991651853224	2	0.0807991651853224	NA	NA	SegRatio=-0.04,AbsMeanSigma=0.35,pvalue=9.79049160704285e-07,pvalueTTest=0.000346307912194272,
chr10	50669458	50669582	ERCC6	ERCC600010	-0.206029964966615	2	-0.0417347171739628	2	0.0807991651853224	2	0.0807991651853224	NA	NA	SegRatio=-0.04,AbsMeanSigma=0.35,pvalue=9.79049160704285e-07,pvalueTTest=0.000346307912194272,
chr10	50669545	50669643	ERCC6	ERCC600011	-0.0294614925361667	2	-0.0417347171739628	2	0.0807991651853224	2	0.0807991651853224	NA	NA	SegRatio=-0.04,AbsMeanSigma=0.35,pvalue=9.79049160704285e-07,pvalueTTest=0.000346307912194272,
chr10	50678205	50678295	ERCC6	ERCC600012	-0.0940970219674882	2	-0.0417347171739628	2	0.0807991651853224	2	0.0807991651853224	NA	NA	SegRatio=-0.04,AbsMeanSigma=0.35,pvalue=9.79049160704285e-07,pvalueTTest=0.000346307912194272,
chr10	50678273	50678369	ERCC6	ERCC600013	-0.198915806552645	2	-0.0417347171739628	2	0.0807991651853224	2	0.0807991651853224	NA	NA	SegRatio=-0.04,AbsMeanSigma=0.35,pvalue=9.79049160704285e-07,pvalueTTest=0.000346307912194272,
chr10	50678314	50678428	ERCC6	ERCC600014	0.0624894571231747	2	-0.0417347171739628	2	0.0807991651853224	2	0.0807991651853224	NA	NA	SegRatio=-0.04,AbsMeanSigma=0.35,pvalue=9.79049160704285e-07,pvalueTTest=0.000346307912194272,
chr10	50678389	50678505	ERCC6	ERCC600015	-0.133529987173801	2	-0.0417347171739628	2	0.0807991651853224	2	0.0807991651853224	NA	NA	SegRatio=-0.04,AbsMeanSigma=0.35,pvalue=9.79049160704285e-07,pvalueTTest=0.000346307912194272,
chr10	50678444	50678559	ERCC6	ERCC600016	0.146428336607962	2	-0.0417347171739628	2	0.0807991651853224	2	0.0807991651853224	NA	NA	SegRatio=-0.04,AbsMeanSigma=0.35,pvalue=9.79049160704285e-07,pvalueTTest=0.000346307912194272,
chr10	50678545	50678657	ERCC6	ERCC600017	-0.157994102325226	2	-0.0417347171739628	2	0.0807991651853224	2	0.0807991651853224	NA	NA	SegRatio=-0.04,AbsMeanSigma=0.35,pvalue=9.79049160704285e-07,pvalueTTest=0.000346307912194272,
chr10	50678654	50678766	ERCC6	ERCC600018	0.10908277252471	2	-0.0417347171739628	2	0.0807991651853224	2	0.0807991651853224	NA	NA	SegRatio=-0.04,AbsMeanSigma=0.35,pvalue=9.79049160704285e-07,pvalueTTest=0.000346307912194272,
chr10	50678758	50678871	ERCC6	ERCC600019	0.115454592983525	2	-0.0417347171739628	2	0.0807991651853224	2	0.0807991651853224	NA	NA	SegRatio=-0.04,AbsMeanSigma=0.35,pvalue=9.79049160704285e-07,pvalueTTest=0.000346307912194272,
chr10	50678806	50678919	ERCC6	ERCC600020	0.02000436590137	2	-0.0417347171739628	2	0.0807991651853224	2	0.0807991651853224	NA	NA	SegRatio=-0.04,AbsMeanSigma=0.35,pvalue=9.79049160704285e-07,pvalueTTest=0.000346307912194272,
chr10	50678917	50679036	ERCC6	ERCC600021	0.0822224631020939	2	-0.0417347171739628	2	0.0807991651853224	2	0.0807991651853224	NA	NA	SegRatio=-0.04,AbsMeanSigma=0.35,pvalue=9.79049160704285e-07,pvalueTTest=0.000346307912194272,
chr10	50678993	50679081	ERCC6	ERCC600022	0.0871615696181836	2	-0.0417347171739628	2	0.0807991651853224	2	0.0807991651853224	NA	NA	SegRatio=-0.04,AbsMeanSigma=0.35,pvalue=9.79049160704285e-07,pvalueTTest=0.000346307912194272,
chr10	50679049	50679121	ERCC6	ERCC600023	-0.112374706244951	2	-0.0417347171739628	2	0.0807991651853224	2	0.0807991651853224	NA	NA	SegRatio=-0.04,AbsMeanSigma=0.35,pvalue=9.79049160704285e-07,pvalueTTest=0.000346307912194272,
chr10	50679099	50679181	ERCC6	ERCC600024	-0.268179152453091	2	-0.0417347171739628	2	0.0807991651853224	2	0.0807991651853224	NA	NA	SegRatio=-0.04,AbsMeanSigma=0.35,pvalue=9.79049160704285e-07,pvalueTTest=0.000346307912194272,
chr10	50679146	50679260	ERCC6	ERCC600025	-0.934912654675326	2	-0.0417347171739628	2	0.0807991651853224	2	0.0807991651853224	q-value=4.08687718244773e-06, copies=1	NA	SegRatio=-0.04,AbsMeanSigma=0.35,pvalue=9.79049160704285e-07,pvalueTTest=0.000346307912194272,
chr10	50680383	50680479	ERCC6	ERCC600026	0.025041152028207	2	-0.0417347171739628	2	0.0807991651853224	2	0.0807991651853224	NA	NA	SegRatio=-0.04,AbsMeanSigma=0.35,pvalue=9.79049160704285e-07,pvalueTTest=0.000346307912194272,
chr10	50680479	50680596	ERCC6	ERCC600027	-0.0354028628089115	2	-0.0417347171739628	2	0.0807991651853224	2	0.0807991651853224	NA	NA	SegRatio=-0.04,AbsMeanSigma=0.35,pvalue=9.79049160704285e-07,pvalueTTest=0.000346307912194272,
chr10	50680881	50680985	ERCC6	ERCC600028	-0.201901887903438	2	-0.0417347171739628	2	0.0807991651853224	2	0.0807991651853224	NA	NA	SegRatio=-0.04,AbsMeanSigma=0.35,pvalue=9.79049160704285e-07,pvalueTTest=0.000346307912194272,
chr10	50680982	50681087	ERCC6	ERCC600029	-0.0351184724876181	2	-0.0417347171739628	2	0.0807991651853224	2	0.0807991651853224	NA	NA	SegRatio=-0.04,AbsMeanSigma=0.35,pvalue=9.79049160704285e-07,pvalueTTest=0.000346307912194272,
chr10	50681086	50681201	ERCC6	ERCC600030	0.134553976795915	2	-0.0417347171739628	2	0.0807991651853224	2	0.0807991651853224	NA	NA	SegRatio=-0.04,AbsMeanSigma=0.35,pvalue=9.79049160704285e-07,pvalueTTest=0.000346307912194272,
chr10	50681501	50681619	ERCC6	ERCC600031	-0.15379734798314	2	-0.0417347171739628	2	0.0807991651853224	2	0.0807991651853224	NA	NA	SegRatio=-0.04,AbsMeanSigma=0.35,pvalue=9.79049160704285e-07,pvalueTTest=0.000346307912194272,
chr10	50681566	50681679	ERCC6	ERCC600032	-0.0802071993133374	2	-0.0417347171739628	2	0.0807991651853224	2	0.0807991651853224	NA	NA	SegRatio=-0.04,AbsMeanSigma=0.35,pvalue=9.79049160704285e-07,pvalueTTest=0.000346307912194272,
chr10	50682035	50682125	ERCC6	ERCC600033	-0.110562426552757	2	-0.0417347171739628	2	0.0807991651853224	2	0.0807991651853224	NA	NA	SegRatio=-0.04,AbsMeanSigma=0.35,pvalue=9.79049160704285e-07,pvalueTTest=0.000346307912194272,
chr10	50682101	50682214	ERCC6	ERCC600034	-0.0172243044823488	2	-0.0417347171739628	2	0.0807991651853224	2	0.0807991651853224	NA	NA	SegRatio=-0.04,AbsMeanSigma=0.35,pvalue=9.79049160704285e-07,pvalueTTest=0.000346307912194272,
chr10	50682215	50682332	ERCC6	ERCC600035	-0.106583539458486	2	-0.0417347171739628	2	0.0807991651853224	2	0.0807991651853224	NA	NA	SegRatio=-0.04,AbsMeanSigma=0.35,pvalue=9.79049160704285e-07,pvalueTTest=0.000346307912194272,
chr10	50684220	50684318	ERCC6	ERCC600036	-0.283082300350852	2	-0.0417347171739628	2	0.0807991651853224	2	0.0807991651853224	NA	NA	SegRatio=-0.04,AbsMeanSigma=0.35,pvalue=9.79049160704285e-07,pvalueTTest=0.000346307912194272,
chr10	50684316	50684432	ERCC6	ERCC600037	0.263443572869701	2	-0.0417347171739628	2	0.0807991651853224	2	0.0807991651853224	NA	NA	SegRatio=-0.04,AbsMeanSigma=0.35,pvalue=9.79049160704285e-07,pvalueTTest=0.000346307912194272,
chr10	50686374	50686478	ERCC6	ERCC600038	-0.159652580844366	2	-0.0417347171739628	2	0.0807991651853224	2	0.0807991651853224	NA	NA	SegRatio=-0.04,AbsMeanSigma=0.35,pvalue=9.79049160704285e-07,pvalueTTest=0.000346307912194272,
chr10	50686452	50686563	ERCC6	ERCC600039	-0.182200482824947	2	-0.0417347171739628	2	0.0807991651853224	2	0.0807991651853224	NA	NA	SegRatio=-0.04,AbsMeanSigma=0.35,pvalue=9.79049160704285e-07,pvalueTTest=0.000346307912194272,
chr10	50690672	50690784	ERCC6	ERCC600040	-0.149993511772593	2	-0.0417347171739628	2	0.0807991651853224	2	0.0807991651853224	NA	NA	SegRatio=-0.04,AbsMeanSigma=0.35,pvalue=9.79049160704285e-07,pvalueTTest=0.000346307912194272,
chr10	50690741	50690849	ERCC6	ERCC600041	0.14645373353143	2	-0.0417347171739628	2	0.0807991651853224	2	0.0807991651853224	NA	NA	SegRatio=-0.04,AbsMeanSigma=0.35,pvalue=9.79049160704285e-07,pvalueTTest=0.000346307912194272,
chr10	50690800	50690908	ERCC6	ERCC600042	-0.0567765633825276	2	-0.0417347171739628	2	0.0807991651853224	2	0.0807991651853224	NA	NA	SegRatio=-0.04,AbsMeanSigma=0.35,pvalue=9.79049160704285e-07,pvalueTTest=0.000346307912194272,
chr10	50690900	50691017	ERCC6	ERCC600043	NA	2	-0.0417347171739628	2	0.0807991651853224	2	0.0807991651853224	NA	NA	SegRatio=-0.04,AbsMeanSigma=0.35,pvalue=9.79049160704285e-07,pvalueTTest=0.000346307912194272,
chr10	50691306	50691422	ERCC6	ERCC600044	-0.112039367914478	2	-0.0417347171739628	2	0.0807991651853224	2	0.0807991651853224	NA	NA	SegRatio=-0.04,AbsMeanSigma=0.35,pvalue=9.79049160704285e-07,pvalueTTest=0.000346307912194272,
chr10	50691407	50691525	ERCC6	ERCC600045	-0.076025331089699	2	-0.0417347171739628	2	0.0807991651853224	2	0.0807991651853224	NA	NA	SegRatio=-0.04,AbsMeanSigma=0.35,pvalue=9.79049160704285e-07,pvalueTTest=0.000346307912194272,
chr10	50691499	50691612	ERCC6	ERCC600046	-0.137226288143688	2	-0.0417347171739628	2	0.0807991651853224	2	0.0807991651853224	NA	NA	SegRatio=-0.04,AbsMeanSigma=0.35,pvalue=9.79049160704285e-07,pvalueTTest=0.000346307912194272,
chr10	50701133	50701250	ERCC6	ERCC600047	-0.0553118033894016	2	-0.0417347171739628	2	0.0807991651853224	2	0.0807991651853224	NA	NA	SegRatio=-0.04,AbsMeanSigma=0.35,pvalue=9.79049160704285e-07,pvalueTTest=0.000346307912194272,
chr10	50701208	50701323	ERCC6	ERCC600048	-0.167320876638928	2	-0.0417347171739628	2	0.0807991651853224	2	0.0807991651853224	NA	NA	SegRatio=-0.04,AbsMeanSigma=0.35,pvalue=9.79049160704285e-07,pvalueTTest=0.000346307912194272,
chr10	50708529	50708636	ERCC6	ERCC600049	-0.00622168771597362	2	-0.0417347171739628	2	0.0807991651853224	2	0.0807991651853224	NA	NA	SegRatio=-0.04,AbsMeanSigma=0.35,pvalue=9.79049160704285e-07,pvalueTTest=0.000346307912194272,
chr10	50708636	50708751	ERCC6	ERCC600050	-0.164881667446486	2	-0.0417347171739628	2	0.0807991651853224	2	0.0807991651853224	NA	NA	SegRatio=-0.04,AbsMeanSigma=0.35,pvalue=9.79049160704285e-07,pvalueTTest=0.000346307912194272,
chr10	50708748	50708864	ERCC6	ERCC600051	-0.0321938266879295	2	-0.0417347171739628	2	0.0807991651853224	2	0.0807991651853224	NA	NA	SegRatio=-0.04,AbsMeanSigma=0.35,pvalue=9.79049160704285e-07,pvalueTTest=0.000346307912194272,
chr10	50713909	50714025	ERCC6	ERCC600052	-0.167773240562096	2	-0.0417347171739628	2	0.0807991651853224	2	0.0807991651853224	NA	NA	SegRatio=-0.04,AbsMeanSigma=0.35,pvalue=9.79049160704285e-07,pvalueTTest=0.000346307912194272,
chr10	50714026	50714144	ERCC6	ERCC600053	0.0851597799724801	2	-0.0417347171739628	2	0.0807991651853224	2	0.0807991651853224	NA	NA	SegRatio=-0.04,AbsMeanSigma=0.35,pvalue=9.79049160704285e-07,pvalueTTest=0.000346307912194272,
chr10	50723337	50723450	ERCC6	ERCC600054	-0.118396868159907	2	-0.0417347171739628	2	0.0807991651853224	2	0.0807991651853224	NA	NA	SegRatio=-0.04,AbsMeanSigma=0.35,pvalue=9.79049160704285e-07,pvalueTTest=0.000346307912194272,
chr10	50723411	50723526	ERCC6	ERCC600055	-0.0777252673702833	2	-0.0417347171739628	2	0.0807991651853224	2	0.0807991651853224	NA	NA	SegRatio=-0.04,AbsMeanSigma=0.35,pvalue=9.79049160704285e-07,pvalueTTest=0.000346307912194272,
chr10	50723473	50723589	ERCC6	ERCC600056	-0.0890061803917821	2	-0.0417347171739628	2	0.0807991651853224	2	0.0807991651853224	NA	NA	SegRatio=-0.04,AbsMeanSigma=0.35,pvalue=9.79049160704285e-07,pvalueTTest=0.000346307912194272,
chr10	50723581	50723699	ERCC6	ERCC600057	0.115036266706067	2	-0.0417347171739628	2	0.0807991651853224	2	0.0807991651853224	NA	NA	SegRatio=-0.04,AbsMeanSigma=0.35,pvalue=9.79049160704285e-07,pvalueTTest=0.000346307912194272,
chr10	50723696	50723807	ERCC6	ERCC600058	0.110728201573084	2	-0.0417347171739628	2	0.0807991651853224	2	0.0807991651853224	NA	NA	SegRatio=-0.04,AbsMeanSigma=0.35,pvalue=9.79049160704285e-07,pvalueTTest=0.000346307912194272,
chr10	50723798	50723907	ERCC6	ERCC600059	-0.0539547190467252	2	-0.0417347171739628	2	0.0807991651853224	2	0.0807991651853224	NA	NA	SegRatio=-0.04,AbsMeanSigma=0.35,pvalue=9.79049160704285e-07,pvalueTTest=0.000346307912194272,
chr10	50723868	50723955	ERCC6	ERCC600060	-0.0444524784794314	2	-0.0417347171739628	2	0.0807991651853224	2	0.0807991651853224	NA	NA	SegRatio=-0.04,AbsMeanSigma=0.35,pvalue=9.79049160704285e-07,pvalueTTest=0.000346307912194272,
chr10	50723929	50724036	ERCC6	ERCC600061	0.369298973569902	2	-0.0417347171739628	2	0.0807991651853224	2	0.0807991651853224	NA	NA	SegRatio=-0.04,AbsMeanSigma=0.35,pvalue=9.79049160704285e-07,pvalueTTest=0.000346307912194272,
chr10	50724034	50724144	ERCC6	ERCC600062	0.00199058006630438	2	-0.0417347171739628	2	0.0807991651853224	2	0.0807991651853224	NA	NA	SegRatio=-0.04,AbsMeanSigma=0.35,pvalue=9.79049160704285e-07,pvalueTTest=0.000346307912194272,
chr10	50724128	50724239	ERCC6	ERCC600063	-0.0447961792919835	2	-0.0417347171739628	2	0.0807991651853224	2	0.0807991651853224	NA	NA	SegRatio=-0.04,AbsMeanSigma=0.35,pvalue=9.79049160704285e-07,pvalueTTest=0.000346307912194272,
chr10	50724240	50724355	ERCC6	ERCC600064	0.0352629326482333	2	-0.0417347171739628	2	0.0807991651853224	2	0.0807991651853224	NA	NA	SegRatio=-0.04,AbsMeanSigma=0.35,pvalue=9.79049160704285e-07,pvalueTTest=0.000346307912194272,
chr10	50724291	50724407	ERCC6	ERCC600065	0.0294160794711194	2	-0.0417347171739628	2	0.0807991651853224	2	0.0807991651853224	NA	NA	SegRatio=-0.04,AbsMeanSigma=0.35,pvalue=9.79049160704285e-07,pvalueTTest=0.000346307912194272,
chr10	50724408	50724520	ERCC6	ERCC600066	-0.0271648503176223	2	-0.0417347171739628	2	0.0807991651853224	2	0.0807991651853224	NA	NA	SegRatio=-0.04,AbsMeanSigma=0.35,pvalue=9.79049160704285e-07,pvalueTTest=0.000346307912194272,
chr10	50724481	50724566	ERCC6	ERCC600067	0.0199622354358288	2	-0.0417347171739628	2	0.0807991651853224	2	0.0807991651853224	NA	NA	SegRatio=-0.04,AbsMeanSigma=0.35,pvalue=9.79049160704285e-07,pvalueTTest=0.000346307912194272,
chr10	50724566	50724683	ERCC6	ERCC600068	-0.238098683376491	2	-0.0417347171739628	2	0.0807991651853224	2	0.0807991651853224	NA	NA	SegRatio=-0.04,AbsMeanSigma=0.35,pvalue=9.79049160704285e-07,pvalueTTest=0.000346307912194272,
chr10	50724644	50724749	ERCC6	ERCC600069	0.245103397582243	2	-0.0417347171739628	2	0.0807991651853224	2	0.0807991651853224	NA	NA	SegRatio=-0.04,AbsMeanSigma=0.35,pvalue=9.79049160704285e-07,pvalueTTest=0.000346307912194272,
chr10	50724750	50724865	ERCC6	ERCC600070	0.0436527651471907	2	-0.0417347171739628	2	0.0807991651853224	2	0.0807991651853224	NA	NA	SegRatio=-0.04,AbsMeanSigma=0.35,pvalue=9.79049160704285e-07,pvalueTTest=0.000346307912194272,
chr10	50724791	50724906	ERCC6	ERCC600071	0.0909213819549407	2	-0.0417347171739628	2	0.0807991651853224	2	0.0807991651853224	NA	NA	SegRatio=-0.04,AbsMeanSigma=0.35,pvalue=9.79049160704285e-07,pvalueTTest=0.000346307912194272,
chr10	50724889	50724999	ERCC6	ERCC600072	-0.0315808975561628	2	-0.0417347171739628	2	0.0807991651853224	2	0.0807991651853224	NA	NA	SegRatio=-0.04,AbsMeanSigma=0.35,pvalue=9.79049160704285e-07,pvalueTTest=0.000346307912194272,
chr10	50724994	50725105	ERCC6	ERCC600073	0.00580865094831109	2	-0.0417347171739628	2	0.0807991651853224	2	0.0807991651853224	NA	NA	SegRatio=-0.04,AbsMeanSigma=0.35,pvalue=9.79049160704285e-07,pvalueTTest=0.000346307912194272,
chr10	50725031	50725142	ERCC6	ERCC600074	-0.0105325677055695	2	-0.0417347171739628	2	0.0807991651853224	2	0.0807991651853224	NA	NA	SegRatio=-0.04,AbsMeanSigma=0.35,pvalue=9.79049160704285e-07,pvalueTTest=0.000346307912194272,
chr10	50725131	50725243	ERCC6	ERCC600075	-0.0885096325651042	2	-0.0417347171739628	2	0.0807991651853224	2	0.0807991651853224	NA	NA	SegRatio=-0.04,AbsMeanSigma=0.35,pvalue=9.79049160704285e-07,pvalueTTest=0.000346307912194272,
chr10	50732042	50732159	ERCC6	ERCC600076	-0.119975663713002	2	-0.0417347171739628	2	0.0807991651853224	2	0.0807991651853224	NA	NA	SegRatio=-0.04,AbsMeanSigma=0.35,pvalue=9.79049160704285e-07,pvalueTTest=0.000346307912194272,
chr10	50732107	50732222	ERCC6	ERCC600077	0.0280497325898004	2	-0.0417347171739628	2	0.0807991651853224	2	0.0807991651853224	NA	NA	SegRatio=-0.04,AbsMeanSigma=0.35,pvalue=9.79049160704285e-07,pvalueTTest=0.000346307912194272,
chr10	50732219	50732313	ERCC6	ERCC600078	-0.147083496991603	2	-0.0417347171739628	2	0.0807991651853224	2	0.0807991651853224	NA	NA	SegRatio=-0.04,AbsMeanSigma=0.35,pvalue=9.79049160704285e-07,pvalueTTest=0.000346307912194272,
chr10	50732292	50732398	ERCC6	ERCC600079	0.269981387670024	2	-0.0417347171739628	2	0.0807991651853224	2	0.0807991651853224	NA	NA	SegRatio=-0.04,AbsMeanSigma=0.35,pvalue=9.79049160704285e-07,pvalueTTest=0.000346307912194272,
chr10	50732374	50732466	ERCC6	ERCC600080	-0.128392762126482	2	-0.0417347171739628	2	0.0807991651853224	2	0.0807991651853224	NA	NA	SegRatio=-0.04,AbsMeanSigma=0.35,pvalue=9.79049160704285e-07,pvalueTTest=0.000346307912194272,
chr10	50732467	50732577	ERCC6	ERCC600081	0.437966978382027	2	-0.0417347171739628	2	0.0807991651853224	2	0.0807991651853224	q-value=0.00894016477281332, copies=3	NA	SegRatio=-0.04,AbsMeanSigma=0.35,pvalue=9.79049160704285e-07,pvalueTTest=0.000346307912194272,
chr10	50732536	50732653	ERCC6	ERCC600082	0.0163111631151351	2	-0.0417347171739628	2	0.0807991651853224	2	0.0807991651853224	NA	NA	SegRatio=-0.04,AbsMeanSigma=0.35,pvalue=9.79049160704285e-07,pvalueTTest=0.000346307912194272,
chr10	50732614	50732727	ERCC6	ERCC600083	-0.228446911964047	2	-0.0417347171739628	2	0.0807991651853224	2	0.0807991651853224	NA	NA	SegRatio=-0.04,AbsMeanSigma=0.35,pvalue=9.79049160704285e-07,pvalueTTest=0.000346307912194272,
chr10	50732675	50732794	ERCC6	ERCC600084	-0.147776246116718	2	-0.0417347171739628	2	0.0807991651853224	2	0.0807991651853224	NA	NA	SegRatio=-0.04,AbsMeanSigma=0.35,pvalue=9.79049160704285e-07,pvalueTTest=0.000346307912194272,
chr10	50732767	50732882	ERCC6	ERCC600085	0.199391101326341	2	-0.0417347171739628	2	0.0807991651853224	2	0.0807991651853224	NA	NA	SegRatio=-0.04,AbsMeanSigma=0.35,pvalue=9.79049160704285e-07,pvalueTTest=0.000346307912194272,
chr10	50736410	50736527	ERCC6	ERCC600086	-0.0196242950585989	2	-0.0417347171739628	2	0.0807991651853224	2	0.0807991651853224	NA	NA	SegRatio=-0.04,AbsMeanSigma=0.35,pvalue=9.79049160704285e-07,pvalueTTest=0.000346307912194272,
chr10	50736495	50736599	ERCC6	ERCC600087	-0.0177995144185184	2	-0.0417347171739628	2	0.0807991651853224	2	0.0807991651853224	NA	NA	SegRatio=-0.04,AbsMeanSigma=0.35,pvalue=9.79049160704285e-07,pvalueTTest=0.000346307912194272,
chr10	50738723	50738832	ERCC6	ERCC600088	NA	2	-0.0417347171739628	2	0.0807991651853224	2	0.0807991651853224	NA	NA	SegRatio=-0.04,AbsMeanSigma=0.35,pvalue=9.79049160704285e-07,pvalueTTest=0.000346307912194272,
chr10	50738801	50738904	ERCC6	ERCC600089	0.25458076792721	2	-0.0417347171739628	2	0.0807991651853224	2	0.0807991651853224	NA	NA	SegRatio=-0.04,AbsMeanSigma=0.35,pvalue=9.79049160704285e-07,pvalueTTest=0.000346307912194272,
chr10	50738889	50739001	ERCC6	ERCC600090	NA	2	-0.0417347171739628	2	0.0807991651853224	2	0.0807991651853224	NA	NA	SegRatio=-0.04,AbsMeanSigma=0.35,pvalue=9.79049160704285e-07,pvalueTTest=0.000346307912194272,
chr10	50740548	50740664	ERCC6	ERCC600091	-0.075795367451044	2	-0.0417347171739628	2	0.0807991651853224	2	0.0807991651853224	NA	NA	SegRatio=-0.04,AbsMeanSigma=0.35,pvalue=9.79049160704285e-07,pvalueTTest=0.000346307912194272,
chr10	50740620	50740710	ERCC6	ERCC600092	0.0026313945959238	2	-0.0417347171739628	2	0.0807991651853224	2	0.0807991651853224	NA	NA	SegRatio=-0.04,AbsMeanSigma=0.35,pvalue=9.79049160704285e-07,pvalueTTest=0.000346307912194272,
chr10	50740669	50740775	ERCC6	ERCC600093	0.0816611829616182	2	-0.0417347171739628	2	0.0807991651853224	2	0.0807991651853224	NA	NA	SegRatio=-0.04,AbsMeanSigma=0.35,pvalue=9.79049160704285e-07,pvalueTTest=0.000346307912194272,
chr10	50740742	50740862	ERCC6	ERCC600094	-0.701774754956106	2	-0.0417347171739628	2	0.0807991651853224	2	0.0807991651853224	q-value=1.18982643215446e-06, copies=1	NA	SegRatio=-0.04,AbsMeanSigma=0.35,pvalue=9.79049160704285e-07,pvalueTTest=0.000346307912194272,
chr10	50740788	50740900	ERCC6	ERCC600095	-0.0416218167995338	2	-0.0417347171739628	2	0.0807991651853224	2	0.0807991651853224	NA	NA	SegRatio=-0.04,AbsMeanSigma=0.35,pvalue=9.79049160704285e-07,pvalueTTest=0.000346307912194272,
chr10	50740873	50740991	ERCC6	ERCC600096	0.11556596172906	2	-0.0417347171739628	2	0.0807991651853224	2	0.0807991651853224	NA	NA	SegRatio=-0.04,AbsMeanSigma=0.35,pvalue=9.79049160704285e-07,pvalueTTest=0.000346307912194272,
chr10	50740988	50741100	ERCC6	ERCC600097	0.0412790059798872	2	-0.0417347171739628	2	0.0807991651853224	2	0.0807991651853224	NA	NA	SegRatio=-0.04,AbsMeanSigma=0.35,pvalue=9.79049160704285e-07,pvalueTTest=0.000346307912194272,
chr10	69881165	69881280	MYPN	MYPN00001	-0.0344559856452291	2	-0.0417347171739628	2	0.0458178130315778	2	0.0458178130315778	NA	NA	SegRatio=-0.04,AbsMeanSigma=0.35,pvalue=9.79049160704285e-07,pvalueTTest=0.000346307912194272,
chr10	69881275	69881388	MYPN	MYPN00002	-0.112154853505606	2	-0.0417347171739628	2	0.0458178130315778	2	0.0458178130315778	NA	NA	SegRatio=-0.04,AbsMeanSigma=0.35,pvalue=9.79049160704285e-07,pvalueTTest=0.000346307912194272,
chr10	69881389	69881502	MYPN	MYPN00003	0.0922198680027826	2	-0.0417347171739628	2	0.0458178130315778	2	0.0458178130315778	NA	NA	SegRatio=-0.04,AbsMeanSigma=0.35,pvalue=9.79049160704285e-07,pvalueTTest=0.000346307912194272,
chr10	69881500	69881616	MYPN	MYPN00004	-0.106427394073475	2	-0.0417347171739628	2	0.0458178130315778	2	0.0458178130315778	NA	NA	SegRatio=-0.04,AbsMeanSigma=0.35,pvalue=9.79049160704285e-07,pvalueTTest=0.000346307912194272,
chr10	69881588	69881706	MYPN	MYPN00005	0.007757379219035	2	-0.0417347171739628	2	0.0458178130315778	2	0.0458178130315778	NA	NA	SegRatio=-0.04,AbsMeanSigma=0.35,pvalue=9.79049160704285e-07,pvalueTTest=0.000346307912194272,
chr10	69881701	69881820	MYPN	MYPN00006	-0.0976606928933514	2	-0.0417347171739628	2	0.0458178130315778	2	0.0458178130315778	NA	NA	SegRatio=-0.04,AbsMeanSigma=0.35,pvalue=9.79049160704285e-07,pvalueTTest=0.000346307912194272,
chr10	69881817	69881934	MYPN	MYPN00007	0.390086272034222	2	-0.0417347171739628	2	0.0458178130315778	2	0.0458178130315778	NA	NA	SegRatio=-0.04,AbsMeanSigma=0.35,pvalue=9.79049160704285e-07,pvalueTTest=0.000346307912194272,
chr10	69881863	69881977	MYPN	MYPN00008	-0.0112132167358619	2	-0.0417347171739628	2	0.0458178130315778	2	0.0458178130315778	NA	NA	SegRatio=-0.04,AbsMeanSigma=0.35,pvalue=9.79049160704285e-07,pvalueTTest=0.000346307912194272,
chr10	69881972	69882076	MYPN	MYPN00009	-0.168078887024574	2	-0.0417347171739628	2	0.0458178130315778	2	0.0458178130315778	NA	NA	SegRatio=-0.04,AbsMeanSigma=0.35,pvalue=9.79049160704285e-07,pvalueTTest=0.000346307912194272,
chr10	69882069	69882165	MYPN	MYPN00010	0.0220449863739246	2	-0.0417347171739628	2	0.0458178130315778	2	0.0458178130315778	NA	NA	SegRatio=-0.04,AbsMeanSigma=0.35,pvalue=9.79049160704285e-07,pvalueTTest=0.000346307912194272,
chr10	69896387	69896490	MYPN	MYPN00011	0.0805740780775142	2	-0.0417347171739628	2	0.0458178130315778	2	0.0458178130315778	NA	NA	SegRatio=-0.04,AbsMeanSigma=0.35,pvalue=9.79049160704285e-07,pvalueTTest=0.000346307912194272,
chr10	69896491	69896600	MYPN	MYPN00012	NA	2	-0.0417347171739628	2	0.0458178130315778	2	0.0458178130315778	NA	NA	SegRatio=-0.04,AbsMeanSigma=0.35,pvalue=9.79049160704285e-07,pvalueTTest=0.000346307912194272,
chr10	69902665	69902780	MYPN	MYPN00013	-0.0210028815339959	2	-0.0417347171739628	2	0.0458178130315778	2	0.0458178130315778	NA	NA	SegRatio=-0.04,AbsMeanSigma=0.35,pvalue=9.79049160704285e-07,pvalueTTest=0.000346307912194272,
chr10	69902751	69902881	MYPN	MYPN00014.MYPN00015	-0.0489891797384094	2	-0.0417347171739628	2	0.0458178130315778	2	0.0458178130315778	NA	NA	SegRatio=-0.04,AbsMeanSigma=0.35,pvalue=9.79049160704285e-07,pvalueTTest=0.000346307912194272,
chr10	69902859	69902975	MYPN	MYPN00016	NA	2	-0.0417347171739628	2	0.0458178130315778	2	0.0458178130315778	NA	NA	SegRatio=-0.04,AbsMeanSigma=0.35,pvalue=9.79049160704285e-07,pvalueTTest=0.000346307912194272,
chr10	69905187	69905299	MYPN	MYPN00017	-0.00726064929532235	2	-0.0417347171739628	2	0.0458178130315778	2	0.0458178130315778	NA	NA	SegRatio=-0.04,AbsMeanSigma=0.35,pvalue=9.79049160704285e-07,pvalueTTest=0.000346307912194272,
chr10	69905268	69905363	MYPN	MYPN00018	-0.135754047950612	2	-0.0417347171739628	2	0.0458178130315778	2	0.0458178130315778	NA	NA	SegRatio=-0.04,AbsMeanSigma=0.35,pvalue=9.79049160704285e-07,pvalueTTest=0.000346307912194272,
chr10	69908030	69908143	MYPN	MYPN00019	-0.00253797599125104	2	-0.0417347171739628	2	0.0458178130315778	2	0.0458178130315778	NA	NA	SegRatio=-0.04,AbsMeanSigma=0.35,pvalue=9.79049160704285e-07,pvalueTTest=0.000346307912194272,
chr10	69908128	69908220	MYPN	MYPN00020	-0.24630143055749	2	-0.0417347171739628	2	0.0458178130315778	2	0.0458178130315778	NA	NA	SegRatio=-0.04,AbsMeanSigma=0.35,pvalue=9.79049160704285e-07,pvalueTTest=0.000346307912194272,
chr10	69908173	69908287	MYPN	MYPN00021	NA	2	-0.0417347171739628	2	0.0458178130315778	2	0.0458178130315778	NA	NA	SegRatio=-0.04,AbsMeanSigma=0.35,pvalue=9.79049160704285e-07,pvalueTTest=0.000346307912194272,
chr10	69909747	69909849	MYPN	MYPN00022	-0.191589243275102	2	-0.0417347171739628	2	0.0458178130315778	2	0.0458178130315778	NA	NA	SegRatio=-0.04,AbsMeanSigma=0.35,pvalue=9.79049160704285e-07,pvalueTTest=0.000346307912194272,
chr10	69909844	69909959	MYPN	MYPN00023	0.109285084447541	2	-0.0417347171739628	2	0.0458178130315778	2	0.0458178130315778	NA	NA	SegRatio=-0.04,AbsMeanSigma=0.35,pvalue=9.79049160704285e-07,pvalueTTest=0.000346307912194272,
chr10	69918194	69918307	MYPN	MYPN00024	0.218531568082478	2	-0.0417347171739628	2	0.0458178130315778	2	0.0458178130315778	NA	NA	SegRatio=-0.04,AbsMeanSigma=0.35,pvalue=9.79049160704285e-07,pvalueTTest=0.000346307912194272,
chr10	69918265	69918358	MYPN	MYPN00025	NA	2	-0.0417347171739628	2	0.0458178130315778	2	0.0458178130315778	NA	NA	SegRatio=-0.04,AbsMeanSigma=0.35,pvalue=9.79049160704285e-07,pvalueTTest=0.000346307912194272,
chr10	69921391	69921501	MYPN	MYPN00026	-0.112336000044695	2	-0.0417347171739628	2	0.0458178130315778	2	0.0458178130315778	NA	NA	SegRatio=-0.04,AbsMeanSigma=0.35,pvalue=9.79049160704285e-07,pvalueTTest=0.000346307912194272,
chr10	69921464	69921567	MYPN	MYPN00027	NA	2	-0.0417347171739628	2	0.0458178130315778	2	0.0458178130315778	NA	NA	SegRatio=-0.04,AbsMeanSigma=0.35,pvalue=9.79049160704285e-07,pvalueTTest=0.000346307912194272,
chr10	69925436	69925545	MYPN	MYPN00028	0.0109482265182816	2	-0.0417347171739628	2	0.0458178130315778	2	0.0458178130315778	NA	NA	SegRatio=-0.04,AbsMeanSigma=0.35,pvalue=9.79049160704285e-07,pvalueTTest=0.000346307912194272,
chr10	69925504	69925610	MYPN	MYPN00029	0.0254967682082132	2	-0.0417347171739628	2	0.0458178130315778	2	0.0458178130315778	NA	NA	SegRatio=-0.04,AbsMeanSigma=0.35,pvalue=9.79049160704285e-07,pvalueTTest=0.000346307912194272,
chr10	69925964	69926078	MYPN	MYPN00030	-0.14461069113427	2	-0.0417347171739628	2	0.0458178130315778	2	0.0458178130315778	NA	NA	SegRatio=-0.04,AbsMeanSigma=0.35,pvalue=9.79049160704285e-07,pvalueTTest=0.000346307912194272,
chr10	69926073	69926191	MYPN	MYPN00031	0.393175416134109	2	-0.0417347171739628	2	0.0458178130315778	2	0.0458178130315778	NA	NA	SegRatio=-0.04,AbsMeanSigma=0.35,pvalue=9.79049160704285e-07,pvalueTTest=0.000346307912194272,
chr10	69926164	69926272	MYPN	MYPN00032	0.00991962887315513	2	-0.0417347171739628	2	0.0458178130315778	2	0.0458178130315778	NA	NA	SegRatio=-0.04,AbsMeanSigma=0.35,pvalue=9.79049160704285e-07,pvalueTTest=0.000346307912194272,
chr10	69926253	69926336	MYPN	MYPN00033	-0.123532361751548	2	-0.0417347171739628	2	0.0458178130315778	2	0.0458178130315778	NA	NA	SegRatio=-0.04,AbsMeanSigma=0.35,pvalue=9.79049160704285e-07,pvalueTTest=0.000346307912194272,
chr10	69926284	69926403	MYPN	MYPN00034	-0.151881985054286	2	-0.0417347171739628	2	0.0458178130315778	2	0.0458178130315778	NA	NA	SegRatio=-0.04,AbsMeanSigma=0.35,pvalue=9.79049160704285e-07,pvalueTTest=0.000346307912194272,
chr10	69926381	69926494	MYPN	MYPN00035	0.023016840496893	2	-0.0417347171739628	2	0.0458178130315778	2	0.0458178130315778	NA	NA	SegRatio=-0.04,AbsMeanSigma=0.35,pvalue=9.79049160704285e-07,pvalueTTest=0.000346307912194272,
chr10	69933785	69933901	MYPN	MYPN00036	-0.333855681275566	2	-0.0417347171739628	2	0.0458178130315778	2	0.0458178130315778	NA	NA	SegRatio=-0.04,AbsMeanSigma=0.35,pvalue=9.79049160704285e-07,pvalueTTest=0.000346307912194272,
chr10	69933874	69933985	MYPN	MYPN00037	0.0498619053360838	2	-0.0417347171739628	2	0.0458178130315778	2	0.0458178130315778	NA	NA	SegRatio=-0.04,AbsMeanSigma=0.35,pvalue=9.79049160704285e-07,pvalueTTest=0.000346307912194272,
chr10	69933982	69934091	MYPN	MYPN00038	-0.254342067827287	2	-0.0417347171739628	2	0.0458178130315778	2	0.0458178130315778	NA	NA	SegRatio=-0.04,AbsMeanSigma=0.35,pvalue=9.79049160704285e-07,pvalueTTest=0.000346307912194272,
chr10	69934088	69934185	MYPN	MYPN00039	-0.123021415898519	2	-0.0417347171739628	2	0.0458178130315778	2	0.0458178130315778	NA	NA	SegRatio=-0.04,AbsMeanSigma=0.35,pvalue=9.79049160704285e-07,pvalueTTest=0.000346307912194272,
chr10	69934184	69934304	MYPN	MYPN00040	0.0134912435833665	2	-0.0417347171739628	2	0.0458178130315778	2	0.0458178130315778	NA	NA	SegRatio=-0.04,AbsMeanSigma=0.35,pvalue=9.79049160704285e-07,pvalueTTest=0.000346307912194272,
chr10	69934294	69934414	MYPN	MYPN00041	-0.0377885871662404	2	-0.0417347171739628	2	0.0458178130315778	2	0.0458178130315778	NA	NA	SegRatio=-0.04,AbsMeanSigma=0.35,pvalue=9.79049160704285e-07,pvalueTTest=0.000346307912194272,
chr10	69934409	69934520	MYPN	MYPN00042	0.537099577608913	2	-0.0417347171739628	2	0.0458178130315778	2	0.0458178130315778	NA	NA	SegRatio=-0.04,AbsMeanSigma=0.35,pvalue=9.79049160704285e-07,pvalueTTest=0.000346307912194272,
chr10	69935017	69935118	MYPN	MYPN00043	0.300372179656751	2	-0.0417347171739628	2	0.0458178130315778	2	0.0458178130315778	NA	NA	SegRatio=-0.04,AbsMeanSigma=0.35,pvalue=9.79049160704285e-07,pvalueTTest=0.000346307912194272,
chr10	69935077	69935188	MYPN	MYPN00044	-0.0558575655053018	2	-0.0417347171739628	2	0.0458178130315778	2	0.0458178130315778	NA	NA	SegRatio=-0.04,AbsMeanSigma=0.35,pvalue=9.79049160704285e-07,pvalueTTest=0.000346307912194272,
chr10	69935162	69935278	MYPN	MYPN00045	0.0761160085728199	2	-0.0417347171739628	2	0.0458178130315778	2	0.0458178130315778	NA	NA	SegRatio=-0.04,AbsMeanSigma=0.35,pvalue=9.79049160704285e-07,pvalueTTest=0.000346307912194272,
chr10	69948620	69948732	MYPN	MYPN00046	-0.270254405125731	2	-0.0417347171739628	2	0.0458178130315778	2	0.0458178130315778	NA	NA	SegRatio=-0.04,AbsMeanSigma=0.35,pvalue=9.79049160704285e-07,pvalueTTest=0.000346307912194272,
chr10	69948723	69948828	MYPN	MYPN00047	0.0563427912020306	2	-0.0417347171739628	2	0.0458178130315778	2	0.0458178130315778	NA	NA	SegRatio=-0.04,AbsMeanSigma=0.35,pvalue=9.79049160704285e-07,pvalueTTest=0.000346307912194272,
chr10	69948819	69948934	MYPN	MYPN00048	-0.183678879908425	2	-0.0417347171739628	2	0.0458178130315778	2	0.0458178130315778	NA	NA	SegRatio=-0.04,AbsMeanSigma=0.35,pvalue=9.79049160704285e-07,pvalueTTest=0.000346307912194272,
chr10	69954079	69954192	MYPN	MYPN00049	NA	2	-0.0417347171739628	2	0.0458178130315778	2	0.0458178130315778	NA	NA	SegRatio=-0.04,AbsMeanSigma=0.35,pvalue=9.79049160704285e-07,pvalueTTest=0.000346307912194272,
chr10	69954191	69954307	MYPN	MYPN00050	-0.148204101275578	2	-0.0417347171739628	2	0.0458178130315778	2	0.0458178130315778	NA	NA	SegRatio=-0.04,AbsMeanSigma=0.35,pvalue=9.79049160704285e-07,pvalueTTest=0.000346307912194272,
chr10	69955121	69955236	MYPN	MYPN00051	-0.0175905283141908	2	-0.0417347171739628	2	0.0458178130315778	2	0.0458178130315778	NA	NA	SegRatio=-0.04,AbsMeanSigma=0.35,pvalue=9.79049160704285e-07,pvalueTTest=0.000346307912194272,
chr10	69955235	69955347	MYPN	MYPN00052	-0.112498302779372	2	-0.0417347171739628	2	0.0458178130315778	2	0.0458178130315778	NA	NA	SegRatio=-0.04,AbsMeanSigma=0.35,pvalue=9.79049160704285e-07,pvalueTTest=0.000346307912194272,
chr10	69957041	69957158	MYPN	MYPN00053	-0.1242278811587	2	-0.0417347171739628	2	0.0458178130315778	2	0.0458178130315778	NA	NA	SegRatio=-0.04,AbsMeanSigma=0.35,pvalue=9.79049160704285e-07,pvalueTTest=0.000346307912194272,
chr10	69957129	69957248	MYPN	MYPN00054	-0.126728414927655	2	-0.0417347171739628	2	0.0458178130315778	2	0.0458178130315778	NA	NA	SegRatio=-0.04,AbsMeanSigma=0.35,pvalue=9.79049160704285e-07,pvalueTTest=0.000346307912194272,
chr10	69957244	69957376	MYPN	MYPN00055	NA	2	-0.0417347171739628	2	0.0458178130315778	2	0.0458178130315778	NA	NA	SegRatio=-0.04,AbsMeanSigma=0.35,pvalue=9.79049160704285e-07,pvalueTTest=0.000346307912194272,
chr10	69959085	69959195	MYPN	MYPN00056	0.0234699815790644	2	-0.0417347171739628	2	0.0458178130315778	2	0.0458178130315778	NA	NA	SegRatio=-0.04,AbsMeanSigma=0.35,pvalue=9.79049160704285e-07,pvalueTTest=0.000346307912194272,
chr10	69959187	69959301	MYPN	MYPN00057	-0.0265449493847267	2	-0.0417347171739628	2	0.0458178130315778	2	0.0458178130315778	NA	NA	SegRatio=-0.04,AbsMeanSigma=0.35,pvalue=9.79049160704285e-07,pvalueTTest=0.000346307912194272,
chr10	69959287	69959403	MYPN	MYPN00058	-0.0952159551717141	2	-0.0417347171739628	2	0.0458178130315778	2	0.0458178130315778	NA	NA	SegRatio=-0.04,AbsMeanSigma=0.35,pvalue=9.79049160704285e-07,pvalueTTest=0.000346307912194272,
chr10	69961585	69961698	MYPN	MYPN00059	-0.0417347171739628	2	-0.0417347171739628	2	0.0458178130315778	2	0.0458178130315778	NA	NA	SegRatio=-0.04,AbsMeanSigma=0.35,pvalue=9.79049160704285e-07,pvalueTTest=0.000346307912194272,
chr10	69961627	69961735	MYPN	MYPN00060	0.00824213148971289	2	-0.0417347171739628	2	0.0458178130315778	2	0.0458178130315778	NA	NA	SegRatio=-0.04,AbsMeanSigma=0.35,pvalue=9.79049160704285e-07,pvalueTTest=0.000346307912194272,
chr10	69961710	69961823	MYPN	MYPN00061	0.00109623969439882	2	-0.0417347171739628	2	0.0458178130315778	2	0.0458178130315778	NA	NA	SegRatio=-0.04,AbsMeanSigma=0.35,pvalue=9.79049160704285e-07,pvalueTTest=0.000346307912194272,
chr10	69966486	69966600	MYPN	MYPN00062	-0.0796724157319407	2	-0.0417347171739628	2	0.0458178130315778	2	0.0458178130315778	NA	NA	SegRatio=-0.04,AbsMeanSigma=0.35,pvalue=9.79049160704285e-07,pvalueTTest=0.000346307912194272,
chr10	69966567	69966684	MYPN	MYPN00063	-0.00467028069123896	2	-0.0417347171739628	2	0.0458178130315778	2	0.0458178130315778	NA	NA	SegRatio=-0.04,AbsMeanSigma=0.35,pvalue=9.79049160704285e-07,pvalueTTest=0.000346307912194272,
chr10	69970008	69970119	MYPN	MYPN00064	-0.175263355897372	2	-0.0417347171739628	2	0.0458178130315778	2	0.0458178130315778	NA	NA	SegRatio=-0.04,AbsMeanSigma=0.35,pvalue=9.79049160704285e-07,pvalueTTest=0.000346307912194272,
chr10	69970112	69970228	MYPN	MYPN00065	0.0384180464669306	2	-0.0417347171739628	2	0.0458178130315778	2	0.0458178130315778	NA	NA	SegRatio=-0.04,AbsMeanSigma=0.35,pvalue=9.79049160704285e-07,pvalueTTest=0.000346307912194272,
chr10	69970217	69970327	MYPN	MYPN00066	-0.0894368961746701	2	-0.0417347171739628	2	0.0458178130315778	2	0.0458178130315778	NA	NA	SegRatio=-0.04,AbsMeanSigma=0.35,pvalue=9.79049160704285e-07,pvalueTTest=0.000346307912194272,
chr10	73577133	73577251	PSAP	PSAP00001	-0.589813992181031	2	-0.0417347171739628	2	0.00117504918628193	2	0.00117504918628193	q-value=0.000509455140497992, copies=1	NA	SegRatio=-0.04,AbsMeanSigma=0.35,pvalue=9.79049160704285e-07,pvalueTTest=0.000346307912194272,
chr10	73577210	73577329	PSAP	PSAP00002	0.0238399972928147	2	-0.0417347171739628	2	0.00117504918628193	2	0.00117504918628193	NA	NA	SegRatio=-0.04,AbsMeanSigma=0.35,pvalue=9.79049160704285e-07,pvalueTTest=0.000346307912194272,
chr10	73578312	73578431	PSAP	PSAP00003	0.121224670421739	2	-0.0417347171739628	2	0.00117504918628193	2	0.00117504918628193	NA	NA	SegRatio=-0.04,AbsMeanSigma=0.35,pvalue=9.79049160704285e-07,pvalueTTest=0.000346307912194272,
chr10	73578430	73578540	PSAP	PSAP00004	0.0645746398336298	2	-0.0417347171739628	2	0.00117504918628193	2	0.00117504918628193	NA	NA	SegRatio=-0.04,AbsMeanSigma=0.35,pvalue=9.79049160704285e-07,pvalueTTest=0.000346307912194272,
chr10	73578724	73578842	PSAP	PSAP00005	-0.268598203550566	2	-0.0417347171739628	2	0.00117504918628193	2	0.00117504918628193	NA	NA	SegRatio=-0.04,AbsMeanSigma=0.35,pvalue=9.79049160704285e-07,pvalueTTest=0.000346307912194272,
chr10	73578835	73578952	PSAP	PSAP00006	-0.104503603121167	2	-0.0417347171739628	2	0.00117504918628193	2	0.00117504918628193	NA	NA	SegRatio=-0.04,AbsMeanSigma=0.35,pvalue=9.79049160704285e-07,pvalueTTest=0.000346307912194272,
chr10	73579183	73579301	PSAP	PSAP00007	-0.108072148895311	2	-0.0417347171739628	2	0.00117504918628193	2	0.00117504918628193	NA	NA	SegRatio=-0.04,AbsMeanSigma=0.35,pvalue=9.79049160704285e-07,pvalueTTest=0.000346307912194272,
chr10	73579268	73579378	PSAP	PSAP00008	-0.14284641364661	2	-0.0417347171739628	2	0.00117504918628193	2	0.00117504918628193	NA	NA	SegRatio=-0.04,AbsMeanSigma=0.35,pvalue=9.79049160704285e-07,pvalueTTest=0.000346307912194272,
chr10	73579561	73579661	PSAP	PSAP00009	-0.194050453286539	2	-0.0417347171739628	2	0.00117504918628193	2	0.00117504918628193	NA	NA	SegRatio=-0.04,AbsMeanSigma=0.35,pvalue=9.79049160704285e-07,pvalueTTest=0.000346307912194272,
chr10	73579636	73579742	PSAP	PSAP00010	0.0503240737346578	2	-0.0417347171739628	2	0.00117504918628193	2	0.00117504918628193	NA	NA	SegRatio=-0.04,AbsMeanSigma=0.35,pvalue=9.79049160704285e-07,pvalueTTest=0.000346307912194272,
chr10	73579945	73580065	PSAP	PSAP00011	-0.16738101193743	2	-0.0417347171739628	2	0.00117504918628193	2	0.00117504918628193	NA	NA	SegRatio=-0.04,AbsMeanSigma=0.35,pvalue=9.79049160704285e-07,pvalueTTest=0.000346307912194272,
chr10	73580045	73580154	PSAP	PSAP00012	0.0126171912368705	2	-0.0417347171739628	2	0.00117504918628193	2	0.00117504918628193	NA	NA	SegRatio=-0.04,AbsMeanSigma=0.35,pvalue=9.79049160704285e-07,pvalueTTest=0.000346307912194272,
chr10	73581595	73581715	PSAP	PSAP00013	-0.0842290632367431	2	-0.0417347171739628	2	0.00117504918628193	2	0.00117504918628193	NA	NA	SegRatio=-0.04,AbsMeanSigma=0.35,pvalue=9.79049160704285e-07,pvalueTTest=0.000346307912194272,
chr10	73581673	73581778	PSAP	PSAP00014	-0.0923464919868284	2	-0.0417347171739628	2	0.00117504918628193	2	0.00117504918628193	NA	NA	SegRatio=-0.04,AbsMeanSigma=0.35,pvalue=9.79049160704285e-07,pvalueTTest=0.000346307912194272,
chr10	73581764	73581868	PSAP	PSAP00015	0.0159959774891893	2	-0.0417347171739628	2	0.00117504918628193	2	0.00117504918628193	NA	NA	SegRatio=-0.04,AbsMeanSigma=0.35,pvalue=9.79049160704285e-07,pvalueTTest=0.000346307912194272,
chr10	73583620	73583737	PSAP	PSAP00016	0.00991680671581484	2	-0.0417347171739628	2	0.00117504918628193	2	0.00117504918628193	NA	NA	SegRatio=-0.04,AbsMeanSigma=0.35,pvalue=9.79049160704285e-07,pvalueTTest=0.000346307912194272,
chr10	73585549	73585664	PSAP	PSAP00017	-0.103028057721675	2	-0.0417347171739628	2	0.00117504918628193	2	0.00117504918628193	NA	NA	SegRatio=-0.04,AbsMeanSigma=0.35,pvalue=9.79049160704285e-07,pvalueTTest=0.000346307912194272,
chr10	73585636	73585743	PSAP	PSAP00018	-0.0951064974125448	2	-0.0417347171739628	2	0.00117504918628193	2	0.00117504918628193	NA	NA	SegRatio=-0.04,AbsMeanSigma=0.35,pvalue=9.79049160704285e-07,pvalueTTest=0.000346307912194272,
chr10	73587698	73587809	PSAP	PSAP00019	-0.0273288576898426	2	-0.0417347171739628	2	0.00117504918628193	2	0.00117504918628193	NA	NA	SegRatio=-0.04,AbsMeanSigma=0.35,pvalue=9.79049160704285e-07,pvalueTTest=0.000346307912194272,
chr10	73587774	73587870	PSAP	PSAP00020	0.0148137342488186	2	-0.0417347171739628	2	0.00117504918628193	2	0.00117504918628193	NA	NA	SegRatio=-0.04,AbsMeanSigma=0.35,pvalue=9.79049160704285e-07,pvalueTTest=0.000346307912194272,
chr10	73587869	73587971	PSAP	PSAP00021	-0.24086862519625	2	-0.0417347171739628	2	0.00117504918628193	2	0.00117504918628193	NA	NA	SegRatio=-0.04,AbsMeanSigma=0.35,pvalue=9.79049160704285e-07,pvalueTTest=0.000346307912194272,
chr10	73588599	73588717	PSAP	PSAP00022	-0.0910187197096164	2	-0.0417347171739628	2	0.00117504918628193	2	0.00117504918628193	NA	NA	SegRatio=-0.04,AbsMeanSigma=0.35,pvalue=9.79049160704285e-07,pvalueTTest=0.000346307912194272,
chr10	73588690	73588779	PSAP	PSAP00023	0.0611167443822901	2	-0.0417347171739628	2	0.00117504918628193	2	0.00117504918628193	NA	NA	SegRatio=-0.04,AbsMeanSigma=0.35,pvalue=9.79049160704285e-07,pvalueTTest=0.000346307912194272,
chr10	73588776	73588892	PSAP	PSAP00024	-0.126470563142928	2	-0.0417347171739628	2	0.00117504918628193	2	0.00117504918628193	NA	NA	SegRatio=-0.04,AbsMeanSigma=0.35,pvalue=9.79049160704285e-07,pvalueTTest=0.000346307912194272,
chr10	73590860	73590977	PSAP	PSAP00025	-0.134966325778713	2	-0.0417347171739628	2	0.00117504918628193	2	0.00117504918628193	NA	NA	SegRatio=-0.04,AbsMeanSigma=0.35,pvalue=9.79049160704285e-07,pvalueTTest=0.000346307912194272,
chr10	73590940	73591054	PSAP	PSAP00026	0.00844696390947176	2	-0.0417347171739628	2	0.00117504918628193	2	0.00117504918628193	NA	NA	SegRatio=-0.04,AbsMeanSigma=0.35,pvalue=9.79049160704285e-07,pvalueTTest=0.000346307912194272,
chr10	73591548	73591662	PSAP	PSAP00027	-0.0260260750454138	2	-0.0417347171739628	2	0.00117504918628193	2	0.00117504918628193	NA	NA	SegRatio=-0.04,AbsMeanSigma=0.35,pvalue=9.79049160704285e-07,pvalueTTest=0.000346307912194272,
chr10	73591653	73591764	PSAP	PSAP00028	0.0354224527433409	2	-0.0417347171739628	2	0.00117504918628193	2	0.00117504918628193	NA	NA	SegRatio=-0.04,AbsMeanSigma=0.35,pvalue=9.79049160704285e-07,pvalueTTest=0.000346307912194272,
chr10	73594079	73594196	PSAP	PSAP00029	-0.156215553696918	2	-0.0417347171739628	2	0.00117504918628193	2	0.00117504918628193	NA	NA	SegRatio=-0.04,AbsMeanSigma=0.35,pvalue=9.79049160704285e-07,pvalueTTest=0.000346307912194272,
chr10	73594154	73594270	PSAP	PSAP00030	-0.210656381926494	2	-0.0417347171739628	2	0.00117504918628193	2	0.00117504918628193	NA	NA	SegRatio=-0.04,AbsMeanSigma=0.35,pvalue=9.79049160704285e-07,pvalueTTest=0.000346307912194272,
chr10	73594271	73594382	PSAP	PSAP00031	-0.0568423816570881	2	-0.0417347171739628	2	0.00117504918628193	2	0.00117504918628193	NA	NA	SegRatio=-0.04,AbsMeanSigma=0.35,pvalue=9.79049160704285e-07,pvalueTTest=0.000346307912194272,
chr11	2466611	2466703	KCNQ1	KCNQ100001	NA	2	-0.0376218122144387	2	0.620858596356573	2	0.620858596356573	NA	NA	SegRatio=-0.04,AbsMeanSigma=0.09,pvalue=0.558330362122277,pvalueTTest=0.643865379565747,
chr11	2466670	2466744	KCNQ1	KCNQ100002	NA	2	-0.0376218122144387	2	0.620858596356573	2	0.620858596356573	NA	NA	SegRatio=-0.04,AbsMeanSigma=0.09,pvalue=0.558330362122277,pvalueTTest=0.643865379565747,
chr11	2482855	2482966	KCNQ1	KCNQ100003	0.00546637606554494	2	-0.0376218122144387	2	0.620858596356573	2	0.620858596356573	NA	NA	SegRatio=-0.04,AbsMeanSigma=0.09,pvalue=0.558330362122277,pvalueTTest=0.643865379565747,
chr11	2549115	2549235	KCNQ1	KCNQ100004	-0.0376218122144387	2	-0.0376218122144387	2	0.620858596356573	2	0.620858596356573	NA	NA	SegRatio=-0.04,AbsMeanSigma=0.09,pvalue=0.558330362122277,pvalueTTest=0.643865379565747,
chr11	2549169	2549287	KCNQ1	KCNQ100005	0.0386741278021404	2	-0.0376218122144387	2	0.620858596356573	2	0.620858596356573	NA	NA	SegRatio=-0.04,AbsMeanSigma=0.09,pvalue=0.558330362122277,pvalueTTest=0.643865379565747,
chr11	2591805	2591925	KCNQ1	KCNQ100006	0.0537726359091045	2	-0.0376218122144387	2	0.620858596356573	2	0.620858596356573	NA	NA	SegRatio=-0.04,AbsMeanSigma=0.09,pvalue=0.558330362122277,pvalueTTest=0.643865379565747,
chr11	2591862	2592020	KCNQ1	KCNQ100007.KCNQ100008	NA	2	-0.0376218122144387	2	0.620858596356573	2	0.620858596356573	NA	NA	SegRatio=-0.04,AbsMeanSigma=0.09,pvalue=0.558330362122277,pvalueTTest=0.643865379565747,
chr11	2592494	2592636	KCNQ1	KCNQ100009	NA	2	-0.0376218122144387	2	0.620858596356573	2	0.620858596356573	NA	NA	SegRatio=-0.04,AbsMeanSigma=0.09,pvalue=0.558330362122277,pvalueTTest=0.643865379565747,
chr11	2593272	2593416	KCNQ1	KCNQ100010	NA	2	-0.0376218122144387	2	0.620858596356573	2	0.620858596356573	NA	NA	SegRatio=-0.04,AbsMeanSigma=0.09,pvalue=0.558330362122277,pvalueTTest=0.643865379565747,
chr11	2593957	2594092	KCNQ1	KCNQ100011	0.100545892760637	2	-0.0376218122144387	2	0.620858596356573	2	0.620858596356573	NA	NA	SegRatio=-0.04,AbsMeanSigma=0.09,pvalue=0.558330362122277,pvalueTTest=0.643865379565747,
chr11	2594065	2594129	KCNQ1	KCNQ100012	NA	2	-0.0376218122144387	2	0.620858596356573	2	0.620858596356573	NA	NA	SegRatio=-0.04,AbsMeanSigma=0.09,pvalue=0.558330362122277,pvalueTTest=0.643865379565747,
chr11	2594099	2594215	KCNQ1	KCNQ100013	0.0597042986597451	2	-0.0376218122144387	2	0.620858596356573	2	0.620858596356573	NA	NA	SegRatio=-0.04,AbsMeanSigma=0.09,pvalue=0.558330362122277,pvalueTTest=0.643865379565747,
chr11	2594191	2594293	KCNQ1	KCNQ100014	0.135514411826317	2	-0.0376218122144387	2	0.620858596356573	2	0.620858596356573	NA	NA	SegRatio=-0.04,AbsMeanSigma=0.09,pvalue=0.558330362122277,pvalueTTest=0.643865379565747,
chr11	2604595	2604717	KCNQ1	KCNQ100015	0.144187059242504	2	-0.0376218122144387	2	0.620858596356573	2	0.620858596356573	NA	NA	SegRatio=-0.04,AbsMeanSigma=0.09,pvalue=0.558330362122277,pvalueTTest=0.643865379565747,
chr11	2604675	2604755	KCNQ1	KCNQ100016	0.205884062947607	2	-0.0376218122144387	2	0.620858596356573	2	0.620858596356573	NA	NA	SegRatio=-0.04,AbsMeanSigma=0.09,pvalue=0.558330362122277,pvalueTTest=0.643865379565747,
chr11	2604754	2604871	KCNQ1	KCNQ100017	-0.109926717098428	2	-0.0376218122144387	2	0.620858596356573	2	0.620858596356573	NA	NA	SegRatio=-0.04,AbsMeanSigma=0.09,pvalue=0.558330362122277,pvalueTTest=0.643865379565747,
chr11	2606382	2606496	KCNQ1	KCNQ100018	-0.00300265440189049	2	-0.0376218122144387	2	0.620858596356573	2	0.620858596356573	NA	NA	SegRatio=-0.04,AbsMeanSigma=0.09,pvalue=0.558330362122277,pvalueTTest=0.643865379565747,
chr11	2606437	2606557	KCNQ1	KCNQ100019	-0.106912634491917	2	-0.0376218122144387	2	0.620858596356573	2	0.620858596356573	NA	NA	SegRatio=-0.04,AbsMeanSigma=0.09,pvalue=0.558330362122277,pvalueTTest=0.643865379565747,
chr11	2608746	2608845	KCNQ1	KCNQ100020	-0.0481119328449724	2	-0.0376218122144387	2	0.620858596356573	2	0.620858596356573	NA	NA	SegRatio=-0.04,AbsMeanSigma=0.09,pvalue=0.558330362122277,pvalueTTest=0.643865379565747,
chr11	2608817	2608909	KCNQ1	KCNQ100021	-0.181088380317673	2	-0.0376218122144387	2	0.620858596356573	2	0.620858596356573	NA	NA	SegRatio=-0.04,AbsMeanSigma=0.09,pvalue=0.558330362122277,pvalueTTest=0.643865379565747,
chr11	2608892	2609012	KCNQ1	KCNQ100022	-0.042425922683339	2	-0.0376218122144387	2	0.620858596356573	2	0.620858596356573	NA	NA	SegRatio=-0.04,AbsMeanSigma=0.09,pvalue=0.558330362122277,pvalueTTest=0.643865379565747,
chr11	2609920	2609990	KCNQ1	KCNQ100023	0.0476681645124054	2	-0.0376218122144387	2	0.620858596356573	2	0.620858596356573	NA	NA	SegRatio=-0.04,AbsMeanSigma=0.09,pvalue=0.558330362122277,pvalueTTest=0.643865379565747,
chr11	2609975	2610072	KCNQ1	KCNQ100024	-0.0669318545296965	2	-0.0376218122144387	2	0.620858596356573	2	0.620858596356573	NA	NA	SegRatio=-0.04,AbsMeanSigma=0.09,pvalue=0.558330362122277,pvalueTTest=0.643865379565747,
chr11	2610064	2610182	KCNQ1	KCNQ100025	-0.0819044867957966	2	-0.0376218122144387	2	0.620858596356573	2	0.620858596356573	NA	NA	SegRatio=-0.04,AbsMeanSigma=0.09,pvalue=0.558330362122277,pvalueTTest=0.643865379565747,
chr11	2683088	2683204	KCNQ1	KCNQ100026	NA	2	-0.0376218122144387	2	0.620858596356573	2	0.620858596356573	NA	NA	SegRatio=-0.04,AbsMeanSigma=0.09,pvalue=0.558330362122277,pvalueTTest=0.643865379565747,
chr11	2683193	2683311	KCNQ1	KCNQ100027	0.0384161622458133	2	-0.0376218122144387	2	0.620858596356573	2	0.620858596356573	NA	NA	SegRatio=-0.04,AbsMeanSigma=0.09,pvalue=0.558330362122277,pvalueTTest=0.643865379565747,
chr11	2683311	2683407	KCNQ1	KCNQ100028	-0.134184679344186	2	-0.0376218122144387	2	0.620858596356573	2	0.620858596356573	NA	NA	SegRatio=-0.04,AbsMeanSigma=0.09,pvalue=0.558330362122277,pvalueTTest=0.643865379565747,
chr11	2789986	2790106	KCNQ1	KCNQ100029	-0.174262394012442	2	-0.0376218122144387	2	0.620858596356573	2	0.620858596356573	NA	NA	SegRatio=-0.04,AbsMeanSigma=0.09,pvalue=0.558330362122277,pvalueTTest=0.643865379565747,
chr11	2790055	2790141	KCNQ1	KCNQ100030	-0.200819150418508	2	-0.0376218122144387	2	0.620858596356573	2	0.620858596356573	NA	NA	SegRatio=-0.04,AbsMeanSigma=0.09,pvalue=0.558330362122277,pvalueTTest=0.643865379565747,
chr11	2790128	2790237	KCNQ1	KCNQ100031	0.0329944924034917	2	-0.0376218122144387	2	0.620858596356573	2	0.620858596356573	NA	NA	SegRatio=-0.04,AbsMeanSigma=0.09,pvalue=0.558330362122277,pvalueTTest=0.643865379565747,
chr11	2797168	2797263	KCNQ1	KCNQ100032	-0.0721758830513578	2	-0.0376218122144387	2	0.620858596356573	2	0.620858596356573	NA	NA	SegRatio=-0.04,AbsMeanSigma=0.09,pvalue=0.558330362122277,pvalueTTest=0.643865379565747,
chr11	2797260	2797382	KCNQ1	KCNQ100033	NA	2	-0.0376218122144387	2	0.620858596356573	2	0.620858596356573	NA	NA	SegRatio=-0.04,AbsMeanSigma=0.09,pvalue=0.558330362122277,pvalueTTest=0.643865379565747,
chr11	2798165	2798270	KCNQ1	KCNQ100034	-0.0574761952361034	2	-0.0376218122144387	2	0.620858596356573	2	0.620858596356573	NA	NA	SegRatio=-0.04,AbsMeanSigma=0.09,pvalue=0.558330362122277,pvalueTTest=0.643865379565747,
chr11	2798261	2798378	KCNQ1	KCNQ100035	0.411904615015896	2	-0.0376218122144387	2	0.620858596356573	2	0.620858596356573	NA	NA	SegRatio=-0.04,AbsMeanSigma=0.09,pvalue=0.558330362122277,pvalueTTest=0.643865379565747,
chr11	2799183	2799260	KCNQ1	KCNQ100036	-0.0317633555306054	2	-0.0376218122144387	2	0.620858596356573	2	0.620858596356573	NA	NA	SegRatio=-0.04,AbsMeanSigma=0.09,pvalue=0.558330362122277,pvalueTTest=0.643865379565747,
chr11	2799259	2799347	KCNQ1	KCNQ100037	-0.200424248638495	2	-0.0376218122144387	2	0.620858596356573	2	0.620858596356573	NA	NA	SegRatio=-0.04,AbsMeanSigma=0.09,pvalue=0.558330362122277,pvalueTTest=0.643865379565747,
chr11	2868973	2869038	KCNQ1	KCNQ100038	NA	2	-0.0376218122144387	2	0.620858596356573	2	0.620858596356573	NA	NA	SegRatio=-0.04,AbsMeanSigma=0.09,pvalue=0.558330362122277,pvalueTTest=0.643865379565747,
chr11	2869160	2869300	KCNQ1	KCNQ100039	-0.0294756179355757	2	-0.0376218122144387	2	0.620858596356573	2	0.620858596356573	NA	NA	SegRatio=-0.04,AbsMeanSigma=0.09,pvalue=0.558330362122277,pvalueTTest=0.643865379565747,
chr13	28578153	28578270	FLT3	FLT300001	-0.210047430592075	2	-0.0604208943246147	2	0.00546122737440928	2	0.00546122737440928	NA	NA	SegRatio=-0.06,AbsMeanSigma=0.28,pvalue=0.0551686666402397,pvalueTTest=0.178332693623278,
chr13	28578251	28578362	FLT3	FLT300002	-0.17683853285308	2	-0.0604208943246147	2	0.00546122737440928	2	0.00546122737440928	NA	NA	SegRatio=-0.06,AbsMeanSigma=0.28,pvalue=0.0551686666402397,pvalueTTest=0.178332693623278,
chr13	28588520	28588627	FLT3	FLT300003	0.77702762786562	2	-0.0604208943246147	2	0.00546122737440928	2	0.00546122737440928	q-value=0.000230256547836571, copies=4.5	NA	SegRatio=-0.06,AbsMeanSigma=0.28,pvalue=0.0551686666402397,pvalueTTest=0.178332693623278,
chr13	28588605	28588720	FLT3	FLT300004	-0.196556752057408	2	-0.0604208943246147	2	0.00546122737440928	2	0.00546122737440928	NA	NA	SegRatio=-0.06,AbsMeanSigma=0.28,pvalue=0.0551686666402397,pvalueTTest=0.178332693623278,
chr13	28589249	28589351	FLT3	FLT300005	-0.0589368386383208	2	-0.0604208943246147	2	0.00546122737440928	2	0.00546122737440928	NA	NA	SegRatio=-0.06,AbsMeanSigma=0.28,pvalue=0.0551686666402397,pvalueTTest=0.178332693623278,
chr13	28589352	28589468	FLT3	FLT300006	-0.0942340668088266	2	-0.0604208943246147	2	0.00546122737440928	2	0.00546122737440928	NA	NA	SegRatio=-0.06,AbsMeanSigma=0.28,pvalue=0.0551686666402397,pvalueTTest=0.178332693623278,
chr13	28589688	28589786	FLT3	FLT300007	-0.0671744195428442	2	-0.0604208943246147	2	0.00546122737440928	2	0.00546122737440928	NA	NA	SegRatio=-0.06,AbsMeanSigma=0.28,pvalue=0.0551686666402397,pvalueTTest=0.178332693623278,
chr13	28589746	28589849	FLT3	FLT300008	-0.0879245017503941	2	-0.0604208943246147	2	0.00546122737440928	2	0.00546122737440928	NA	NA	SegRatio=-0.06,AbsMeanSigma=0.28,pvalue=0.0551686666402397,pvalueTTest=0.178332693623278,
chr13	28589834	28589947	FLT3	FLT300009	-0.17032257761935	2	-0.0604208943246147	2	0.00546122737440928	2	0.00546122737440928	NA	NA	SegRatio=-0.06,AbsMeanSigma=0.28,pvalue=0.0551686666402397,pvalueTTest=0.178332693623278,
chr13	28592558	28592664	FLT3	FLT300010	-0.0931379102923994	2	-0.0604208943246147	2	0.00546122737440928	2	0.00546122737440928	NA	NA	SegRatio=-0.06,AbsMeanSigma=0.28,pvalue=0.0551686666402397,pvalueTTest=0.178332693623278,
chr13	28592603	28592716	FLT3	FLT300011	-0.0746312079653844	2	-0.0604208943246147	2	0.00546122737440928	2	0.00546122737440928	NA	NA	SegRatio=-0.06,AbsMeanSigma=0.28,pvalue=0.0551686666402397,pvalueTTest=0.178332693623278,
chr13	28592681	28592794	FLT3	FLT300012	NA	2	-0.0604208943246147	2	0.00546122737440928	2	0.00546122737440928	NA	NA	SegRatio=-0.06,AbsMeanSigma=0.28,pvalue=0.0551686666402397,pvalueTTest=0.178332693623278,
chr13	28597408	28597520	FLT3	FLT300013	-0.307984410132692	2	-0.0604208943246147	2	0.00546122737440928	2	0.00546122737440928	NA	NA	SegRatio=-0.06,AbsMeanSigma=0.28,pvalue=0.0551686666402397,pvalueTTest=0.178332693623278,
chr13	28597508	28597621	FLT3	FLT300014	-0.130132593810791	2	-0.0604208943246147	2	0.00546122737440928	2	0.00546122737440928	NA	NA	SegRatio=-0.06,AbsMeanSigma=0.28,pvalue=0.0551686666402397,pvalueTTest=0.178332693623278,
chr13	28597579	28597690	FLT3	FLT300015	0.00327673390840258	2	-0.0604208943246147	2	0.00546122737440928	2	0.00546122737440928	NA	NA	SegRatio=-0.06,AbsMeanSigma=0.28,pvalue=0.0551686666402397,pvalueTTest=0.178332693623278,
chr13	28598957	28599066	FLT3	FLT300016	-0.114100536094772	2	-0.0604208943246147	2	0.00546122737440928	2	0.00546122737440928	NA	NA	SegRatio=-0.06,AbsMeanSigma=0.28,pvalue=0.0551686666402397,pvalueTTest=0.178332693623278,
chr13	28599059	28599161	FLT3	FLT300017	NA	2	-0.0604208943246147	2	0.00546122737440928	2	0.00546122737440928	NA	NA	SegRatio=-0.06,AbsMeanSigma=0.28,pvalue=0.0551686666402397,pvalueTTest=0.178332693623278,
chr13	28601189	28601284	FLT3	FLT300018	-0.104919374877318	2	-0.0604208943246147	2	0.00546122737440928	2	0.00546122737440928	NA	NA	SegRatio=-0.06,AbsMeanSigma=0.28,pvalue=0.0551686666402397,pvalueTTest=0.178332693623278,
chr13	28601234	28601330	FLT3	FLT300019	0.0476698238559808	2	-0.0604208943246147	2	0.00546122737440928	2	0.00546122737440928	NA	NA	SegRatio=-0.06,AbsMeanSigma=0.28,pvalue=0.0551686666402397,pvalueTTest=0.178332693623278,
chr13	28601303	28601415	FLT3	FLT300020	-0.338152136021569	2	-0.0604208943246147	2	0.00546122737440928	2	0.00546122737440928	NA	NA	SegRatio=-0.06,AbsMeanSigma=0.28,pvalue=0.0551686666402397,pvalueTTest=0.178332693623278,
chr13	28602272	28602387	FLT3	FLT300021	-0.0604208943246147	2	-0.0604208943246147	2	0.00546122737440928	2	0.00546122737440928	NA	NA	SegRatio=-0.06,AbsMeanSigma=0.28,pvalue=0.0551686666402397,pvalueTTest=0.178332693623278,
chr13	28602387	28602502	FLT3	FLT300022	-0.0719373927270778	2	-0.0604208943246147	2	0.00546122737440928	2	0.00546122737440928	NA	NA	SegRatio=-0.06,AbsMeanSigma=0.28,pvalue=0.0551686666402397,pvalueTTest=0.178332693623278,
chr13	28607929	28608040	FLT3	FLT300023	-0.128277951531995	2	-0.0604208943246147	2	0.00546122737440928	2	0.00546122737440928	NA	NA	SegRatio=-0.06,AbsMeanSigma=0.28,pvalue=0.0551686666402397,pvalueTTest=0.178332693623278,
chr13	28608020	28608134	FLT3	FLT300024	-0.0453086067032271	2	-0.0604208943246147	2	0.00546122737440928	2	0.00546122737440928	NA	NA	SegRatio=-0.06,AbsMeanSigma=0.28,pvalue=0.0551686666402397,pvalueTTest=0.178332693623278,
chr13	28608091	28608201	FLT3	FLT300025	0.240744685172364	2	-0.0604208943246147	2	0.00546122737440928	2	0.00546122737440928	NA	NA	SegRatio=-0.06,AbsMeanSigma=0.28,pvalue=0.0551686666402397,pvalueTTest=0.178332693623278,
chr13	28608198	28608314	FLT3	FLT300026	NA	2	-0.0604208943246147	2	0.00546122737440928	2	0.00546122737440928	NA	NA	SegRatio=-0.06,AbsMeanSigma=0.28,pvalue=0.0551686666402397,pvalueTTest=0.178332693623278,
chr13	28608264	28608370	FLT3	FLT300027	0.0385330270318121	2	-0.0604208943246147	2	0.00546122737440928	2	0.00546122737440928	NA	NA	SegRatio=-0.06,AbsMeanSigma=0.28,pvalue=0.0551686666402397,pvalueTTest=0.178332693623278,
chr13	28608395	28608508	FLT3	FLT300028	0.137645417281284	2	-0.0604208943246147	2	0.00546122737440928	2	0.00546122737440928	NA	NA	SegRatio=-0.06,AbsMeanSigma=0.28,pvalue=0.0551686666402397,pvalueTTest=0.178332693623278,
chr13	28608509	28608621	FLT3	FLT300029	0.0191791482192098	2	-0.0604208943246147	2	0.00546122737440928	2	0.00546122737440928	NA	NA	SegRatio=-0.06,AbsMeanSigma=0.28,pvalue=0.0551686666402397,pvalueTTest=0.178332693623278,
chr13	28609572	28609690	FLT3	FLT300030	0.119501180486982	2	-0.0604208943246147	2	0.00546122737440928	2	0.00546122737440928	NA	NA	SegRatio=-0.06,AbsMeanSigma=0.28,pvalue=0.0551686666402397,pvalueTTest=0.178332693623278,
chr13	28609664	28609763	FLT3	FLT300031	-0.221145027529	2	-0.0604208943246147	2	0.00546122737440928	2	0.00546122737440928	NA	NA	SegRatio=-0.06,AbsMeanSigma=0.28,pvalue=0.0551686666402397,pvalueTTest=0.178332693623278,
chr13	28609757	28609871	FLT3	FLT300032	-0.144506846011263	2	-0.0604208943246147	2	0.00546122737440928	2	0.00546122737440928	NA	NA	SegRatio=-0.06,AbsMeanSigma=0.28,pvalue=0.0551686666402397,pvalueTTest=0.178332693623278,
chr13	28610026	28610117	FLT3	FLT300033	0.102252822781808	2	-0.0604208943246147	2	0.00546122737440928	2	0.00546122737440928	NA	NA	SegRatio=-0.06,AbsMeanSigma=0.28,pvalue=0.0551686666402397,pvalueTTest=0.178332693623278,
chr13	28610083	28610197	FLT3	FLT300034	-0.0162348321954702	2	-0.0604208943246147	2	0.00546122737440928	2	0.00546122737440928	NA	NA	SegRatio=-0.06,AbsMeanSigma=0.28,pvalue=0.0551686666402397,pvalueTTest=0.178332693623278,
chr13	28610140	28610242	FLT3	FLT300035	-0.021467607775628	2	-0.0604208943246147	2	0.00546122737440928	2	0.00546122737440928	NA	NA	SegRatio=-0.06,AbsMeanSigma=0.28,pvalue=0.0551686666402397,pvalueTTest=0.178332693623278,
chr13	28611241	28611355	FLT3	FLT300036	NA	2	-0.0604208943246147	2	0.00546122737440928	2	0.00546122737440928	NA	NA	SegRatio=-0.06,AbsMeanSigma=0.28,pvalue=0.0551686666402397,pvalueTTest=0.178332693623278,
chr13	28611345	28611461	FLT3	FLT300037	-0.143454217064847	2	-0.0604208943246147	2	0.00546122737440928	2	0.00546122737440928	NA	NA	SegRatio=-0.06,AbsMeanSigma=0.28,pvalue=0.0551686666402397,pvalueTTest=0.178332693623278,
chr13	28622375	28622476	FLT3	FLT300038	-0.0211720799958266	2	-0.0604208943246147	2	0.00546122737440928	2	0.00546122737440928	NA	NA	SegRatio=-0.06,AbsMeanSigma=0.28,pvalue=0.0551686666402397,pvalueTTest=0.178332693623278,
chr13	28622434	28622545	FLT3	FLT300039	-0.0955505148540224	2	-0.0604208943246147	2	0.00546122737440928	2	0.00546122737440928	NA	NA	SegRatio=-0.06,AbsMeanSigma=0.28,pvalue=0.0551686666402397,pvalueTTest=0.178332693623278,
chr13	28622545	28622653	FLT3	FLT300040	NA	2	-0.0604208943246147	2	0.00546122737440928	2	0.00546122737440928	NA	NA	SegRatio=-0.06,AbsMeanSigma=0.28,pvalue=0.0551686666402397,pvalueTTest=0.178332693623278,
chr13	28623471	28623586	FLT3	FLT300041	0.00659828388504422	2	-0.0604208943246147	2	0.00546122737440928	2	0.00546122737440928	NA	NA	SegRatio=-0.06,AbsMeanSigma=0.28,pvalue=0.0551686666402397,pvalueTTest=0.178332693623278,
chr13	28623554	28623666	FLT3	FLT300042	-0.108609953018734	2	-0.0604208943246147	2	0.00546122737440928	2	0.00546122737440928	NA	NA	SegRatio=-0.06,AbsMeanSigma=0.28,pvalue=0.0551686666402397,pvalueTTest=0.178332693623278,
chr13	28623658	28623766	FLT3	FLT300043	0.440259898619018	2	-0.0604208943246147	2	0.00546122737440928	2	0.00546122737440928	q-value=0.00588585551370971, copies=3	NA	SegRatio=-0.06,AbsMeanSigma=0.28,pvalue=0.0551686666402397,pvalueTTest=0.178332693623278,
chr13	28623725	28623837	FLT3	FLT300044	-0.0569669360896853	2	-0.0604208943246147	2	0.00546122737440928	2	0.00546122737440928	NA	NA	SegRatio=-0.06,AbsMeanSigma=0.28,pvalue=0.0551686666402397,pvalueTTest=0.178332693623278,
chr13	28623778	28623885	FLT3	FLT300045	-0.021352317699507	2	-0.0604208943246147	2	0.00546122737440928	2	0.00546122737440928	NA	NA	SegRatio=-0.06,AbsMeanSigma=0.28,pvalue=0.0551686666402397,pvalueTTest=0.178332693623278,
chr13	28623872	28623984	FLT3	FLT300046	-0.0525737424585376	2	-0.0604208943246147	2	0.00546122737440928	2	0.00546122737440928	NA	NA	SegRatio=-0.06,AbsMeanSigma=0.28,pvalue=0.0551686666402397,pvalueTTest=0.178332693623278,
chr13	28624162	28624280	FLT3	FLT300047	-1.14840484678618	2	-0.0897685993477407	2	0.00546122737440928	2	0.00546122737440928	q-value=1.02099108868012e-06, copies=0.5	NA	SegRatio=-0.09,AbsMeanSigma=1.66,pvalue=1.47320744834546e-21,pvalueTTest=0.000325862667625613,
chr13	28624271	28624378	FLT3	FLT300048	-0.0284040323984954	2	-0.0897685993477407	2	0.00546122737440928	2	0.00546122737440928	NA	NA	SegRatio=-0.09,AbsMeanSigma=1.66,pvalue=1.47320744834546e-21,pvalueTTest=0.000325862667625613,
chr13	28626621	28626735	FLT3	FLT300049	-0.202086527814529	2	-0.0897685993477407	2	0.00546122737440928	2	0.00546122737440928	NA	NA	SegRatio=-0.09,AbsMeanSigma=1.66,pvalue=1.47320744834546e-21,pvalueTTest=0.000325862667625613,
chr13	28626687	28626801	FLT3	FLT300050	-0.0572999235421898	2	-0.0897685993477407	2	0.00546122737440928	2	0.00546122737440928	NA	NA	SegRatio=-0.09,AbsMeanSigma=1.66,pvalue=1.47320744834546e-21,pvalueTTest=0.000325862667625613,
chr13	28626751	28626885	FLT3	FLT300051	-0.231428937561509	2	-0.0897685993477407	2	0.00546122737440928	2	0.00546122737440928	NA	NA	SegRatio=-0.09,AbsMeanSigma=1.66,pvalue=1.47320744834546e-21,pvalueTTest=0.000325862667625613,
chr13	28631457	28631571	FLT3	FLT300052	-0.145223483969082	2	-0.0897685993477407	2	0.00546122737440928	2	0.00546122737440928	NA	NA	SegRatio=-0.09,AbsMeanSigma=1.66,pvalue=1.47320744834546e-21,pvalueTTest=0.000325862667625613,
chr13	28631564	28631679	FLT3	FLT300053	-0.0581954649677728	2	-0.0897685993477407	2	0.00546122737440928	2	0.00546122737440928	NA	NA	SegRatio=-0.09,AbsMeanSigma=1.66,pvalue=1.47320744834546e-21,pvalueTTest=0.000325862667625613,
chr13	28635949	28636060	FLT3	FLT300054	NA	2	-0.0897685993477407	2	0.00546122737440928	2	0.00546122737440928	NA	NA	SegRatio=-0.09,AbsMeanSigma=1.66,pvalue=1.47320744834546e-21,pvalueTTest=0.000325862667625613,
chr13	28635999	28636111	FLT3	FLT300055	-0.0897685993477407	2	-0.0897685993477407	2	0.00546122737440928	2	0.00546122737440928	NA	NA	SegRatio=-0.09,AbsMeanSigma=1.66,pvalue=1.47320744834546e-21,pvalueTTest=0.000325862667625613,
chr13	28636107	28636209	FLT3	FLT300056	-0.161071428140063	2	-0.0897685993477407	2	0.00546122737440928	2	0.00546122737440928	NA	NA	SegRatio=-0.09,AbsMeanSigma=1.66,pvalue=1.47320744834546e-21,pvalueTTest=0.000325862667625613,
chr13	28636153	28636267	FLT3	FLT300057	-0.0668320034846438	2	-0.0897685993477407	2	0.00546122737440928	2	0.00546122737440928	NA	NA	SegRatio=-0.09,AbsMeanSigma=1.66,pvalue=1.47320744834546e-21,pvalueTTest=0.000325862667625613,
chr13	28644580	28644689	FLT3	FLT300058	-0.359463312195845	2	-0.0897685993477407	2	0.00546122737440928	2	0.00546122737440928	NA	NA	SegRatio=-0.09,AbsMeanSigma=1.66,pvalue=1.47320744834546e-21,pvalueTTest=0.000325862667625613,
chr13	28644680	28644812	FLT3	FLT300059	-0.478425032196191	2	-0.0897685993477407	2	0.00546122737440928	2	0.00546122737440928	NA	NA	SegRatio=-0.09,AbsMeanSigma=1.66,pvalue=1.47320744834546e-21,pvalueTTest=0.000325862667625613,
chr13	48881353	48881457	RB1	RB100001	NA	2	-0.0897685993477407	2	0.188584306748217	1.5	0.00108514324602512	NA	NA	SegRatio=-0.09,AbsMeanSigma=1.66,pvalue=1.47320744834546e-21,pvalueTTest=0.000325862667625613,
chr13	48881426	48881526	RB1	RB100002	0.0396425249541847	2	-0.0897685993477407	2	0.188584306748217	1.5	0.00108514324602512	NA	NA	SegRatio=-0.09,AbsMeanSigma=1.66,pvalue=1.47320744834546e-21,pvalueTTest=0.000325862667625613,
chr13	48881526	48881660	RB1	RB100003	NA	2	-0.0897685993477407	2	0.188584306748217	1.5	0.00108514324602512	NA	NA	SegRatio=-0.09,AbsMeanSigma=1.66,pvalue=1.47320744834546e-21,pvalueTTest=0.000325862667625613,
chr13	48916644	48916755	RB1	RB100004	NA	2	-0.0897685993477407	2	0.188584306748217	1.5	0.00108514324602512	NA	NA	SegRatio=-0.09,AbsMeanSigma=1.66,pvalue=1.47320744834546e-21,pvalueTTest=0.000325862667625613,
chr13	48916748	48916858	RB1	RB100005	-0.281123957142352	2	-0.0897685993477407	2	0.188584306748217	1.5	0.00108514324602512	NA	NA	SegRatio=-0.09,AbsMeanSigma=1.66,pvalue=1.47320744834546e-21,pvalueTTest=0.000325862667625613,
chr13	48916814	48916924	RB1	RB100006	0.132267411892357	2	-0.0897685993477407	2	0.188584306748217	1.5	0.00108514324602512	NA	NA	SegRatio=-0.09,AbsMeanSigma=1.66,pvalue=1.47320744834546e-21,pvalueTTest=0.000325862667625613,
chr13	48919168	48919279	RB1	RB100007	NA	2	-0.0897685993477407	2	0.188584306748217	1.5	0.00108514324602512	NA	NA	SegRatio=-0.09,AbsMeanSigma=1.66,pvalue=1.47320744834546e-21,pvalueTTest=0.000325862667625613,
chr13	48919275	48919385	RB1	RB100008	-0.615599093241305	2	-0.0897685993477407	2	0.188584306748217	1.5	0.00108514324602512	NA	NA	SegRatio=-0.09,AbsMeanSigma=1.66,pvalue=1.47320744834546e-21,pvalueTTest=0.000325862667625613,
chr13	48921971	48922085	RB1	RB100009	NA	2	-0.0897685993477407	2	0.188584306748217	1.5	0.00108514324602512	NA	NA	SegRatio=-0.09,AbsMeanSigma=1.66,pvalue=1.47320744834546e-21,pvalueTTest=0.000325862667625613,
chr13	48923051	48923120	RB1	RB100010	NA	2	-0.0897685993477407	2	0.188584306748217	1.5	0.00108514324602512	NA	NA	SegRatio=-0.09,AbsMeanSigma=1.66,pvalue=1.47320744834546e-21,pvalueTTest=0.000325862667625613,
chr13	48923120	48923208	RB1	RB100011	NA	2	-0.0897685993477407	2	0.188584306748217	1.5	0.00108514324602512	NA	NA	SegRatio=-0.09,AbsMeanSigma=1.66,pvalue=1.47320744834546e-21,pvalueTTest=0.000325862667625613,
chr13	48934113	48934226	RB1	RB100012	NA	2	-0.0897685993477407	2	0.188584306748217	1.5	0.00108514324602512	NA	NA	SegRatio=-0.09,AbsMeanSigma=1.66,pvalue=1.47320744834546e-21,pvalueTTest=0.000325862667625613,
chr13	48934217	48934331	RB1	RB100013	-0.0381206534309034	2	-0.0897685993477407	2	0.188584306748217	1.5	0.00108514324602512	NA	NA	SegRatio=-0.09,AbsMeanSigma=1.66,pvalue=1.47320744834546e-21,pvalueTTest=0.000325862667625613,
chr13	48936988	48937053	RB1	RB100014	NA	2	-0.0897685993477407	2	0.188584306748217	1.5	0.00108514324602512	NA	NA	SegRatio=-0.09,AbsMeanSigma=1.66,pvalue=1.47320744834546e-21,pvalueTTest=0.000325862667625613,
chr13	48938984	48939094	RB1	RB100015	NA	2	-0.0897685993477407	2	0.188584306748217	1.5	0.00108514324602512	NA	NA	SegRatio=-0.09,AbsMeanSigma=1.66,pvalue=1.47320744834546e-21,pvalueTTest=0.000325862667625613,
chr13	48939082	48939153	RB1	RB100016	NA	2	-0.0897685993477407	2	0.188584306748217	1.5	0.00108514324602512	NA	NA	SegRatio=-0.09,AbsMeanSigma=1.66,pvalue=1.47320744834546e-21,pvalueTTest=0.000325862667625613,
chr13	48941589	48941699	RB1	RB100017	-2.03601161820785	2	-0.0897685993477407	2	0.188584306748217	1.5	0.00108514324602512	NA	NA	SegRatio=-0.09,AbsMeanSigma=1.66,pvalue=1.47320744834546e-21,pvalueTTest=0.000325862667625613,
chr13	48941660	48941749	RB1	RB100018	NA	2	-0.0897685993477407	2	0.188584306748217	1.5	0.00108514324602512	NA	NA	SegRatio=-0.09,AbsMeanSigma=1.66,pvalue=1.47320744834546e-21,pvalueTTest=0.000325862667625613,
chr13	48942623	48942731	RB1	RB100019	-0.13320070155081	2	-0.0897685993477407	2	0.188584306748217	1.5	0.00108514324602512	NA	NA	SegRatio=-0.09,AbsMeanSigma=1.66,pvalue=1.47320744834546e-21,pvalueTTest=0.000325862667625613,
chr13	48942689	48942800	RB1	RB100020	-1.55623924500606	2	-0.0298070353243038	2	0.188584306748217	1.5	0.00108514324602512	q-value=0.000290583308029441, copies=0.5	NA	SegRatio=-0.03,AbsMeanSigma=0.24,pvalue=0.0127849364450411,pvalueTTest=0.0827941462315679,
chr13	48947516	48947607	RB1	RB100021	NA	2	-0.0298070353243038	2	0.188584306748217	1.5	0.00108514324602512	NA	NA	SegRatio=-0.03,AbsMeanSigma=0.24,pvalue=0.0127849364450411,pvalueTTest=0.0827941462315679,
chr13	48947551	48947655	RB1	RB100022	NA	2	-0.0298070353243038	2	0.188584306748217	1.5	0.00108514324602512	NA	NA	SegRatio=-0.03,AbsMeanSigma=0.24,pvalue=0.0127849364450411,pvalueTTest=0.0827941462315679,
chr13	48951024	48951128	RB1	RB100023	0.0584462988362053	2	-0.0298070353243038	2	0.188584306748217	1.5	0.00108514324602512	NA	NA	SegRatio=-0.03,AbsMeanSigma=0.24,pvalue=0.0127849364450411,pvalueTTest=0.0827941462315679,
chr13	48951107	48951218	RB1	RB100024	-0.0373222311552027	2	-0.0298070353243038	2	0.188584306748217	1.5	0.00108514324602512	NA	NA	SegRatio=-0.03,AbsMeanSigma=0.24,pvalue=0.0127849364450411,pvalueTTest=0.0827941462315679,
chr13	48953704	48953767	RB1	RB100025	NA	2	-0.0298070353243038	2	0.188584306748217	1.5	0.00108514324602512	NA	NA	SegRatio=-0.03,AbsMeanSigma=0.24,pvalue=0.0127849364450411,pvalueTTest=0.0827941462315679,
chr13	48953761	48953879	RB1	RB100026	-0.0389446164675501	2	-0.0298070353243038	2	0.188584306748217	1.5	0.00108514324602512	NA	NA	SegRatio=-0.03,AbsMeanSigma=0.24,pvalue=0.0127849364450411,pvalueTTest=0.0827941462315679,
chr13	48954199	48954298	RB1	RB100027	NA	2	-0.0298070353243038	2	0.188584306748217	1.5	0.00108514324602512	NA	NA	SegRatio=-0.03,AbsMeanSigma=0.24,pvalue=0.0127849364450411,pvalueTTest=0.0827941462315679,
chr13	48954316	48954409	RB1	RB100028	-0.0664695767888856	2	-0.0298070353243038	2	0.188584306748217	1.5	0.00108514324602512	NA	NA	SegRatio=-0.03,AbsMeanSigma=0.24,pvalue=0.0127849364450411,pvalueTTest=0.0827941462315679,
chr13	48955309	48955421	RB1	RB100029	NA	2	-0.0298070353243038	2	0.188584306748217	1.5	0.00108514324602512	NA	NA	SegRatio=-0.03,AbsMeanSigma=0.24,pvalue=0.0127849364450411,pvalueTTest=0.0827941462315679,
chr13	48955422	48955539	RB1	RB100030	-0.101237254536047	2	-0.0298070353243038	2	0.188584306748217	1.5	0.00108514324602512	NA	NA	SegRatio=-0.03,AbsMeanSigma=0.24,pvalue=0.0127849364450411,pvalueTTest=0.0827941462315679,
chr13	48955540	48955641	RB1	RB100031	-0.270936528846785	2	-0.0298070353243038	2	0.188584306748217	1.5	0.00108514324602512	NA	NA	SegRatio=-0.03,AbsMeanSigma=0.24,pvalue=0.0127849364450411,pvalueTTest=0.0827941462315679,
chr13	49027104	49027215	RB1	RB100032	0.0210917381417373	2	-0.0298070353243038	2	0.188584306748217	1.5	0.00108514324602512	NA	NA	SegRatio=-0.03,AbsMeanSigma=0.24,pvalue=0.0127849364450411,pvalueTTest=0.0827941462315679,
chr13	49027215	49027325	RB1	RB100033	NA	2	-0.0298070353243038	2	0.188584306748217	1.5	0.00108514324602512	NA	NA	SegRatio=-0.03,AbsMeanSigma=0.24,pvalue=0.0127849364450411,pvalueTTest=0.0827941462315679,
chr13	49030305	49030413	RB1	RB100034	-0.102907428498082	2	-0.0298070353243038	2	0.188584306748217	1.5	0.00108514324602512	NA	NA	SegRatio=-0.03,AbsMeanSigma=0.24,pvalue=0.0127849364450411,pvalueTTest=0.0827941462315679,
chr13	49030405	49030521	RB1	RB100035	-0.13224914152235	2	-0.0298070353243038	2	0.188584306748217	1.5	0.00108514324602512	NA	NA	SegRatio=-0.03,AbsMeanSigma=0.24,pvalue=0.0127849364450411,pvalueTTest=0.0827941462315679,
chr13	49033760	49033866	RB1	RB100036	-0.601503142388149	2	-0.0298070353243038	2	0.188584306748217	1.5	0.00108514324602512	q-value=0.000156936981778686, copies=1	NA	SegRatio=-0.03,AbsMeanSigma=0.24,pvalue=0.0127849364450411,pvalueTTest=0.0827941462315679,
chr13	49033862	49033996	RB1	RB100037.RB100038	-0.117238489061119	2	-0.0298070353243038	2	0.188584306748217	1.5	0.00108514324602512	NA	NA	SegRatio=-0.03,AbsMeanSigma=0.24,pvalue=0.0127849364450411,pvalueTTest=0.0827941462315679,
chr13	49037888	49037965	RB1	RB100039	-0.938731639370597	2	-0.0298070353243038	2	0.188584306748217	1.5	0.00108514324602512	NA	NA	SegRatio=-0.03,AbsMeanSigma=0.24,pvalue=0.0127849364450411,pvalueTTest=0.0827941462315679,
chr13	49037949	49038058	RB1	RB100040	NA	2	-0.0298070353243038	2	0.188584306748217	1.5	0.00108514324602512	NA	NA	SegRatio=-0.03,AbsMeanSigma=0.24,pvalue=0.0127849364450411,pvalueTTest=0.0827941462315679,
chr13	49039140	49039249	RB1	RB100041	0.177265844563215	2	-0.0298070353243038	2	0.188584306748217	1.5	0.00108514324602512	NA	NA	SegRatio=-0.03,AbsMeanSigma=0.24,pvalue=0.0127849364450411,pvalueTTest=0.0827941462315679,
chr13	49039242	49039359	RB1	RB100042	NA	2	-0.0298070353243038	2	0.188584306748217	1.5	0.00108514324602512	NA	NA	SegRatio=-0.03,AbsMeanSigma=0.24,pvalue=0.0127849364450411,pvalueTTest=0.0827941462315679,
chr13	49039300	49039413	RB1	RB100043	-0.270973870344215	2	-0.0298070353243038	2	0.188584306748217	1.5	0.00108514324602512	NA	NA	SegRatio=-0.03,AbsMeanSigma=0.24,pvalue=0.0127849364450411,pvalueTTest=0.0827941462315679,
chr13	49039374	49039488	RB1	RB100044	-0.0865165373866262	2	-0.0298070353243038	2	0.188584306748217	1.5	0.00108514324602512	NA	NA	SegRatio=-0.03,AbsMeanSigma=0.24,pvalue=0.0127849364450411,pvalueTTest=0.0827941462315679,
chr13	49039484	49039598	RB1	RB100045	0.3418657461394	2	-0.0298070353243038	2	0.188584306748217	1.5	0.00108514324602512	NA	NA	SegRatio=-0.03,AbsMeanSigma=0.24,pvalue=0.0127849364450411,pvalueTTest=0.0827941462315679,
chr13	49047405	49047518	RB1	RB100046	NA	2	-0.0298070353243038	2	0.188584306748217	1.5	0.00108514324602512	NA	NA	SegRatio=-0.03,AbsMeanSigma=0.24,pvalue=0.0127849364450411,pvalueTTest=0.0827941462315679,
chr13	49047518	49047631	RB1	RB100047	NA	2	-0.0298070353243038	2	0.188584306748217	1.5	0.00108514324602512	NA	NA	SegRatio=-0.03,AbsMeanSigma=0.24,pvalue=0.0127849364450411,pvalueTTest=0.0827941462315679,
chr13	49050797	49050912	RB1	RB100048	-0.204444761801044	2	-0.0298070353243038	2	0.188584306748217	1.5	0.00108514324602512	NA	NA	SegRatio=-0.03,AbsMeanSigma=0.24,pvalue=0.0127849364450411,pvalueTTest=0.0827941462315679,
chr13	49050884	49050970	RB1	RB100049	-0.0579422046047921	2	-0.0298070353243038	2	0.188584306748217	1.5	0.00108514324602512	NA	NA	SegRatio=-0.03,AbsMeanSigma=0.24,pvalue=0.0127849364450411,pvalueTTest=0.0827941462315679,
chr13	49050970	49051077	RB1	RB100050	-0.110900318524717	2	-0.0298070353243038	2	0.188584306748217	1.5	0.00108514324602512	NA	NA	SegRatio=-0.03,AbsMeanSigma=0.24,pvalue=0.0127849364450411,pvalueTTest=0.0827941462315679,
chr13	49051416	49051509	RB1	RB100051	-0.411036824854304	2	-0.0298070353243038	2	0.188584306748217	1.5	0.00108514324602512	NA	NA	SegRatio=-0.03,AbsMeanSigma=0.24,pvalue=0.0127849364450411,pvalueTTest=0.0827941462315679,
chr13	49051510	49051627	RB1	RB100052	0.12604093027262	2	-0.0298070353243038	2	0.188584306748217	1.5	0.00108514324602512	NA	NA	SegRatio=-0.03,AbsMeanSigma=0.24,pvalue=0.0127849364450411,pvalueTTest=0.0827941462315679,
chr13	49054100	49054186	RB1	RB100053	-0.189799252822812	2	-0.0298070353243038	2	0.188584306748217	1.5	0.00108514324602512	NA	NA	SegRatio=-0.03,AbsMeanSigma=0.24,pvalue=0.0127849364450411,pvalueTTest=0.0827941462315679,
chr13	49054182	49054294	RB1	RB100054	-0.0664876584077159	2	-0.0298070353243038	2	0.188584306748217	1.5	0.00108514324602512	NA	NA	SegRatio=-0.03,AbsMeanSigma=0.24,pvalue=0.0127849364450411,pvalueTTest=0.0827941462315679,
chr13	52508863	52508971	ATP7B	ATP7B00001	-0.0692278509683387	2	-0.0298070353243038	2	0.757934324260328	2	0.757934324260328	NA	NA	SegRatio=-0.03,AbsMeanSigma=0.24,pvalue=0.0127849364450411,pvalueTTest=0.0827941462315679,
chr13	52508949	52509066	ATP7B	ATP7B00002	0.168084503832208	2	-0.0298070353243038	2	0.757934324260328	2	0.757934324260328	NA	NA	SegRatio=-0.03,AbsMeanSigma=0.24,pvalue=0.0127849364450411,pvalueTTest=0.0827941462315679,
chr13	52509028	52509147	ATP7B	ATP7B00003	-0.109467237857289	2	-0.0298070353243038	2	0.757934324260328	2	0.757934324260328	NA	NA	SegRatio=-0.03,AbsMeanSigma=0.24,pvalue=0.0127849364450411,pvalueTTest=0.0827941462315679,
chr13	52509148	52509263	ATP7B	ATP7B00004	-0.0466132926029651	2	-0.0298070353243038	2	0.757934324260328	2	0.757934324260328	NA	NA	SegRatio=-0.03,AbsMeanSigma=0.24,pvalue=0.0127849364450411,pvalueTTest=0.0827941462315679,
chr13	52509708	52509828	ATP7B	ATP7B00005	0.224913306831313	2	-0.0298070353243038	2	0.757934324260328	2	0.757934324260328	NA	NA	SegRatio=-0.03,AbsMeanSigma=0.24,pvalue=0.0127849364450411,pvalueTTest=0.0827941462315679,
chr13	52509829	52509925	ATP7B	ATP7B00006	0.224711669342611	2	-0.0298070353243038	2	0.757934324260328	2	0.757934324260328	NA	NA	SegRatio=-0.03,AbsMeanSigma=0.24,pvalue=0.0127849364450411,pvalueTTest=0.0827941462315679,
chr13	52511311	52511427	ATP7B	ATP7B00007	0.0083207633343302	2	-0.0298070353243038	2	0.757934324260328	2	0.757934324260328	NA	NA	SegRatio=-0.03,AbsMeanSigma=0.24,pvalue=0.0127849364450411,pvalueTTest=0.0827941462315679,
chr13	52511410	52511527	ATP7B	ATP7B00008	0.0235496541747516	2	-0.0298070353243038	2	0.757934324260328	2	0.757934324260328	NA	NA	SegRatio=-0.03,AbsMeanSigma=0.24,pvalue=0.0127849364450411,pvalueTTest=0.0827941462315679,
chr13	52511499	52511605	ATP7B	ATP7B00009	-0.304627229714549	2	-0.0298070353243038	2	0.757934324260328	2	0.757934324260328	NA	NA	SegRatio=-0.03,AbsMeanSigma=0.24,pvalue=0.0127849364450411,pvalueTTest=0.0827941462315679,
chr13	52511618	52511737	ATP7B	ATP7B00010	0.0954898764303288	2	-0.0298070353243038	2	0.757934324260328	2	0.757934324260328	NA	NA	SegRatio=-0.03,AbsMeanSigma=0.24,pvalue=0.0127849364450411,pvalueTTest=0.0827941462315679,
chr13	52511738	52511857	ATP7B	ATP7B00011	0.109917221894844	2	-0.0298070353243038	2	0.757934324260328	2	0.757934324260328	NA	NA	SegRatio=-0.03,AbsMeanSigma=0.24,pvalue=0.0127849364450411,pvalueTTest=0.0827941462315679,
chr13	52513130	52513228	ATP7B	ATP7B00012	-0.0104370328859968	2	-0.0298070353243038	2	0.757934324260328	2	0.757934324260328	NA	NA	SegRatio=-0.03,AbsMeanSigma=0.24,pvalue=0.0127849364450411,pvalueTTest=0.0827941462315679,
chr13	52513205	52513309	ATP7B	ATP7B00013	0.0781163657501786	2	-0.0298070353243038	2	0.757934324260328	2	0.757934324260328	NA	NA	SegRatio=-0.03,AbsMeanSigma=0.24,pvalue=0.0127849364450411,pvalueTTest=0.0827941462315679,
chr13	52513296	52513390	ATP7B	ATP7B00014	0.0388565830996141	2	-0.0298070353243038	2	0.757934324260328	2	0.757934324260328	NA	NA	SegRatio=-0.03,AbsMeanSigma=0.24,pvalue=0.0127849364450411,pvalueTTest=0.0827941462315679,
chr13	52515190	52515287	ATP7B	ATP7B00015	0.198727374858023	2	-0.0298070353243038	2	0.757934324260328	2	0.757934324260328	NA	NA	SegRatio=-0.03,AbsMeanSigma=0.24,pvalue=0.0127849364450411,pvalueTTest=0.0827941462315679,
chr13	52515216	52515326	ATP7B	ATP7B00016	-0.172952746362217	2	-0.0298070353243038	2	0.757934324260328	2	0.757934324260328	NA	NA	SegRatio=-0.03,AbsMeanSigma=0.24,pvalue=0.0127849364450411,pvalueTTest=0.0827941462315679,
chr13	52515306	52515421	ATP7B	ATP7B00017	-0.0895635227268382	2	-0.0298070353243038	2	0.757934324260328	2	0.757934324260328	NA	NA	SegRatio=-0.03,AbsMeanSigma=0.24,pvalue=0.0127849364450411,pvalueTTest=0.0827941462315679,
chr13	52516495	52516613	ATP7B	ATP7B00018	0.0393463155086712	2	-0.0298070353243038	2	0.757934324260328	2	0.757934324260328	NA	NA	SegRatio=-0.03,AbsMeanSigma=0.24,pvalue=0.0127849364450411,pvalueTTest=0.0827941462315679,
chr13	52516560	52516677	ATP7B	ATP7B00019	-0.184515522232689	2	-0.0298070353243038	2	0.757934324260328	2	0.757934324260328	NA	NA	SegRatio=-0.03,AbsMeanSigma=0.24,pvalue=0.0127849364450411,pvalueTTest=0.0827941462315679,
chr13	52516620	52516734	ATP7B	ATP7B00020	0.104246881177959	2	-0.0298070353243038	2	0.757934324260328	2	0.757934324260328	NA	NA	SegRatio=-0.03,AbsMeanSigma=0.24,pvalue=0.0127849364450411,pvalueTTest=0.0827941462315679,
chr13	52518195	52518316	ATP7B	ATP7B00021	-0.110675358902059	2	-0.0298070353243038	2	0.757934324260328	2	0.757934324260328	NA	NA	SegRatio=-0.03,AbsMeanSigma=0.24,pvalue=0.0127849364450411,pvalueTTest=0.0827941462315679,
chr13	52518271	52518391	ATP7B	ATP7B00022	0.149363344548661	2	-0.0298070353243038	2	0.757934324260328	2	0.757934324260328	NA	NA	SegRatio=-0.03,AbsMeanSigma=0.24,pvalue=0.0127849364450411,pvalueTTest=0.0827941462315679,
chr13	52518330	52518448	ATP7B	ATP7B00023	0.0308558588004852	2	-0.0298070353243038	2	0.757934324260328	2	0.757934324260328	NA	NA	SegRatio=-0.03,AbsMeanSigma=0.24,pvalue=0.0127849364450411,pvalueTTest=0.0827941462315679,
chr13	52520350	52520448	ATP7B	ATP7B00024	-0.0106859459196334	2	-0.0298070353243038	2	0.757934324260328	2	0.757934324260328	NA	NA	SegRatio=-0.03,AbsMeanSigma=0.24,pvalue=0.0127849364450411,pvalueTTest=0.0827941462315679,
chr13	52520433	52520557	ATP7B	ATP7B00025	-0.0845137738150923	2	-0.0298070353243038	2	0.757934324260328	2	0.757934324260328	NA	NA	SegRatio=-0.03,AbsMeanSigma=0.24,pvalue=0.0127849364450411,pvalueTTest=0.0827941462315679,
chr13	52520470	52520592	ATP7B	ATP7B00026	0.156800432930227	2	-0.0298070353243038	2	0.757934324260328	2	0.757934324260328	NA	NA	SegRatio=-0.03,AbsMeanSigma=0.24,pvalue=0.0127849364450411,pvalueTTest=0.0827941462315679,
chr13	52520568	52520676	ATP7B	ATP7B00027	0.0815492866126298	2	-0.0298070353243038	2	0.757934324260328	2	0.757934324260328	NA	NA	SegRatio=-0.03,AbsMeanSigma=0.24,pvalue=0.0127849364450411,pvalueTTest=0.0827941462315679,
chr13	52523774	52523886	ATP7B	ATP7B00028	0.154588661943437	2	-0.0298070353243038	2	0.757934324260328	2	0.757934324260328	NA	NA	SegRatio=-0.03,AbsMeanSigma=0.24,pvalue=0.0127849364450411,pvalueTTest=0.0827941462315679,
chr13	52523887	52523998	ATP7B	ATP7B00029	-0.0205831303989149	2	-0.0298070353243038	2	0.757934324260328	2	0.757934324260328	NA	NA	SegRatio=-0.03,AbsMeanSigma=0.24,pvalue=0.0127849364450411,pvalueTTest=0.0827941462315679,
chr13	52524115	52524226	ATP7B	ATP7B00030	0.219683475085579	2	-0.0298070353243038	2	0.757934324260328	2	0.757934324260328	NA	NA	SegRatio=-0.03,AbsMeanSigma=0.24,pvalue=0.0127849364450411,pvalueTTest=0.0827941462315679,
chr13	52524157	52524273	ATP7B	ATP7B00031	0.0144585792274668	2	-0.0298070353243038	2	0.757934324260328	2	0.757934324260328	NA	NA	SegRatio=-0.03,AbsMeanSigma=0.24,pvalue=0.0127849364450411,pvalueTTest=0.0827941462315679,
chr13	52524248	52524342	ATP7B	ATP7B00032	0.0261594356012313	2	-0.0298070353243038	2	0.757934324260328	2	0.757934324260328	NA	NA	SegRatio=-0.03,AbsMeanSigma=0.24,pvalue=0.0127849364450411,pvalueTTest=0.0827941462315679,
chr13	52524321	52524432	ATP7B	ATP7B00033	0.00209248722761897	2	-0.0298070353243038	2	0.757934324260328	2	0.757934324260328	NA	NA	SegRatio=-0.03,AbsMeanSigma=0.24,pvalue=0.0127849364450411,pvalueTTest=0.0827941462315679,
chr13	52524422	52524541	ATP7B	ATP7B00034	0.377639341748596	2	-0.0298070353243038	2	0.757934324260328	2	0.757934324260328	NA	NA	SegRatio=-0.03,AbsMeanSigma=0.24,pvalue=0.0127849364450411,pvalueTTest=0.0827941462315679,
chr13	52524470	52524590	ATP7B	ATP7B00035	-0.0569549861956253	2	-0.0298070353243038	2	0.757934324260328	2	0.757934324260328	NA	NA	SegRatio=-0.03,AbsMeanSigma=0.24,pvalue=0.0127849364450411,pvalueTTest=0.0827941462315679,
chr13	52531629	52531740	ATP7B	ATP7B00036	-0.0627575614730593	2	-0.0298070353243038	2	0.757934324260328	2	0.757934324260328	NA	NA	SegRatio=-0.03,AbsMeanSigma=0.24,pvalue=0.0127849364450411,pvalueTTest=0.0827941462315679,
chr13	52531713	52531824	ATP7B	ATP7B00037	0.000312418487451413	2	-0.0298070353243038	2	0.757934324260328	2	0.757934324260328	NA	NA	SegRatio=-0.03,AbsMeanSigma=0.24,pvalue=0.0127849364450411,pvalueTTest=0.0827941462315679,
chr13	52532393	52532512	ATP7B	ATP7B00038	0.0172638755337392	2	-0.0298070353243038	2	0.757934324260328	2	0.757934324260328	NA	NA	SegRatio=-0.03,AbsMeanSigma=0.24,pvalue=0.0127849364450411,pvalueTTest=0.0827941462315679,
chr13	52532451	52532556	ATP7B	ATP7B00039	-0.0309771621752051	2	-0.0298070353243038	2	0.757934324260328	2	0.757934324260328	NA	NA	SegRatio=-0.03,AbsMeanSigma=0.24,pvalue=0.0127849364450411,pvalueTTest=0.0827941462315679,
chr13	52532524	52532642	ATP7B	ATP7B00040	0.0280735491744376	2	-0.0298070353243038	2	0.757934324260328	2	0.757934324260328	NA	NA	SegRatio=-0.03,AbsMeanSigma=0.24,pvalue=0.0127849364450411,pvalueTTest=0.0827941462315679,
chr13	52532578	52532679	ATP7B	ATP7B00041	-0.0584858821372145	2	-0.0298070353243038	2	0.757934324260328	2	0.757934324260328	NA	NA	SegRatio=-0.03,AbsMeanSigma=0.24,pvalue=0.0127849364450411,pvalueTTest=0.0827941462315679,
chr13	52532668	52532784	ATP7B	ATP7B00042	0.253582898605792	2	-0.0298070353243038	2	0.757934324260328	2	0.757934324260328	NA	NA	SegRatio=-0.03,AbsMeanSigma=0.24,pvalue=0.0127849364450411,pvalueTTest=0.0827941462315679,
chr13	52534209	52534325	ATP7B	ATP7B00043	0.0621031510516752	2	-0.0298070353243038	2	0.757934324260328	2	0.757934324260328	NA	NA	SegRatio=-0.03,AbsMeanSigma=0.24,pvalue=0.0127849364450411,pvalueTTest=0.0827941462315679,
chr13	52534285	52534402	ATP7B	ATP7B00044	-0.187985239515624	2	-0.0298070353243038	2	0.757934324260328	2	0.757934324260328	NA	NA	SegRatio=-0.03,AbsMeanSigma=0.24,pvalue=0.0127849364450411,pvalueTTest=0.0827941462315679,
chr13	52534347	52534464	ATP7B	ATP7B00045	-0.146884510992591	2	-0.0298070353243038	2	0.757934324260328	2	0.757934324260328	NA	NA	SegRatio=-0.03,AbsMeanSigma=0.24,pvalue=0.0127849364450411,pvalueTTest=0.0827941462315679,
chr13	52534453	52534557	ATP7B	ATP7B00046	0.142106565461004	2	-0.0298070353243038	2	0.757934324260328	2	0.757934324260328	NA	NA	SegRatio=-0.03,AbsMeanSigma=0.24,pvalue=0.0127849364450411,pvalueTTest=0.0827941462315679,
chr13	52535935	52536033	ATP7B	ATP7B00047	0.0923211350310335	2	-0.0298070353243038	2	0.757934324260328	2	0.757934324260328	NA	NA	SegRatio=-0.03,AbsMeanSigma=0.24,pvalue=0.0127849364450411,pvalueTTest=0.0827941462315679,
chr13	52535992	52536094	ATP7B	ATP7B00048	0.0481591400636397	2	-0.0298070353243038	2	0.757934324260328	2	0.757934324260328	NA	NA	SegRatio=-0.03,AbsMeanSigma=0.24,pvalue=0.0127849364450411,pvalueTTest=0.0827941462315679,
chr13	52538898	52539036	ATP7B	ATP7B00049	NA	2	-0.0298070353243038	2	0.757934324260328	2	0.757934324260328	NA	NA	SegRatio=-0.03,AbsMeanSigma=0.24,pvalue=0.0127849364450411,pvalueTTest=0.0827941462315679,
chr13	52539036	52539154	ATP7B	ATP7B00050	NA	2	-0.0298070353243038	2	0.757934324260328	2	0.757934324260328	NA	NA	SegRatio=-0.03,AbsMeanSigma=0.24,pvalue=0.0127849364450411,pvalueTTest=0.0827941462315679,
chr13	52539142	52539238	ATP7B	ATP7B00051	-0.0776014148211682	2	-0.0298070353243038	2	0.757934324260328	2	0.757934324260328	NA	NA	SegRatio=-0.03,AbsMeanSigma=0.24,pvalue=0.0127849364450411,pvalueTTest=0.0827941462315679,
chr13	52542554	52542672	ATP7B	ATP7B00052	-0.428439870322052	2	-0.0298070353243038	2	0.757934324260328	2	0.757934324260328	NA	NA	SegRatio=-0.03,AbsMeanSigma=0.24,pvalue=0.0127849364450411,pvalueTTest=0.0827941462315679,
chr13	52542655	52542765	ATP7B	ATP7B00053	-0.286738487733904	2	-0.0298070353243038	2	0.757934324260328	2	0.757934324260328	NA	NA	SegRatio=-0.03,AbsMeanSigma=0.24,pvalue=0.0127849364450411,pvalueTTest=0.0827941462315679,
chr13	52544606	52544725	ATP7B	ATP7B00054	0.0262504006426555	2	-0.0298070353243038	2	0.757934324260328	2	0.757934324260328	NA	NA	SegRatio=-0.03,AbsMeanSigma=0.24,pvalue=0.0127849364450411,pvalueTTest=0.0827941462315679,
chr13	52544710	52544823	ATP7B	ATP7B00055	-0.150367519339079	2	-0.0298070353243038	2	0.757934324260328	2	0.757934324260328	NA	NA	SegRatio=-0.03,AbsMeanSigma=0.24,pvalue=0.0127849364450411,pvalueTTest=0.0827941462315679,
chr13	52544821	52544939	ATP7B	ATP7B00056	-0.263076837673877	2	-0.0298070353243038	2	0.757934324260328	2	0.757934324260328	NA	NA	SegRatio=-0.03,AbsMeanSigma=0.24,pvalue=0.0127849364450411,pvalueTTest=0.0827941462315679,
chr13	52548017	52548111	ATP7B	ATP7B00057	-0.0298070353243038	2	-0.0298070353243038	2	0.757934324260328	2	0.757934324260328	NA	NA	SegRatio=-0.03,AbsMeanSigma=0.24,pvalue=0.0127849364450411,pvalueTTest=0.0827941462315679,
chr13	52548094	52548209	ATP7B	ATP7B00058	0.363107177799127	2	-0.0298070353243038	2	0.757934324260328	2	0.757934324260328	NA	NA	SegRatio=-0.03,AbsMeanSigma=0.24,pvalue=0.0127849364450411,pvalueTTest=0.0827941462315679,
chr13	52548160	52548269	ATP7B	ATP7B00059	-0.0305725937213503	2	-0.0298070353243038	2	0.757934324260328	2	0.757934324260328	NA	NA	SegRatio=-0.03,AbsMeanSigma=0.24,pvalue=0.0127849364450411,pvalueTTest=0.0827941462315679,
chr13	52548254	52548366	ATP7B	ATP7B00060	0.031282841425019	2	-0.0298070353243038	2	0.757934324260328	2	0.757934324260328	NA	NA	SegRatio=-0.03,AbsMeanSigma=0.24,pvalue=0.0127849364450411,pvalueTTest=0.0827941462315679,
chr13	52548342	52548443	ATP7B	ATP7B00061	-0.106714169421709	2	-0.0298070353243038	2	0.757934324260328	2	0.757934324260328	NA	NA	SegRatio=-0.03,AbsMeanSigma=0.24,pvalue=0.0127849364450411,pvalueTTest=0.0827941462315679,
chr13	52548414	52548533	ATP7B	ATP7B00062	0.135006111874438	2	-0.0298070353243038	2	0.757934324260328	2	0.757934324260328	NA	NA	SegRatio=-0.03,AbsMeanSigma=0.24,pvalue=0.0127849364450411,pvalueTTest=0.0827941462315679,
chr13	52548496	52548606	ATP7B	ATP7B00063	0.0848423077626124	2	-0.0298070353243038	2	0.757934324260328	2	0.757934324260328	NA	NA	SegRatio=-0.03,AbsMeanSigma=0.24,pvalue=0.0127849364450411,pvalueTTest=0.0827941462315679,
chr13	52548557	52548667	ATP7B	ATP7B00064	0.0415798753961955	2	-0.0298070353243038	2	0.757934324260328	2	0.757934324260328	NA	NA	SegRatio=-0.03,AbsMeanSigma=0.24,pvalue=0.0127849364450411,pvalueTTest=0.0827941462315679,
chr13	52548666	52548777	ATP7B	ATP7B00065	-0.195148385982217	2	-0.0298070353243038	2	0.757934324260328	2	0.757934324260328	NA	NA	SegRatio=-0.03,AbsMeanSigma=0.24,pvalue=0.0127849364450411,pvalueTTest=0.0827941462315679,
chr13	52548756	52548872	ATP7B	ATP7B00066	-0.044518002578834	2	-0.0298070353243038	2	0.757934324260328	2	0.757934324260328	NA	NA	SegRatio=-0.03,AbsMeanSigma=0.24,pvalue=0.0127849364450411,pvalueTTest=0.0827941462315679,
chr13	52548852	52548970	ATP7B	ATP7B00067	-0.0871504905682901	2	-0.0298070353243038	2	0.757934324260328	2	0.757934324260328	NA	NA	SegRatio=-0.03,AbsMeanSigma=0.24,pvalue=0.0127849364450411,pvalueTTest=0.0827941462315679,
chr13	52548953	52549072	ATP7B	ATP7B00068	0.0438804687775649	2	-0.0298070353243038	2	0.757934324260328	2	0.757934324260328	NA	NA	SegRatio=-0.03,AbsMeanSigma=0.24,pvalue=0.0127849364450411,pvalueTTest=0.0827941462315679,
chr13	52549052	52549160	ATP7B	ATP7B00069	-0.0728741806801416	2	-0.0298070353243038	2	0.757934324260328	2	0.757934324260328	NA	NA	SegRatio=-0.03,AbsMeanSigma=0.24,pvalue=0.0127849364450411,pvalueTTest=0.0827941462315679,
chr13	52549127	52549218	ATP7B	ATP7B00070	0.121363842227819	2	-0.0298070353243038	2	0.757934324260328	2	0.757934324260328	NA	NA	SegRatio=-0.03,AbsMeanSigma=0.24,pvalue=0.0127849364450411,pvalueTTest=0.0827941462315679,
chr13	52549169	52549277	ATP7B	ATP7B00071	-0.104245368991554	2	-0.0298070353243038	2	0.757934324260328	2	0.757934324260328	NA	NA	SegRatio=-0.03,AbsMeanSigma=0.24,pvalue=0.0127849364450411,pvalueTTest=0.0827941462315679,
chr13	52549257	52549369	ATP7B	ATP7B00072	-0.00836745707027653	2	-0.0298070353243038	2	0.757934324260328	2	0.757934324260328	NA	NA	SegRatio=-0.03,AbsMeanSigma=0.24,pvalue=0.0127849364450411,pvalueTTest=0.0827941462315679,
chr13	52585380	52585495	ATP7B	ATP7B00073	-0.128171355536278	2	-0.0298070353243038	2	0.757934324260328	2	0.757934324260328	NA	NA	SegRatio=-0.03,AbsMeanSigma=0.24,pvalue=0.0127849364450411,pvalueTTest=0.0827941462315679,
chr16	3293094	3293210	MEFV	MEFV00001	0.0135586011278269	2	-0.0525764085978646	2	0.220582923700328	2	0.220582923700328	NA	NA	SegRatio=-0.05,AbsMeanSigma=0.24,pvalue=0.0341770315172798,pvalueTTest=0.104671473288986,
chr16	3293184	3293298	MEFV	MEFV00002	-0.0123644131188545	2	-0.0525764085978646	2	0.220582923700328	2	0.220582923700328	NA	NA	SegRatio=-0.05,AbsMeanSigma=0.24,pvalue=0.0341770315172798,pvalueTTest=0.104671473288986,
chr16	3293291	3293409	MEFV	MEFV00003	0.00329009111239335	2	-0.0525764085978646	2	0.220582923700328	2	0.220582923700328	NA	NA	SegRatio=-0.05,AbsMeanSigma=0.24,pvalue=0.0341770315172798,pvalueTTest=0.104671473288986,
chr16	3293397	3293500	MEFV	MEFV00004	0.0987121987043792	2	-0.0525764085978646	2	0.220582923700328	2	0.220582923700328	NA	NA	SegRatio=-0.05,AbsMeanSigma=0.24,pvalue=0.0341770315172798,pvalueTTest=0.104671473288986,
chr16	3293425	3293537	MEFV	MEFV00005	0.313504234089449	2	-0.0525764085978646	2	0.220582923700328	2	0.220582923700328	NA	NA	SegRatio=-0.05,AbsMeanSigma=0.24,pvalue=0.0341770315172798,pvalueTTest=0.104671473288986,
chr16	3293512	3293627	MEFV	MEFV00006	0.0559513982944996	2	-0.0525764085978646	2	0.220582923700328	2	0.220582923700328	NA	NA	SegRatio=-0.05,AbsMeanSigma=0.24,pvalue=0.0341770315172798,pvalueTTest=0.104671473288986,
chr16	3293618	3293736	MEFV	MEFV00007	-0.0229407459937335	2	-0.0525764085978646	2	0.220582923700328	2	0.220582923700328	NA	NA	SegRatio=-0.05,AbsMeanSigma=0.24,pvalue=0.0341770315172798,pvalueTTest=0.104671473288986,
chr16	3293804	3293922	MEFV	MEFV00008	-0.0292887262257749	2	-0.0525764085978646	2	0.220582923700328	2	0.220582923700328	NA	NA	SegRatio=-0.05,AbsMeanSigma=0.24,pvalue=0.0341770315172798,pvalueTTest=0.104671473288986,
chr16	3293903	3294015	MEFV	MEFV00009	NA	2	-0.0525764085978646	2	0.220582923700328	2	0.220582923700328	NA	NA	SegRatio=-0.05,AbsMeanSigma=0.24,pvalue=0.0341770315172798,pvalueTTest=0.104671473288986,
chr16	3293987	3294082	MEFV	MEFV00010	0.0137347999313753	2	-0.0525764085978646	2	0.220582923700328	2	0.220582923700328	NA	NA	SegRatio=-0.05,AbsMeanSigma=0.24,pvalue=0.0341770315172798,pvalueTTest=0.104671473288986,
chr16	3294079	3294196	MEFV	MEFV00011	-0.0668150893208374	2	-0.0525764085978646	2	0.220582923700328	2	0.220582923700328	NA	NA	SegRatio=-0.05,AbsMeanSigma=0.24,pvalue=0.0341770315172798,pvalueTTest=0.104671473288986,
chr16	3294201	3294319	MEFV	MEFV00012	NA	2	-0.0525764085978646	2	0.220582923700328	2	0.220582923700328	NA	NA	SegRatio=-0.05,AbsMeanSigma=0.24,pvalue=0.0341770315172798,pvalueTTest=0.104671473288986,
chr16	3294441	3294557	MEFV	MEFV00013	-0.182249814375889	2	-0.0525764085978646	2	0.220582923700328	2	0.220582923700328	NA	NA	SegRatio=-0.05,AbsMeanSigma=0.24,pvalue=0.0341770315172798,pvalueTTest=0.104671473288986,
chr16	3294550	3294663	MEFV	MEFV00014	0.743714255981133	2	-0.0525764085978646	2	0.220582923700328	2	0.220582923700328	q-value=1.15620662179735e-07, copies=4	NA	SegRatio=-0.05,AbsMeanSigma=0.24,pvalue=0.0341770315172798,pvalueTTest=0.104671473288986,
chr16	3296490	3296574	MEFV	MEFV00015	-0.202960772236889	2	-0.0525764085978646	2	0.220582923700328	2	0.220582923700328	NA	NA	SegRatio=-0.05,AbsMeanSigma=0.24,pvalue=0.0341770315172798,pvalueTTest=0.104671473288986,
chr16	3296973	3297084	MEFV	MEFV00016	-0.174209028192287	2	-0.0525764085978646	2	0.220582923700328	2	0.220582923700328	NA	NA	SegRatio=-0.05,AbsMeanSigma=0.24,pvalue=0.0341770315172798,pvalueTTest=0.104671473288986,
chr16	3297031	3297152	MEFV	MEFV00017	0.00616409838806484	2	-0.0525764085978646	2	0.220582923700328	2	0.220582923700328	NA	NA	SegRatio=-0.05,AbsMeanSigma=0.24,pvalue=0.0341770315172798,pvalueTTest=0.104671473288986,
chr16	3297121	3297225	MEFV	MEFV00018	-0.0816187443150177	2	-0.0525764085978646	2	0.220582923700328	2	0.220582923700328	NA	NA	SegRatio=-0.05,AbsMeanSigma=0.24,pvalue=0.0341770315172798,pvalueTTest=0.104671473288986,
chr16	3297200	3297335	MEFV	MEFV00019	NA	2	-0.0525764085978646	2	0.220582923700328	2	0.220582923700328	NA	NA	SegRatio=-0.05,AbsMeanSigma=0.24,pvalue=0.0341770315172798,pvalueTTest=0.104671473288986,
chr16	3298834	3298933	MEFV	MEFV00020	-0.0053512488662306	2	-0.0525764085978646	2	0.220582923700328	2	0.220582923700328	NA	NA	SegRatio=-0.05,AbsMeanSigma=0.24,pvalue=0.0341770315172798,pvalueTTest=0.104671473288986,
chr16	3298923	3299041	MEFV	MEFV00021	0.285341210752326	2	-0.0525764085978646	2	0.220582923700328	2	0.220582923700328	NA	NA	SegRatio=-0.05,AbsMeanSigma=0.24,pvalue=0.0341770315172798,pvalueTTest=0.104671473288986,
chr16	3299376	3299490	MEFV	MEFV00022	0.007628968700615	2	-0.0525764085978646	2	0.220582923700328	2	0.220582923700328	NA	NA	SegRatio=-0.05,AbsMeanSigma=0.24,pvalue=0.0341770315172798,pvalueTTest=0.104671473288986,
chr16	3299435	3299526	MEFV	MEFV00023	0.0734321154968599	2	-0.0525764085978646	2	0.220582923700328	2	0.220582923700328	NA	NA	SegRatio=-0.05,AbsMeanSigma=0.24,pvalue=0.0341770315172798,pvalueTTest=0.104671473288986,
chr16	3299502	3299605	MEFV	MEFV00024	0.087323971548158	2	-0.0525764085978646	2	0.220582923700328	2	0.220582923700328	NA	NA	SegRatio=-0.05,AbsMeanSigma=0.24,pvalue=0.0341770315172798,pvalueTTest=0.104671473288986,
chr16	3299571	3299713	MEFV	MEFV00025	NA	2	-0.0525764085978646	2	0.220582923700328	2	0.220582923700328	NA	NA	SegRatio=-0.05,AbsMeanSigma=0.24,pvalue=0.0341770315172798,pvalueTTest=0.104671473288986,
chr16	3299713	3299833	MEFV	MEFV00026	0.066445089748193	2	-0.0525764085978646	2	0.220582923700328	2	0.220582923700328	NA	NA	SegRatio=-0.05,AbsMeanSigma=0.24,pvalue=0.0341770315172798,pvalueTTest=0.104671473288986,
chr16	3304034	3304176	MEFV	MEFV00027	NA	2	-0.0525764085978646	2	0.220582923700328	2	0.220582923700328	NA	NA	SegRatio=-0.05,AbsMeanSigma=0.24,pvalue=0.0341770315172798,pvalueTTest=0.104671473288986,
chr16	3304171	3304282	MEFV	MEFV00028	0.116386137879649	2	-0.0525764085978646	2	0.220582923700328	2	0.220582923700328	NA	NA	SegRatio=-0.05,AbsMeanSigma=0.24,pvalue=0.0341770315172798,pvalueTTest=0.104671473288986,
chr16	3304260	3304341	MEFV	MEFV00029	NA	2	-0.0525764085978646	2	0.220582923700328	2	0.220582923700328	NA	NA	SegRatio=-0.05,AbsMeanSigma=0.24,pvalue=0.0341770315172798,pvalueTTest=0.104671473288986,
chr16	3304285	3304371	MEFV	MEFV00030	0.0794317312670656	2	-0.0525764085978646	2	0.220582923700328	2	0.220582923700328	NA	NA	SegRatio=-0.05,AbsMeanSigma=0.24,pvalue=0.0341770315172798,pvalueTTest=0.104671473288986,
chr16	3304590	3304707	MEFV	MEFV00031	NA	2	-0.0525764085978646	2	0.220582923700328	2	0.220582923700328	NA	NA	SegRatio=-0.05,AbsMeanSigma=0.24,pvalue=0.0341770315172798,pvalueTTest=0.104671473288986,
chr16	3304717	3304833	MEFV	MEFV00032	NA	2	-0.0525764085978646	2	0.220582923700328	2	0.220582923700328	NA	NA	SegRatio=-0.05,AbsMeanSigma=0.24,pvalue=0.0341770315172798,pvalueTTest=0.104671473288986,
chr16	3306287	3306403	MEFV	MEFV00033	0.178289992447711	2	-0.0525764085978646	2	0.220582923700328	2	0.220582923700328	NA	NA	SegRatio=-0.05,AbsMeanSigma=0.24,pvalue=0.0341770315172798,pvalueTTest=0.104671473288986,
chr16	3306400	3306522	MEFV	MEFV00034	-0.00164243292922613	2	-0.0525764085978646	2	0.220582923700328	2	0.220582923700328	NA	NA	SegRatio=-0.05,AbsMeanSigma=0.24,pvalue=0.0341770315172798,pvalueTTest=0.104671473288986,
chr16	3306516	3306636	MEFV	MEFV00035	-0.000899116212648074	2	-0.0525764085978646	2	0.220582923700328	2	0.220582923700328	NA	NA	SegRatio=-0.05,AbsMeanSigma=0.24,pvalue=0.0341770315172798,pvalueTTest=0.104671473288986,
chr16	68772146	68772258	CDH1	CDH100001	-0.015722967937042	2	-0.0525764085978646	2	8.27333181106201e-06	2	8.27333181106201e-06	NA	NA	SegRatio=-0.05,AbsMeanSigma=0.24,pvalue=0.0341770315172798,pvalueTTest=0.104671473288986,
chr16	68772269	68772373	CDH1	CDH100002	NA	2	-0.0525764085978646	2	8.27333181106201e-06	2	8.27333181106201e-06	NA	NA	SegRatio=-0.05,AbsMeanSigma=0.24,pvalue=0.0341770315172798,pvalueTTest=0.104671473288986,
chr16	68835527	68835643	CDH1	CDH100003	0.00449178724508166	2	-0.0525764085978646	2	8.27333181106201e-06	2	8.27333181106201e-06	NA	NA	SegRatio=-0.05,AbsMeanSigma=0.24,pvalue=0.0341770315172798,pvalueTTest=0.104671473288986,
chr16	68835638	68835753	CDH1	CDH100004	-0.111722515818818	2	-0.0525764085978646	2	8.27333181106201e-06	2	8.27333181106201e-06	NA	NA	SegRatio=-0.05,AbsMeanSigma=0.24,pvalue=0.0341770315172798,pvalueTTest=0.104671473288986,
chr16	68835703	68835811	CDH1	CDH100005	0.0405658150199584	2	-0.0525764085978646	2	8.27333181106201e-06	2	8.27333181106201e-06	NA	NA	SegRatio=-0.05,AbsMeanSigma=0.24,pvalue=0.0341770315172798,pvalueTTest=0.104671473288986,
chr16	68835809	68835923	CDH1	CDH100006	-0.137753071691875	2	-0.0525764085978646	2	8.27333181106201e-06	2	8.27333181106201e-06	NA	NA	SegRatio=-0.05,AbsMeanSigma=0.24,pvalue=0.0341770315172798,pvalueTTest=0.104671473288986,
chr16	68842285	68842396	CDH1	CDH100007	-0.112770711444945	2	-0.0525764085978646	2	8.27333181106201e-06	2	8.27333181106201e-06	NA	NA	SegRatio=-0.05,AbsMeanSigma=0.24,pvalue=0.0341770315172798,pvalueTTest=0.104671473288986,
chr16	68842371	68842460	CDH1	CDH100008	0.172615246106739	2	-0.0525764085978646	2	8.27333181106201e-06	2	8.27333181106201e-06	NA	NA	SegRatio=-0.05,AbsMeanSigma=0.24,pvalue=0.0341770315172798,pvalueTTest=0.104671473288986,
chr16	68842423	68842537	CDH1	CDH100009	-0.0703397862063858	2	-0.0525764085978646	2	8.27333181106201e-06	2	8.27333181106201e-06	NA	NA	SegRatio=-0.05,AbsMeanSigma=0.24,pvalue=0.0341770315172798,pvalueTTest=0.104671473288986,
chr16	68842560	68842666	CDH1	CDH100010	-0.138292175356238	2	-0.0525764085978646	2	8.27333181106201e-06	2	8.27333181106201e-06	NA	NA	SegRatio=-0.05,AbsMeanSigma=0.24,pvalue=0.0341770315172798,pvalueTTest=0.104671473288986,
chr16	68842645	68842763	CDH1	CDH100011	0.0489928280475306	2	-0.0525764085978646	2	8.27333181106201e-06	2	8.27333181106201e-06	NA	NA	SegRatio=-0.05,AbsMeanSigma=0.24,pvalue=0.0341770315172798,pvalueTTest=0.104671473288986,
chr16	68842748	68842861	CDH1	CDH100012	-0.0525764085978646	2	-0.0525764085978646	2	8.27333181106201e-06	2	8.27333181106201e-06	NA	NA	SegRatio=-0.05,AbsMeanSigma=0.24,pvalue=0.0341770315172798,pvalueTTest=0.104671473288986,
chr16	68844077	68844194	CDH1	CDH100013	0.0116098639815826	2	-0.0525764085978646	2	8.27333181106201e-06	2	8.27333181106201e-06	NA	NA	SegRatio=-0.05,AbsMeanSigma=0.24,pvalue=0.0341770315172798,pvalueTTest=0.104671473288986,
chr16	68844185	68844303	CDH1	CDH100014	-0.171619322646171	2	-0.0525764085978646	2	8.27333181106201e-06	2	8.27333181106201e-06	NA	NA	SegRatio=-0.05,AbsMeanSigma=0.24,pvalue=0.0341770315172798,pvalueTTest=0.104671473288986,
chr16	68845538	68845654	CDH1	CDH100015	-0.134389178098665	2	-0.0525764085978646	2	8.27333181106201e-06	2	8.27333181106201e-06	NA	NA	SegRatio=-0.05,AbsMeanSigma=0.24,pvalue=0.0341770315172798,pvalueTTest=0.104671473288986,
chr16	68845586	68845703	CDH1	CDH100016	-0.152852095161848	2	-0.0525764085978646	2	8.27333181106201e-06	2	8.27333181106201e-06	NA	NA	SegRatio=-0.05,AbsMeanSigma=0.24,pvalue=0.0341770315172798,pvalueTTest=0.104671473288986,
chr16	68845696	68845794	CDH1	CDH100017	0.0124287496019353	2	-0.0525764085978646	2	8.27333181106201e-06	2	8.27333181106201e-06	NA	NA	SegRatio=-0.05,AbsMeanSigma=0.24,pvalue=0.0341770315172798,pvalueTTest=0.104671473288986,
chr16	68846015	68846132	CDH1	CDH100018	0.0510616801645455	2	-0.0525764085978646	2	8.27333181106201e-06	2	8.27333181106201e-06	NA	NA	SegRatio=-0.05,AbsMeanSigma=0.24,pvalue=0.0341770315172798,pvalueTTest=0.104671473288986,
chr16	68846082	68846196	CDH1	CDH100019	0.0158483055804013	2	-0.0525764085978646	2	8.27333181106201e-06	2	8.27333181106201e-06	NA	NA	SegRatio=-0.05,AbsMeanSigma=0.24,pvalue=0.0341770315172798,pvalueTTest=0.104671473288986,
chr16	68847171	68847267	CDH1	CDH100020	0.049807874275084	2	-0.0525764085978646	2	8.27333181106201e-06	2	8.27333181106201e-06	NA	NA	SegRatio=-0.05,AbsMeanSigma=0.24,pvalue=0.0341770315172798,pvalueTTest=0.104671473288986,
chr16	68847259	68847356	CDH1	CDH100021	-0.0133879690306247	2	-0.0525764085978646	2	8.27333181106201e-06	2	8.27333181106201e-06	NA	NA	SegRatio=-0.05,AbsMeanSigma=0.24,pvalue=0.0341770315172798,pvalueTTest=0.104671473288986,
chr16	68847356	68847474	CDH1	CDH100022	-0.088240312975351	2	-0.0525764085978646	2	8.27333181106201e-06	2	8.27333181106201e-06	NA	NA	SegRatio=-0.05,AbsMeanSigma=0.24,pvalue=0.0341770315172798,pvalueTTest=0.104671473288986,
chr16	68849351	68849466	CDH1	CDH100023	-0.095532864789816	2	-0.0525764085978646	2	8.27333181106201e-06	2	8.27333181106201e-06	NA	NA	SegRatio=-0.05,AbsMeanSigma=0.24,pvalue=0.0341770315172798,pvalueTTest=0.104671473288986,
chr16	68849449	68849569	CDH1	CDH100024	-0.112242381411229	2	-0.0525764085978646	2	8.27333181106201e-06	2	8.27333181106201e-06	NA	NA	SegRatio=-0.05,AbsMeanSigma=0.24,pvalue=0.0341770315172798,pvalueTTest=0.104671473288986,
chr16	68849544	68849633	CDH1	CDH100025	-0.133459276878697	2	-0.0525764085978646	2	8.27333181106201e-06	2	8.27333181106201e-06	NA	NA	SegRatio=-0.05,AbsMeanSigma=0.24,pvalue=0.0341770315172798,pvalueTTest=0.104671473288986,
chr16	68849621	68849738	CDH1	CDH100026	-0.187739759612722	2	-0.0525764085978646	2	8.27333181106201e-06	2	8.27333181106201e-06	NA	NA	SegRatio=-0.05,AbsMeanSigma=0.24,pvalue=0.0341770315172798,pvalueTTest=0.104671473288986,
chr16	68853155	68853273	CDH1	CDH100027	-0.151851496694912	2	-0.0525764085978646	2	8.27333181106201e-06	2	8.27333181106201e-06	NA	NA	SegRatio=-0.05,AbsMeanSigma=0.24,pvalue=0.0341770315172798,pvalueTTest=0.104671473288986,
chr16	68853250	68853340	CDH1	CDH100028	0.0187128223369713	2	-0.0525764085978646	2	8.27333181106201e-06	2	8.27333181106201e-06	NA	NA	SegRatio=-0.05,AbsMeanSigma=0.24,pvalue=0.0341770315172798,pvalueTTest=0.104671473288986,
chr16	68853334	68853444	CDH1	CDH100029	-0.0254918415054446	2	-0.0525764085978646	2	8.27333181106201e-06	2	8.27333181106201e-06	NA	NA	SegRatio=-0.05,AbsMeanSigma=0.24,pvalue=0.0341770315172798,pvalueTTest=0.104671473288986,
chr16	68855874	68855991	CDH1	CDH100030	-0.0405058621680967	2	-0.0525764085978646	2	8.27333181106201e-06	2	8.27333181106201e-06	NA	NA	SegRatio=-0.05,AbsMeanSigma=0.24,pvalue=0.0341770315172798,pvalueTTest=0.104671473288986,
chr16	68855951	68856065	CDH1	CDH100031	-0.0627650447249681	2	-0.0525764085978646	2	8.27333181106201e-06	2	8.27333181106201e-06	NA	NA	SegRatio=-0.05,AbsMeanSigma=0.24,pvalue=0.0341770315172798,pvalueTTest=0.104671473288986,
chr16	68856035	68856153	CDH1	CDH100032	NA	2	-0.0525764085978646	2	8.27333181106201e-06	2	8.27333181106201e-06	NA	NA	SegRatio=-0.05,AbsMeanSigma=0.24,pvalue=0.0341770315172798,pvalueTTest=0.104671473288986,
chr16	68857279	68857394	CDH1	CDH100033	-0.180517129382847	2	-0.0525764085978646	2	8.27333181106201e-06	2	8.27333181106201e-06	NA	NA	SegRatio=-0.05,AbsMeanSigma=0.24,pvalue=0.0341770315172798,pvalueTTest=0.104671473288986,
chr16	68857394	68857507	CDH1	CDH100034	-0.0701960631486035	2	-0.0525764085978646	2	8.27333181106201e-06	2	8.27333181106201e-06	NA	NA	SegRatio=-0.05,AbsMeanSigma=0.24,pvalue=0.0341770315172798,pvalueTTest=0.104671473288986,
chr16	68857479	68857578	CDH1	CDH100035	-0.306868394490081	2	-0.0525764085978646	2	8.27333181106201e-06	2	8.27333181106201e-06	NA	NA	SegRatio=-0.05,AbsMeanSigma=0.24,pvalue=0.0341770315172798,pvalueTTest=0.104671473288986,
chr16	68862054	68862173	CDH1	CDH100036	-0.0594230743256426	2	-0.0525764085978646	2	8.27333181106201e-06	2	8.27333181106201e-06	NA	NA	SegRatio=-0.05,AbsMeanSigma=0.24,pvalue=0.0341770315172798,pvalueTTest=0.104671473288986,
chr16	68862138	68862243	CDH1	CDH100037	-0.0570599743502881	2	-0.0525764085978646	2	8.27333181106201e-06	2	8.27333181106201e-06	NA	NA	SegRatio=-0.05,AbsMeanSigma=0.24,pvalue=0.0341770315172798,pvalueTTest=0.104671473288986,
chr16	68863499	68863610	CDH1	CDH100038	-0.141202992808725	2	-0.0525764085978646	2	8.27333181106201e-06	2	8.27333181106201e-06	NA	NA	SegRatio=-0.05,AbsMeanSigma=0.24,pvalue=0.0341770315172798,pvalueTTest=0.104671473288986,
chr16	68863568	68863671	CDH1	CDH100039	-0.0104914403265245	2	-0.0525764085978646	2	8.27333181106201e-06	2	8.27333181106201e-06	NA	NA	SegRatio=-0.05,AbsMeanSigma=0.24,pvalue=0.0341770315172798,pvalueTTest=0.104671473288986,
chr16	68863615	68863733	CDH1	CDH100040	-0.248224229160242	2	-0.0525764085978646	2	8.27333181106201e-06	2	8.27333181106201e-06	NA	NA	SegRatio=-0.05,AbsMeanSigma=0.24,pvalue=0.0341770315172798,pvalueTTest=0.104671473288986,
chr16	68867165	68867280	CDH1	CDH100041	-0.0662277214668169	2	-0.0525764085978646	2	8.27333181106201e-06	2	8.27333181106201e-06	NA	NA	SegRatio=-0.05,AbsMeanSigma=0.24,pvalue=0.0341770315172798,pvalueTTest=0.104671473288986,
chr16	68867212	68867325	CDH1	CDH100042	-0.123818111923529	2	-0.0525764085978646	2	8.27333181106201e-06	2	8.27333181106201e-06	NA	NA	SegRatio=-0.05,AbsMeanSigma=0.24,pvalue=0.0341770315172798,pvalueTTest=0.104671473288986,
chr16	68867314	68867432	CDH1	CDH100043	-0.21505659092707	2	-0.0525764085978646	2	8.27333181106201e-06	2	8.27333181106201e-06	NA	NA	SegRatio=-0.05,AbsMeanSigma=0.24,pvalue=0.0341770315172798,pvalueTTest=0.104671473288986,
chr19	4090533	4090667	MAP2K2	MAP2K200001	NA	2	0.0289292863663262	2	0.975638684348228	2	0.975638684348228	NA	NA	SegRatio=0.03,AbsMeanSigma=0.02,pvalue=0.915726708700467,pvalueTTest=0.943704012833452,
chr19	4090653	4090742	MAP2K2	MAP2K200002	-0.287652468456648	2	0.0289292863663262	2	0.975638684348228	2	0.975638684348228	NA	NA	SegRatio=0.03,AbsMeanSigma=0.02,pvalue=0.915726708700467,pvalueTTest=0.943704012833452,
chr19	4094392	4094501	MAP2K2	MAP2K200003	-0.375570000416641	2	0.0289292863663262	2	0.975638684348228	2	0.975638684348228	NA	NA	SegRatio=0.03,AbsMeanSigma=0.02,pvalue=0.915726708700467,pvalueTTest=0.943704012833452,
chr19	4094493	4094613	MAP2K2	MAP2K200004	NA	2	0.0289292863663262	2	0.975638684348228	2	0.975638684348228	NA	NA	SegRatio=0.03,AbsMeanSigma=0.02,pvalue=0.915726708700467,pvalueTTest=0.943704012833452,
chr19	4095343	4095435	MAP2K2	MAP2K200005	0.00418339963620855	2	0.0289292863663262	2	0.975638684348228	2	0.975638684348228	NA	NA	SegRatio=0.03,AbsMeanSigma=0.02,pvalue=0.915726708700467,pvalueTTest=0.943704012833452,
chr19	4095403	4095520	MAP2K2	MAP2K200006	0.0612073297477769	2	0.0289292863663262	2	0.975638684348228	2	0.975638684348228	NA	NA	SegRatio=0.03,AbsMeanSigma=0.02,pvalue=0.915726708700467,pvalueTTest=0.943704012833452,
chr19	4097184	4097325	MAP2K2	MAP2K200007	NA	2	0.0289292863663262	2	0.975638684348228	2	0.975638684348228	NA	NA	SegRatio=0.03,AbsMeanSigma=0.02,pvalue=0.915726708700467,pvalueTTest=0.943704012833452,
chr19	4097311	4097451	MAP2K2	MAP2K200008	-0.129591983194281	2	0.0289292863663262	2	0.975638684348228	2	0.975638684348228	NA	NA	SegRatio=0.03,AbsMeanSigma=0.02,pvalue=0.915726708700467,pvalueTTest=0.943704012833452,
chr19	4099181	4099280	MAP2K2	MAP2K200009	NA	2	0.0289292863663262	2	0.975638684348228	2	0.975638684348228	NA	NA	SegRatio=0.03,AbsMeanSigma=0.02,pvalue=0.915726708700467,pvalueTTest=0.943704012833452,
chr19	4099258	4099358	MAP2K2	MAP2K200010	NA	2	0.0289292863663262	2	0.975638684348228	2	0.975638684348228	NA	NA	SegRatio=0.03,AbsMeanSigma=0.02,pvalue=0.915726708700467,pvalueTTest=0.943704012833452,
chr19	4099301	4099386	MAP2K2	MAP2K200011	-0.0648042544147236	2	0.0289292863663262	2	0.975638684348228	2	0.975638684348228	NA	NA	SegRatio=0.03,AbsMeanSigma=0.02,pvalue=0.915726708700467,pvalueTTest=0.943704012833452,
chr19	4099379	4099501	MAP2K2	MAP2K200012	0.0289292863663262	2	0.0289292863663262	2	0.975638684348228	2	0.975638684348228	NA	NA	SegRatio=0.03,AbsMeanSigma=0.02,pvalue=0.915726708700467,pvalueTTest=0.943704012833452,
chr19	4101027	4101132	MAP2K2	MAP2K200013	0.354334756961118	2	0.0289292863663262	2	0.975638684348228	2	0.975638684348228	NA	NA	SegRatio=0.03,AbsMeanSigma=0.02,pvalue=0.915726708700467,pvalueTTest=0.943704012833452,
chr19	4101128	4101236	MAP2K2	MAP2K200014	NA	2	0.0289292863663262	2	0.975638684348228	2	0.975638684348228	NA	NA	SegRatio=0.03,AbsMeanSigma=0.02,pvalue=0.915726708700467,pvalueTTest=0.943704012833452,
chr19	4101238	4101358	MAP2K2	MAP2K200015	0.068373152934323	2	0.0289292863663262	2	0.975638684348228	2	0.975638684348228	NA	NA	SegRatio=0.03,AbsMeanSigma=0.02,pvalue=0.915726708700467,pvalueTTest=0.943704012833452,
chr19	4102294	4102416	MAP2K2	MAP2K200016	NA	2	0.0289292863663262	2	0.975638684348228	2	0.975638684348228	NA	NA	SegRatio=0.03,AbsMeanSigma=0.02,pvalue=0.915726708700467,pvalueTTest=0.943704012833452,
chr19	4102388	4102463	MAP2K2	MAP2K200017	0.214327736363206	2	0.0289292863663262	2	0.975638684348228	2	0.975638684348228	NA	NA	SegRatio=0.03,AbsMeanSigma=0.02,pvalue=0.915726708700467,pvalueTTest=0.943704012833452,
chr19	4102466	4102606	MAP2K2	MAP2K200018	NA	2	0.0289292863663262	2	0.975638684348228	2	0.975638684348228	NA	NA	SegRatio=0.03,AbsMeanSigma=0.02,pvalue=0.915726708700467,pvalueTTest=0.943704012833452,
chr19	4110456	4110576	MAP2K2	MAP2K200019	0.10363781371405	2	0.0289292863663262	2	0.975638684348228	2	0.975638684348228	NA	NA	SegRatio=0.03,AbsMeanSigma=0.02,pvalue=0.915726708700467,pvalueTTest=0.943704012833452,
chr19	4110523	4110640	MAP2K2	MAP2K200020	-0.00825187098270454	2	0.0289292863663262	2	0.975638684348228	2	0.975638684348228	NA	NA	SegRatio=0.03,AbsMeanSigma=0.02,pvalue=0.915726708700467,pvalueTTest=0.943704012833452,
chr19	4110586	4110694	MAP2K2	MAP2K200021	-0.112651159591408	2	0.0289292863663262	2	0.975638684348228	2	0.975638684348228	NA	NA	SegRatio=0.03,AbsMeanSigma=0.02,pvalue=0.915726708700467,pvalueTTest=0.943704012833452,
chr19	4117331	4117448	MAP2K2	MAP2K200022	0.0547615091148266	2	0.0289292863663262	2	0.975638684348228	2	0.975638684348228	NA	NA	SegRatio=0.03,AbsMeanSigma=0.02,pvalue=0.915726708700467,pvalueTTest=0.943704012833452,
chr19	4117431	4117544	MAP2K2	MAP2K200023	NA	2	0.0289292863663262	2	0.975638684348228	2	0.975638684348228	NA	NA	SegRatio=0.03,AbsMeanSigma=0.02,pvalue=0.915726708700467,pvalueTTest=0.943704012833452,
chr19	4117498	4117619	MAP2K2	MAP2K200024	NA	2	0.0289292863663262	2	0.975638684348228	2	0.975638684348228	NA	NA	SegRatio=0.03,AbsMeanSigma=0.02,pvalue=0.915726708700467,pvalueTTest=0.943704012833452,
chr19	4117549	4117656	MAP2K2	MAP2K200025	0.0457052652853701	2	0.0289292863663262	2	0.975638684348228	2	0.975638684348228	NA	NA	SegRatio=0.03,AbsMeanSigma=0.02,pvalue=0.915726708700467,pvalueTTest=0.943704012833452,
chr20	32981586	32981700	ITCH	ITCH00001	-0.0135877248258102	2	-0.174232022373449	2	0.00201725349062988	2	0.00201725349062988	NA	NA	SegRatio=-0.17,AbsMeanSigma=1.86,pvalue=2.56904428375744e-08,pvalueTTest=0.0324972735728062,
chr20	32981622	32981743	ITCH	ITCH00002	-0.127457938281739	2	-0.174232022373449	2	0.00201725349062988	2	0.00201725349062988	NA	NA	SegRatio=-0.17,AbsMeanSigma=1.86,pvalue=2.56904428375744e-08,pvalueTTest=0.0324972735728062,
chr20	32989378	32989470	ITCH	ITCH00003	-0.523482380953768	2	-0.174232022373449	2	0.00201725349062988	2	0.00201725349062988	NA	NA	SegRatio=-0.17,AbsMeanSigma=1.86,pvalue=2.56904428375744e-08,pvalueTTest=0.0324972735728062,
chr20	32989471	32989583	ITCH	ITCH00004	-0.385731272865131	2	-0.174232022373449	2	0.00201725349062988	2	0.00201725349062988	NA	NA	SegRatio=-0.17,AbsMeanSigma=1.86,pvalue=2.56904428375744e-08,pvalueTTest=0.0324972735728062,
chr20	32996420	32996528	ITCH	ITCH00005	-0.174232022373449	2	-0.174232022373449	2	0.00201725349062988	2	0.00201725349062988	NA	NA	SegRatio=-0.17,AbsMeanSigma=1.86,pvalue=2.56904428375744e-08,pvalueTTest=0.0324972735728062,
chr20	32996468	32996565	ITCH	ITCH00006	-0.297548356152404	2	-0.174232022373449	2	0.00201725349062988	2	0.00201725349062988	NA	NA	SegRatio=-0.17,AbsMeanSigma=1.86,pvalue=2.56904428375744e-08,pvalueTTest=0.0324972735728062,
chr20	32996521	32996630	ITCH	ITCH00007	0.16266767854414	2	-0.174232022373449	2	0.00201725349062988	2	0.00201725349062988	NA	NA	SegRatio=-0.17,AbsMeanSigma=1.86,pvalue=2.56904428375744e-08,pvalueTTest=0.0324972735728062,
chr20	33000283	33000392	ITCH	ITCH00008	-0.0384795503588744	2	-0.174232022373449	2	0.00201725349062988	2	0.00201725349062988	NA	NA	SegRatio=-0.17,AbsMeanSigma=1.86,pvalue=2.56904428375744e-08,pvalueTTest=0.0324972735728062,
chr20	33000380	33000464	ITCH	ITCH00009	-1.91694162568518	2	-0.0757906433575015	2	0.00201725349062988	2	0.00201725349062988	q-value=0.000156936981778686, copies=0.5	NA	SegRatio=-0.08,AbsMeanSigma=1.55,pvalue=2.5369638775937e-08,pvalueTTest=0.0616068812160727,
chr20	33001509	33001624	ITCH	ITCH00010	-0.251332032094534	2	-0.0757906433575015	2	0.00201725349062988	2	0.00201725349062988	NA	NA	SegRatio=-0.08,AbsMeanSigma=1.55,pvalue=2.5369638775937e-08,pvalueTTest=0.0616068812160727,
chr20	33001623	33001732	ITCH	ITCH00011	0.12262861444557	2	-0.0757906433575015	2	0.00201725349062988	2	0.00201725349062988	NA	NA	SegRatio=-0.08,AbsMeanSigma=1.55,pvalue=2.5369638775937e-08,pvalueTTest=0.0616068812160727,
chr20	33005050	33005161	ITCH	ITCH00012	0.130920634137967	2	-0.0757906433575015	2	0.00201725349062988	2	0.00201725349062988	NA	NA	SegRatio=-0.08,AbsMeanSigma=1.55,pvalue=2.5369638775937e-08,pvalueTTest=0.0616068812160727,
chr20	33012258	33012358	ITCH	ITCH00013	-0.0757906433575015	2	-0.0757906433575015	2	0.00201725349062988	2	0.00201725349062988	NA	NA	SegRatio=-0.08,AbsMeanSigma=1.55,pvalue=2.5369638775937e-08,pvalueTTest=0.0616068812160727,
chr20	33026204	33026305	ITCH	ITCH00014	-0.334066824439258	2	-0.0757906433575015	2	0.00201725349062988	2	0.00201725349062988	NA	NA	SegRatio=-0.08,AbsMeanSigma=1.55,pvalue=2.5369638775937e-08,pvalueTTest=0.0616068812160727,
chr20	33026275	33026394	ITCH	ITCH00015	0.100235805412304	2	-0.0757906433575015	2	0.00201725349062988	2	0.00201725349062988	NA	NA	SegRatio=-0.08,AbsMeanSigma=1.55,pvalue=2.5369638775937e-08,pvalueTTest=0.0616068812160727,
chr20	33026392	33026502	ITCH	ITCH00016	-0.130746257539901	2	-0.0757906433575015	2	0.00201725349062988	2	0.00201725349062988	NA	NA	SegRatio=-0.08,AbsMeanSigma=1.55,pvalue=2.5369638775937e-08,pvalueTTest=0.0616068812160727,
chr20	33027860	33027974	ITCH	ITCH00017	NA	2	-0.0757906433575015	2	0.00201725349062988	2	0.00201725349062988	NA	NA	SegRatio=-0.08,AbsMeanSigma=1.55,pvalue=2.5369638775937e-08,pvalueTTest=0.0616068812160727,
chr20	33027971	33028083	ITCH	ITCH00018	-0.327026443297462	2	-0.0757906433575015	2	0.00201725349062988	2	0.00201725349062988	NA	NA	SegRatio=-0.08,AbsMeanSigma=1.55,pvalue=2.5369638775937e-08,pvalueTTest=0.0616068812160727,
chr20	33028067	33028179	ITCH	ITCH00019	-0.0201863932612342	2	-0.0757906433575015	2	0.00201725349062988	2	0.00201725349062988	NA	NA	SegRatio=-0.08,AbsMeanSigma=1.55,pvalue=2.5369638775937e-08,pvalueTTest=0.0616068812160727,
chr20	33029980	33030088	ITCH	ITCH00020	-0.0771129856896219	2	-0.0757906433575015	2	0.00201725349062988	2	0.00201725349062988	NA	NA	SegRatio=-0.08,AbsMeanSigma=1.55,pvalue=2.5369638775937e-08,pvalueTTest=0.0616068812160727,
chr20	33030086	33030201	ITCH	ITCH00021	-1.38651628232115	2	-0.0296774284123893	2	0.00201725349062988	2	0.00201725349062988	q-value=2.44656781289419e-11, copies=0.5	NA	SegRatio=-0.03,AbsMeanSigma=0.55,pvalue=0.00103546774550092,pvalueTTest=0.0694675436266696,
chr20	33033062	33033147	ITCH	ITCH00022	0.167666236318622	2	-0.0296774284123893	2	0.00201725349062988	2	0.00201725349062988	NA	NA	SegRatio=-0.03,AbsMeanSigma=0.55,pvalue=0.00103546774550092,pvalueTTest=0.0694675436266696,
chr20	33033141	33033255	ITCH	ITCH00023	-0.177470470807904	2	-0.0296774284123893	2	0.00201725349062988	2	0.00201725349062988	NA	NA	SegRatio=-0.03,AbsMeanSigma=0.55,pvalue=0.00103546774550092,pvalueTTest=0.0694675436266696,
chr20	33033237	33033357	ITCH	ITCH00024	-0.00596394018944539	2	-0.0296774284123893	2	0.00201725349062988	2	0.00201725349062988	NA	NA	SegRatio=-0.03,AbsMeanSigma=0.55,pvalue=0.00103546774550092,pvalueTTest=0.0694675436266696,
chr20	33037176	33037290	ITCH	ITCH00025	NA	2	-0.0296774284123893	2	0.00201725349062988	2	0.00201725349062988	NA	NA	SegRatio=-0.03,AbsMeanSigma=0.55,pvalue=0.00103546774550092,pvalueTTest=0.0694675436266696,
chr20	33037272	33037387	ITCH	ITCH00026	0.0343247888631866	2	-0.0296774284123893	2	0.00201725349062988	2	0.00201725349062988	NA	NA	SegRatio=-0.03,AbsMeanSigma=0.55,pvalue=0.00103546774550092,pvalueTTest=0.0694675436266696,
chr20	33045155	33045243	ITCH	ITCH00027	-0.161889821953744	2	-0.0296774284123893	2	0.00201725349062988	2	0.00201725349062988	NA	NA	SegRatio=-0.03,AbsMeanSigma=0.55,pvalue=0.00103546774550092,pvalueTTest=0.0694675436266696,
chr20	33045234	33045346	ITCH	ITCH00028	0.0222163056126344	2	-0.0296774284123893	2	0.00201725349062988	2	0.00201725349062988	NA	NA	SegRatio=-0.03,AbsMeanSigma=0.55,pvalue=0.00103546774550092,pvalueTTest=0.0694675436266696,
chr20	33049855	33049969	ITCH	ITCH00029	NA	2	-0.0296774284123893	2	0.00201725349062988	2	0.00201725349062988	NA	NA	SegRatio=-0.03,AbsMeanSigma=0.55,pvalue=0.00103546774550092,pvalueTTest=0.0694675436266696,
chr20	33049908	33050016	ITCH	ITCH00030	-0.366820747045562	2	-0.0296774284123893	2	0.00201725349062988	2	0.00201725349062988	NA	NA	SegRatio=-0.03,AbsMeanSigma=0.55,pvalue=0.00103546774550092,pvalueTTest=0.0694675436266696,
chr20	33049993	33050092	ITCH	ITCH00031	-0.0182712510273703	2	-0.0296774284123893	2	0.00201725349062988	2	0.00201725349062988	NA	NA	SegRatio=-0.03,AbsMeanSigma=0.55,pvalue=0.00103546774550092,pvalueTTest=0.0694675436266696,
chr20	33057767	33057872	ITCH	ITCH00032	-0.0741195352202369	2	-0.0296774284123893	2	0.00201725349062988	2	0.00201725349062988	NA	NA	SegRatio=-0.03,AbsMeanSigma=0.55,pvalue=0.00103546774550092,pvalueTTest=0.0694675436266696,
chr20	33057873	33057984	ITCH	ITCH00033	-0.0237267928009749	2	-0.0296774284123893	2	0.00201725349062988	2	0.00201725349062988	NA	NA	SegRatio=-0.03,AbsMeanSigma=0.55,pvalue=0.00103546774550092,pvalueTTest=0.0694675436266696,
chr20	33059221	33059316	ITCH	ITCH00034	-0.144763177415756	2	-0.0296774284123893	2	0.00201725349062988	2	0.00201725349062988	NA	NA	SegRatio=-0.03,AbsMeanSigma=0.55,pvalue=0.00103546774550092,pvalueTTest=0.0694675436266696,
chr20	33059280	33059396	ITCH	ITCH00035	-0.19168225455057	2	-0.0296774284123893	2	0.00201725349062988	2	0.00201725349062988	NA	NA	SegRatio=-0.03,AbsMeanSigma=0.55,pvalue=0.00103546774550092,pvalueTTest=0.0694675436266696,
chr20	33065511	33065603	ITCH	ITCH00036	0.0179978877513803	2	-0.0296774284123893	2	0.00201725349062988	2	0.00201725349062988	NA	NA	SegRatio=-0.03,AbsMeanSigma=0.55,pvalue=0.00103546774550092,pvalueTTest=0.0694675436266696,
chr20	33065600	33065707	ITCH	ITCH00037	-0.0964538468788796	2	-0.0296774284123893	2	0.00201725349062988	2	0.00201725349062988	NA	NA	SegRatio=-0.03,AbsMeanSigma=0.55,pvalue=0.00103546774550092,pvalueTTest=0.0694675436266696,
chr20	33067391	33067503	ITCH	ITCH00038	-0.10977399445984	2	-0.0296774284123893	2	0.00201725349062988	2	0.00201725349062988	NA	NA	SegRatio=-0.03,AbsMeanSigma=0.55,pvalue=0.00103546774550092,pvalueTTest=0.0694675436266696,
chr20	33067489	33067602	ITCH	ITCH00039	0.145115543083611	2	-0.0296774284123893	2	0.00201725349062988	2	0.00201725349062988	NA	NA	SegRatio=-0.03,AbsMeanSigma=0.55,pvalue=0.00103546774550092,pvalueTTest=0.0694675436266696,
chr20	33067550	33067648	ITCH	ITCH00040	0.162646011505243	2	-0.0296774284123893	2	0.00201725349062988	2	0.00201725349062988	NA	NA	SegRatio=-0.03,AbsMeanSigma=0.55,pvalue=0.00103546774550092,pvalueTTest=0.0694675436266696,
chr20	33068319	33068456	ITCH	ITCH00041	0.140763471931628	2	-0.0296774284123893	2	0.00201725349062988	2	0.00201725349062988	NA	NA	SegRatio=-0.03,AbsMeanSigma=0.55,pvalue=0.00103546774550092,pvalueTTest=0.0694675436266696,
chr20	33068422	33068522	ITCH	ITCH00042	-0.018627707004127	2	-0.0296774284123893	2	0.00201725349062988	2	0.00201725349062988	NA	NA	SegRatio=-0.03,AbsMeanSigma=0.55,pvalue=0.00103546774550092,pvalueTTest=0.0694675436266696,
chr20	33068494	33068607	ITCH	ITCH00043	NA	2	-0.0296774284123893	2	0.00201725349062988	2	0.00201725349062988	NA	NA	SegRatio=-0.03,AbsMeanSigma=0.55,pvalue=0.00103546774550092,pvalueTTest=0.0694675436266696,
chr20	33068847	33068958	ITCH	ITCH00044	-0.222431050061562	2	-0.0296774284123893	2	0.00201725349062988	2	0.00201725349062988	NA	NA	SegRatio=-0.03,AbsMeanSigma=0.55,pvalue=0.00103546774550092,pvalueTTest=0.0694675436266696,
chr20	33068939	33069048	ITCH	ITCH00045	-0.105866333097031	2	-0.0296774284123893	2	0.00201725349062988	2	0.00201725349062988	NA	NA	SegRatio=-0.03,AbsMeanSigma=0.55,pvalue=0.00103546774550092,pvalueTTest=0.0694675436266696,
chr20	33077048	33077158	ITCH	ITCH00046	-0.181208092640166	2	-0.0296774284123893	2	0.00201725349062988	2	0.00201725349062988	NA	NA	SegRatio=-0.03,AbsMeanSigma=0.55,pvalue=0.00103546774550092,pvalueTTest=0.0694675436266696,
chr20	33077158	33077259	ITCH	ITCH00047	-0.0973634013936287	2	-0.0296774284123893	2	0.00201725349062988	2	0.00201725349062988	NA	NA	SegRatio=-0.03,AbsMeanSigma=0.55,pvalue=0.00103546774550092,pvalueTTest=0.0694675436266696,
chr20	33077575	33077678	ITCH	ITCH00048	-0.0296774284123893	2	-0.0296774284123893	2	0.00201725349062988	2	0.00201725349062988	NA	NA	SegRatio=-0.03,AbsMeanSigma=0.55,pvalue=0.00103546774550092,pvalueTTest=0.0694675436266696,
chr20	33077675	33077790	ITCH	ITCH00049	0.216193012596371	2	-0.0296774284123893	2	0.00201725349062988	2	0.00201725349062988	NA	NA	SegRatio=-0.03,AbsMeanSigma=0.55,pvalue=0.00103546774550092,pvalueTTest=0.0694675436266696,
chr20	33080263	33080376	ITCH	ITCH00050	0.0300557326547682	2	-0.0296774284123893	2	0.00201725349062988	2	0.00201725349062988	NA	NA	SegRatio=-0.03,AbsMeanSigma=0.55,pvalue=0.00103546774550092,pvalueTTest=0.0694675436266696,
chr20	33080367	33080484	ITCH	ITCH00051	-0.107230568020173	2	-0.0296774284123893	2	0.00201725349062988	2	0.00201725349062988	NA	NA	SegRatio=-0.03,AbsMeanSigma=0.55,pvalue=0.00103546774550092,pvalueTTest=0.0694675436266696,
chr20	33092096	33092205	ITCH	ITCH00052	-0.0563423621342432	2	-0.0296774284123893	2	0.00201725349062988	2	0.00201725349062988	NA	NA	SegRatio=-0.03,AbsMeanSigma=0.55,pvalue=0.00103546774550092,pvalueTTest=0.0694675436266696,
chr20	33092205	33092316	ITCH	ITCH00053	0.0851350443301851	2	-0.0296774284123893	2	0.00201725349062988	2	0.00201725349062988	NA	NA	SegRatio=-0.03,AbsMeanSigma=0.55,pvalue=0.00103546774550092,pvalueTTest=0.0694675436266696,
chr20	33095464	33095575	ITCH	ITCH00054	-0.20421822266468	2	-0.0296774284123893	2	0.00201725349062988	2	0.00201725349062988	NA	NA	SegRatio=-0.03,AbsMeanSigma=0.55,pvalue=0.00103546774550092,pvalueTTest=0.0694675436266696,
chr20	33095548	33095643	ITCH	ITCH00055	0.0130434500532857	2	-0.0296774284123893	2	0.00201725349062988	2	0.00201725349062988	NA	NA	SegRatio=-0.03,AbsMeanSigma=0.55,pvalue=0.00103546774550092,pvalueTTest=0.0694675436266696,
chr21	17135161	17135272	USP25	USP2500001	0.304333598205349	3	0.329820275691918	3	0.429057722104059	3	2.65770456631544e-08	NA	NA	SegRatio=0.33,AbsMeanSigma=2.52,pvalue=8.04713216558735e-81,pvalueTTest=5.33614754751975e-09,
chr21	17135248	17135318	USP25	USP2500002	0.185782437535604	3	0.329820275691918	3	0.429057722104059	3	2.65770456631544e-08	NA	NA	SegRatio=0.33,AbsMeanSigma=2.52,pvalue=8.04713216558735e-81,pvalueTTest=5.33614754751975e-09,
chr21	17138241	17138354	USP25	USP2500003	NA	3	0.329820275691918	3	0.429057722104059	3	2.65770456631544e-08	NA	NA	SegRatio=0.33,AbsMeanSigma=2.52,pvalue=8.04713216558735e-81,pvalueTTest=5.33614754751975e-09,
chr21	17138337	17138445	USP25	USP2500004	0.31469210017728	3	0.329820275691918	3	0.429057722104059	3	2.65770456631544e-08	NA	NA	SegRatio=0.33,AbsMeanSigma=2.52,pvalue=8.04713216558735e-81,pvalueTTest=5.33614754751975e-09,
chr21	17138423	17138534	USP25	USP2500005	-0.570376169369667	3	0.329820275691918	3	0.429057722104059	3	2.65770456631544e-08	NA	NA	SegRatio=0.33,AbsMeanSigma=2.52,pvalue=8.04713216558735e-81,pvalueTTest=5.33614754751975e-09,
chr21	17150138	17150250	USP25	USP2500006	NA	3	0.329820275691918	3	0.429057722104059	3	2.65770456631544e-08	NA	NA	SegRatio=0.33,AbsMeanSigma=2.52,pvalue=8.04713216558735e-81,pvalueTTest=5.33614754751975e-09,
chr21	17150231	17150329	USP25	USP2500007	0.325615439082217	3	0.329820275691918	3	0.429057722104059	3	2.65770456631544e-08	NA	NA	SegRatio=0.33,AbsMeanSigma=2.52,pvalue=8.04713216558735e-81,pvalueTTest=5.33614754751975e-09,
chr21	17163768	17163880	USP25	USP2500008	0.272847267313793	3	0.329820275691918	3	0.429057722104059	3	2.65770456631544e-08	NA	NA	SegRatio=0.33,AbsMeanSigma=2.52,pvalue=8.04713216558735e-81,pvalueTTest=5.33614754751975e-09,
chr21	17163874	17163968	USP25	USP2500009	0.508898789933896	3	0.329820275691918	3	0.429057722104059	3	2.65770456631544e-08	NA	NA	SegRatio=0.33,AbsMeanSigma=2.52,pvalue=8.04713216558735e-81,pvalueTTest=5.33614754751975e-09,
chr21	17163910	17164022	USP25	USP2500010	0.258885870165985	3	0.329820275691918	3	0.429057722104059	3	2.65770456631544e-08	NA	NA	SegRatio=0.33,AbsMeanSigma=2.52,pvalue=8.04713216558735e-81,pvalueTTest=5.33614754751975e-09,
chr21	17172046	17172152	USP25	USP2500011	NA	3	0.329820275691918	3	0.429057722104059	3	2.65770456631544e-08	NA	NA	SegRatio=0.33,AbsMeanSigma=2.52,pvalue=8.04713216558735e-81,pvalueTTest=5.33614754751975e-09,
chr21	17172131	17172244	USP25	USP2500012	0.583608309782104	3	0.329820275691918	3	0.429057722104059	3	2.65770456631544e-08	NA	NA	SegRatio=0.33,AbsMeanSigma=2.52,pvalue=8.04713216558735e-81,pvalueTTest=5.33614754751975e-09,
chr21	17177341	17177469	USP25	USP2500013	-0.669817517855633	3	0.329820275691918	3	0.429057722104059	3	2.65770456631544e-08	q-value=0.00912362630511663, copies=1	NA	SegRatio=0.33,AbsMeanSigma=2.52,pvalue=8.04713216558735e-81,pvalueTTest=5.33614754751975e-09,
chr21	17177454	17177570	USP25	USP2500014	0.222376515083957	3	0.329820275691918	3	0.429057722104059	3	2.65770456631544e-08	NA	NA	SegRatio=0.33,AbsMeanSigma=2.52,pvalue=8.04713216558735e-81,pvalueTTest=5.33614754751975e-09,
chr21	17177553	17177665	USP25	USP2500015	0.364478966278048	3	0.329820275691918	3	0.429057722104059	3	2.65770456631544e-08	NA	NA	SegRatio=0.33,AbsMeanSigma=2.52,pvalue=8.04713216558735e-81,pvalueTTest=5.33614754751975e-09,
chr21	17181068	17181184	USP25	USP2500016	NA	3	0.329820275691918	3	0.429057722104059	3	2.65770456631544e-08	NA	NA	SegRatio=0.33,AbsMeanSigma=2.52,pvalue=8.04713216558735e-81,pvalueTTest=5.33614754751975e-09,
chr21	17181183	17181297	USP25	USP2500017	0.386942226499505	3	0.329820275691918	3	0.429057722104059	3	2.65770456631544e-08	NA	NA	SegRatio=0.33,AbsMeanSigma=2.52,pvalue=8.04713216558735e-81,pvalueTTest=5.33614754751975e-09,
chr21	17183424	17183512	USP25	USP2500018	0.436274977131679	3	0.329820275691918	3	0.429057722104059	3	2.65770456631544e-08	NA	NA	SegRatio=0.33,AbsMeanSigma=2.52,pvalue=8.04713216558735e-81,pvalueTTest=5.33614754751975e-09,
chr21	17183477	17183577	USP25	USP2500019	0.322640534730152	3	0.329820275691918	3	0.429057722104059	3	2.65770456631544e-08	NA	NA	SegRatio=0.33,AbsMeanSigma=2.52,pvalue=8.04713216558735e-81,pvalueTTest=5.33614754751975e-09,
chr21	17190947	17191059	USP25	USP2500020	0.380685691477954	3	0.329820275691918	3	0.429057722104059	3	2.65770456631544e-08	NA	NA	SegRatio=0.33,AbsMeanSigma=2.52,pvalue=8.04713216558735e-81,pvalueTTest=5.33614754751975e-09,
chr21	17191056	17191163	USP25	USP2500021	0.329820275691918	3	0.329820275691918	3	0.429057722104059	3	2.65770456631544e-08	NA	NA	SegRatio=0.33,AbsMeanSigma=2.52,pvalue=8.04713216558735e-81,pvalueTTest=5.33614754751975e-09,
chr21	17191164	17191277	USP25	USP2500022	0.304065388999085	3	0.329820275691918	3	0.429057722104059	3	2.65770456631544e-08	NA	NA	SegRatio=0.33,AbsMeanSigma=2.52,pvalue=8.04713216558735e-81,pvalueTTest=5.33614754751975e-09,
chr21	17196300	17196419	USP25	USP2500023	0.583057487474997	3	0.329820275691918	3	0.429057722104059	3	2.65770456631544e-08	NA	NA	SegRatio=0.33,AbsMeanSigma=2.52,pvalue=8.04713216558735e-81,pvalueTTest=5.33614754751975e-09,
chr21	17196409	17196514	USP25	USP2500024	0.126981682907307	3	0.329820275691918	3	0.429057722104059	3	2.65770456631544e-08	NA	NA	SegRatio=0.33,AbsMeanSigma=2.52,pvalue=8.04713216558735e-81,pvalueTTest=5.33614754751975e-09,
chr21	17197260	17197365	USP25	USP2500025	NA	3	0.329820275691918	3	0.429057722104059	3	2.65770456631544e-08	NA	NA	SegRatio=0.33,AbsMeanSigma=2.52,pvalue=8.04713216558735e-81,pvalueTTest=5.33614754751975e-09,
chr21	17197348	17197456	USP25	USP2500026	NA	3	0.329820275691918	3	0.429057722104059	3	2.65770456631544e-08	NA	NA	SegRatio=0.33,AbsMeanSigma=2.52,pvalue=8.04713216558735e-81,pvalueTTest=5.33614754751975e-09,
chr21	17198490	17198604	USP25	USP2500027	0.44455596809314	3	0.329820275691918	3	0.429057722104059	3	2.65770456631544e-08	NA	NA	SegRatio=0.33,AbsMeanSigma=2.52,pvalue=8.04713216558735e-81,pvalueTTest=5.33614754751975e-09,
chr21	17198605	17198698	USP25	USP2500028	0.32679255934321	3	0.329820275691918	3	0.429057722104059	3	2.65770456631544e-08	NA	NA	SegRatio=0.33,AbsMeanSigma=2.52,pvalue=8.04713216558735e-81,pvalueTTest=5.33614754751975e-09,
chr21	17198678	17198789	USP25	USP2500029	0.201128001189069	3	0.329820275691918	3	0.429057722104059	3	2.65770456631544e-08	NA	NA	SegRatio=0.33,AbsMeanSigma=2.52,pvalue=8.04713216558735e-81,pvalueTTest=5.33614754751975e-09,
chr21	17199273	17199386	USP25	USP2500030	0.232826724386537	3	0.329820275691918	3	0.429057722104059	3	2.65770456631544e-08	NA	NA	SegRatio=0.33,AbsMeanSigma=2.52,pvalue=8.04713216558735e-81,pvalueTTest=5.33614754751975e-09,
chr21	17199370	17199479	USP25	USP2500031	0.500540622592234	3	0.329820275691918	3	0.429057722104059	3	2.65770456631544e-08	NA	NA	SegRatio=0.33,AbsMeanSigma=2.52,pvalue=8.04713216558735e-81,pvalueTTest=5.33614754751975e-09,
chr21	17199411	17199521	USP25	USP2500032	0.403888589657881	3	0.329820275691918	3	0.429057722104059	3	2.65770456631544e-08	NA	NA	SegRatio=0.33,AbsMeanSigma=2.52,pvalue=8.04713216558735e-81,pvalueTTest=5.33614754751975e-09,
chr21	17199471	17199589	USP25	USP2500033	0.231083946587541	3	0.329820275691918	3	0.429057722104059	3	2.65770456631544e-08	NA	NA	SegRatio=0.33,AbsMeanSigma=2.52,pvalue=8.04713216558735e-81,pvalueTTest=5.33614754751975e-09,
chr21	17202824	17202923	USP25	USP2500034	NA	3	0.329820275691918	3	0.429057722104059	3	2.65770456631544e-08	NA	NA	SegRatio=0.33,AbsMeanSigma=2.52,pvalue=8.04713216558735e-81,pvalueTTest=5.33614754751975e-09,
chr21	17202914	17203036	USP25	USP2500035	NA	3	0.329820275691918	3	0.429057722104059	3	2.65770456631544e-08	NA	NA	SegRatio=0.33,AbsMeanSigma=2.52,pvalue=8.04713216558735e-81,pvalueTTest=5.33614754751975e-09,
chr21	17203641	17203757	USP25	USP2500036	0.372019189764393	3	0.329820275691918	3	0.429057722104059	3	2.65770456631544e-08	NA	NA	SegRatio=0.33,AbsMeanSigma=2.52,pvalue=8.04713216558735e-81,pvalueTTest=5.33614754751975e-09,
chr21	17203757	17203875	USP25	USP2500037	0.286261877970995	3	0.329820275691918	3	0.429057722104059	3	2.65770456631544e-08	NA	NA	SegRatio=0.33,AbsMeanSigma=2.52,pvalue=8.04713216558735e-81,pvalueTTest=5.33614754751975e-09,
chr21	17203828	17203915	USP25	USP2500038	0.335342608954369	3	0.329820275691918	3	0.429057722104059	3	2.65770456631544e-08	NA	NA	SegRatio=0.33,AbsMeanSigma=2.52,pvalue=8.04713216558735e-81,pvalueTTest=5.33614754751975e-09,
chr21	17203915	17204032	USP25	USP2500039	0.548940167014725	3	0.329820275691918	3	0.429057722104059	3	2.65770456631544e-08	NA	NA	SegRatio=0.33,AbsMeanSigma=2.52,pvalue=8.04713216558735e-81,pvalueTTest=5.33614754751975e-09,
chr21	17205614	17205729	USP25	USP2500040	0.469856237249974	3	0.329820275691918	3	0.429057722104059	3	2.65770456631544e-08	NA	NA	SegRatio=0.33,AbsMeanSigma=2.52,pvalue=8.04713216558735e-81,pvalueTTest=5.33614754751975e-09,
chr21	17205727	17205840	USP25	USP2500041	0.150486149531204	3	0.329820275691918	3	0.429057722104059	3	2.65770456631544e-08	NA	NA	SegRatio=0.33,AbsMeanSigma=2.52,pvalue=8.04713216558735e-81,pvalueTTest=5.33614754751975e-09,
chr21	17205840	17205950	USP25	USP2500042	NA	3	0.329820275691918	3	0.429057722104059	3	2.65770456631544e-08	NA	NA	SegRatio=0.33,AbsMeanSigma=2.52,pvalue=8.04713216558735e-81,pvalueTTest=5.33614754751975e-09,
chr21	17214637	17214747	USP25	USP2500043	-1.55168440856021	3	0.329820275691918	3	0.429057722104059	3	2.65770456631544e-08	NA	NA	SegRatio=0.33,AbsMeanSigma=2.52,pvalue=8.04713216558735e-81,pvalueTTest=5.33614754751975e-09,
chr21	17214721	17214836	USP25	USP2500044	0.264698664155452	3	0.329820275691918	3	0.429057722104059	3	2.65770456631544e-08	NA	NA	SegRatio=0.33,AbsMeanSigma=2.52,pvalue=8.04713216558735e-81,pvalueTTest=5.33614754751975e-09,
chr21	17214816	17214916	USP25	USP2500045	0.282678878330838	3	0.329820275691918	3	0.429057722104059	3	2.65770456631544e-08	NA	NA	SegRatio=0.33,AbsMeanSigma=2.52,pvalue=8.04713216558735e-81,pvalueTTest=5.33614754751975e-09,
chr21	17219914	17220011	USP25	USP2500046	0.310387630343997	3	0.329820275691918	3	0.429057722104059	3	2.65770456631544e-08	NA	NA	SegRatio=0.33,AbsMeanSigma=2.52,pvalue=8.04713216558735e-81,pvalueTTest=5.33614754751975e-09,
chr21	17220006	17220116	USP25	USP2500047	0.396515169872191	3	0.329820275691918	3	0.429057722104059	3	2.65770456631544e-08	NA	NA	SegRatio=0.33,AbsMeanSigma=2.52,pvalue=8.04713216558735e-81,pvalueTTest=5.33614754751975e-09,
chr21	17222039	17222131	USP25	USP2500048	0.589425418322278	3	0.329820275691918	3	0.429057722104059	3	2.65770456631544e-08	NA	NA	SegRatio=0.33,AbsMeanSigma=2.52,pvalue=8.04713216558735e-81,pvalueTTest=5.33614754751975e-09,
chr21	17222095	17222203	USP25	USP2500049	0.298387433201398	3	0.329820275691918	3	0.429057722104059	3	2.65770456631544e-08	NA	NA	SegRatio=0.33,AbsMeanSigma=2.52,pvalue=8.04713216558735e-81,pvalueTTest=5.33614754751975e-09,
chr21	17222188	17222305	USP25	USP2500050	NA	3	0.329820275691918	3	0.429057722104059	3	2.65770456631544e-08	NA	NA	SegRatio=0.33,AbsMeanSigma=2.52,pvalue=8.04713216558735e-81,pvalueTTest=5.33614754751975e-09,
chr21	17236528	17236638	USP25	USP2500051	0.282020967489557	3	0.329820275691918	3	0.429057722104059	3	2.65770456631544e-08	NA	NA	SegRatio=0.33,AbsMeanSigma=2.52,pvalue=8.04713216558735e-81,pvalueTTest=5.33614754751975e-09,
chr21	17236636	17236749	USP25	USP2500052	0.530318650451756	3	0.329820275691918	3	0.429057722104059	3	2.65770456631544e-08	NA	NA	SegRatio=0.33,AbsMeanSigma=2.52,pvalue=8.04713216558735e-81,pvalueTTest=5.33614754751975e-09,
chr21	17236737	17236861	USP25	USP2500053	NA	3	0.329820275691918	3	0.429057722104059	3	2.65770456631544e-08	NA	NA	SegRatio=0.33,AbsMeanSigma=2.52,pvalue=8.04713216558735e-81,pvalueTTest=5.33614754751975e-09,
chr21	17238509	17238617	USP25	USP2500054	NA	3	0.329820275691918	3	0.429057722104059	3	2.65770456631544e-08	NA	NA	SegRatio=0.33,AbsMeanSigma=2.52,pvalue=8.04713216558735e-81,pvalueTTest=5.33614754751975e-09,
chr21	17238614	17238712	USP25	USP2500055	0.434098631006006	3	0.329820275691918	3	0.429057722104059	3	2.65770456631544e-08	NA	NA	SegRatio=0.33,AbsMeanSigma=2.52,pvalue=8.04713216558735e-81,pvalueTTest=5.33614754751975e-09,
chr21	17242319	17242429	USP25	USP2500056	-2.12225788685358	3	0.329820275691918	3	0.429057722104059	3	2.65770456631544e-08	q-value=5.61384801046153e-05, copies=0	NA	SegRatio=0.33,AbsMeanSigma=2.52,pvalue=8.04713216558735e-81,pvalueTTest=5.33614754751975e-09,
chr21	17242401	17242517	USP25	USP2500057	0.37279174774046	3	0.329820275691918	3	0.429057722104059	3	2.65770456631544e-08	NA	NA	SegRatio=0.33,AbsMeanSigma=2.52,pvalue=8.04713216558735e-81,pvalueTTest=5.33614754751975e-09,
chr21	17246683	17246794	USP25	USP2500058	NA	2	-1.08446439481078	3	0.429057722104059	3	2.65770456631544e-08	NA	NA	SegRatio=-1.08,AbsMeanSigma=7.4,pvalue=1.21205725440933e-25,pvalueTTest=1,Adjusted:byPvalueTTestRatio;
chr21	17246776	17246887	USP25	USP2500059	-1.08446439481078	2	-1.08446439481078	3	0.429057722104059	3	2.65770456631544e-08	NA	NA	SegRatio=-1.08,AbsMeanSigma=7.4,pvalue=1.21205725440933e-25,pvalueTTest=1,Adjusted:byPvalueTTestRatio;
chr21	17250038	17250149	USP25	USP2500060	0.573651957023638	3	0.396300162828082	3	0.429057722104059	3	2.65770456631544e-08	NA	NA	SegRatio=0.4,AbsMeanSigma=3.11,pvalue=1.26690297711563e-75,pvalueTTest=3.32534990844034e-08,
chr21	17250149	17250268	USP25	USP2500061	0.475431335940779	3	0.396300162828082	3	0.429057722104059	3	2.65770456631544e-08	NA	NA	SegRatio=0.4,AbsMeanSigma=3.11,pvalue=1.26690297711563e-75,pvalueTTest=3.32534990844034e-08,
chr21	17250232	17250325	USP25	USP2500062	0.636460205129813	3	0.396300162828082	3	0.429057722104059	3	2.65770456631544e-08	NA	NA	SegRatio=0.4,AbsMeanSigma=3.11,pvalue=1.26690297711563e-75,pvalueTTest=3.32534990844034e-08,
chr21	17250257	17250363	USP25	USP2500063	0.35961162835426	3	0.396300162828082	3	0.429057722104059	3	2.65770456631544e-08	NA	NA	SegRatio=0.4,AbsMeanSigma=3.11,pvalue=1.26690297711563e-75,pvalueTTest=3.32534990844034e-08,
chr21	17250575	17250683	USP25	USP2500064	0.446433327685813	3	0.396300162828082	3	0.429057722104059	3	2.65770456631544e-08	NA	NA	SegRatio=0.4,AbsMeanSigma=3.11,pvalue=1.26690297711563e-75,pvalueTTest=3.32534990844034e-08,
chr21	17250680	17250779	USP25	USP2500065	0.537337400874491	3	0.396300162828082	3	0.429057722104059	3	2.65770456631544e-08	NA	NA	SegRatio=0.4,AbsMeanSigma=3.11,pvalue=1.26690297711563e-75,pvalueTTest=3.32534990844034e-08,
chr21	17250745	17250862	USP25	USP2500066	0.448467149729488	3	0.396300162828082	3	0.429057722104059	3	2.65770456631544e-08	NA	NA	SegRatio=0.4,AbsMeanSigma=3.11,pvalue=1.26690297711563e-75,pvalueTTest=3.32534990844034e-08,
chr21	30396983	30397097	USP16	USP1600001	0.433041534268117	3	0.396300162828082	2.5	0.847396199178319	2.5	3.28040217381214e-08	NA	NA	SegRatio=0.4,AbsMeanSigma=3.11,pvalue=1.26690297711563e-75,pvalueTTest=3.32534990844034e-08,
chr21	30397088	30397206	USP16	USP1600002	NA	3	0.396300162828082	2.5	0.847396199178319	2.5	3.28040217381214e-08	NA	NA	SegRatio=0.4,AbsMeanSigma=3.11,pvalue=1.26690297711563e-75,pvalueTTest=3.32534990844034e-08,
chr21	30400211	30400300	USP16	USP1600003	NA	3	0.396300162828082	2.5	0.847396199178319	2.5	3.28040217381214e-08	NA	NA	SegRatio=0.4,AbsMeanSigma=3.11,pvalue=1.26690297711563e-75,pvalueTTest=3.32534990844034e-08,
chr21	30400248	30400360	USP16	USP1600004	NA	3	0.396300162828082	2.5	0.847396199178319	2.5	3.28040217381214e-08	NA	NA	SegRatio=0.4,AbsMeanSigma=3.11,pvalue=1.26690297711563e-75,pvalueTTest=3.32534990844034e-08,
chr21	30402865	30402977	USP16	USP1600005	-0.143490744412936	3	0.396300162828082	2.5	0.847396199178319	2.5	3.28040217381214e-08	NA	NA	SegRatio=0.4,AbsMeanSigma=3.11,pvalue=1.26690297711563e-75,pvalueTTest=3.32534990844034e-08,
chr21	30402962	30403058	USP16	USP1600006	0.35413546844759	3	0.396300162828082	2.5	0.847396199178319	2.5	3.28040217381214e-08	NA	NA	SegRatio=0.4,AbsMeanSigma=3.11,pvalue=1.26690297711563e-75,pvalueTTest=3.32534990844034e-08,
chr21	30403006	30403119	USP16	USP1600007	0.0488542201999133	3	0.396300162828082	2.5	0.847396199178319	2.5	3.28040217381214e-08	NA	NA	SegRatio=0.4,AbsMeanSigma=3.11,pvalue=1.26690297711563e-75,pvalueTTest=3.32534990844034e-08,
chr21	30407088	30407191	USP16	USP1600008	0.359317361768344	3	0.396300162828082	2.5	0.847396199178319	2.5	3.28040217381214e-08	NA	NA	SegRatio=0.4,AbsMeanSigma=3.11,pvalue=1.26690297711563e-75,pvalueTTest=3.32534990844034e-08,
chr21	30407172	30407282	USP16	USP1600009	0.407271832395139	3	0.396300162828082	2.5	0.847396199178319	2.5	3.28040217381214e-08	NA	NA	SegRatio=0.4,AbsMeanSigma=3.11,pvalue=1.26690297711563e-75,pvalueTTest=3.32534990844034e-08,
chr21	30408518	30408625	USP16	USP1600010	0.290533842855604	3	0.396300162828082	2.5	0.847396199178319	2.5	3.28040217381214e-08	NA	NA	SegRatio=0.4,AbsMeanSigma=3.11,pvalue=1.26690297711563e-75,pvalueTTest=3.32534990844034e-08,
chr21	30408618	30408730	USP16	USP1600011	0.391010928288783	3	0.396300162828082	2.5	0.847396199178319	2.5	3.28040217381214e-08	NA	NA	SegRatio=0.4,AbsMeanSigma=3.11,pvalue=1.26690297711563e-75,pvalueTTest=3.32534990844034e-08,
chr21	30409576	30409686	USP16	USP1600012	NA	3	0.396300162828082	2.5	0.847396199178319	2.5	3.28040217381214e-08	NA	NA	SegRatio=0.4,AbsMeanSigma=3.11,pvalue=1.26690297711563e-75,pvalueTTest=3.32534990844034e-08,
chr21	30409623	30409733	USP16	USP1600013	0.280807596741826	3	0.396300162828082	2.5	0.847396199178319	2.5	3.28040217381214e-08	NA	NA	SegRatio=0.4,AbsMeanSigma=3.11,pvalue=1.26690297711563e-75,pvalueTTest=3.32534990844034e-08,
chr21	30409717	30409823	USP16	USP1600014	0.280272799457666	3	0.396300162828082	2.5	0.847396199178319	2.5	3.28040217381214e-08	NA	NA	SegRatio=0.4,AbsMeanSigma=3.11,pvalue=1.26690297711563e-75,pvalueTTest=3.32534990844034e-08,
chr21	30410613	30410726	USP16	USP1600015	0.485198839056377	3	0.396300162828082	2.5	0.847396199178319	2.5	3.28040217381214e-08	NA	NA	SegRatio=0.4,AbsMeanSigma=3.11,pvalue=1.26690297711563e-75,pvalueTTest=3.32534990844034e-08,
chr21	30410681	30410774	USP16	USP1600016	0.668671486256544	3	0.396300162828082	2.5	0.847396199178319	2.5	3.28040217381214e-08	NA	NA	SegRatio=0.4,AbsMeanSigma=3.11,pvalue=1.26690297711563e-75,pvalueTTest=3.32534990844034e-08,
chr21	30411325	30411439	USP16	USP1600017	0.454905214254986	3	0.396300162828082	2.5	0.847396199178319	2.5	3.28040217381214e-08	NA	NA	SegRatio=0.4,AbsMeanSigma=3.11,pvalue=1.26690297711563e-75,pvalueTTest=3.32534990844034e-08,
chr21	30411389	30411493	USP16	USP1600018	0.354591866890094	3	0.396300162828082	2.5	0.847396199178319	2.5	3.28040217381214e-08	NA	NA	SegRatio=0.4,AbsMeanSigma=3.11,pvalue=1.26690297711563e-75,pvalueTTest=3.32534990844034e-08,
chr21	30411468	30411582	USP16	USP1600019	0.3966584988922	3	0.396300162828082	2.5	0.847396199178319	2.5	3.28040217381214e-08	NA	NA	SegRatio=0.4,AbsMeanSigma=3.11,pvalue=1.26690297711563e-75,pvalueTTest=3.32534990844034e-08,
chr21	30411777	30411886	USP16	USP1600020	0.396300162828082	3	0.396300162828082	2.5	0.847396199178319	2.5	3.28040217381214e-08	NA	NA	SegRatio=0.4,AbsMeanSigma=3.11,pvalue=1.26690297711563e-75,pvalueTTest=3.32534990844034e-08,
chr21	30411862	30411972	USP16	USP1600021	0.656214632471732	3	0.396300162828082	2.5	0.847396199178319	2.5	3.28040217381214e-08	NA	NA	SegRatio=0.4,AbsMeanSigma=3.11,pvalue=1.26690297711563e-75,pvalueTTest=3.32534990844034e-08,
chr21	30412857	30412968	USP16	USP1600022	NA	3	0.396300162828082	2.5	0.847396199178319	2.5	3.28040217381214e-08	NA	NA	SegRatio=0.4,AbsMeanSigma=3.11,pvalue=1.26690297711563e-75,pvalueTTest=3.32534990844034e-08,
chr21	30412962	30413072	USP16	USP1600023	-0.346022115197683	3	0.396300162828082	2.5	0.847396199178319	2.5	3.28040217381214e-08	NA	NA	SegRatio=0.4,AbsMeanSigma=3.11,pvalue=1.26690297711563e-75,pvalueTTest=3.32534990844034e-08,
chr21	30414227	30414361	USP16	USP1600024	NA	3	0.396300162828082	2.5	0.847396199178319	2.5	3.28040217381214e-08	NA	NA	SegRatio=0.4,AbsMeanSigma=3.11,pvalue=1.26690297711563e-75,pvalueTTest=3.32534990844034e-08,
chr21	30414317	30414423	USP16	USP1600025	0.376295181532924	3	0.396300162828082	2.5	0.847396199178319	2.5	3.28040217381214e-08	NA	NA	SegRatio=0.4,AbsMeanSigma=3.11,pvalue=1.26690297711563e-75,pvalueTTest=3.32534990844034e-08,
chr21	30414394	30414494	USP16	USP1600026	0.0105815656860576	3	0.396300162828082	2.5	0.847396199178319	2.5	3.28040217381214e-08	NA	NA	SegRatio=0.4,AbsMeanSigma=3.11,pvalue=1.26690297711563e-75,pvalueTTest=3.32534990844034e-08,
chr21	30414738	30414830	USP16	USP1600027	-0.166707630816806	3	0.396300162828082	2.5	0.847396199178319	2.5	3.28040217381214e-08	NA	NA	SegRatio=0.4,AbsMeanSigma=3.11,pvalue=1.26690297711563e-75,pvalueTTest=3.32534990844034e-08,
chr21	30414826	30414940	USP16	USP1600028	0.379120748783355	3	0.396300162828082	2.5	0.847396199178319	2.5	3.28040217381214e-08	NA	NA	SegRatio=0.4,AbsMeanSigma=3.11,pvalue=1.26690297711563e-75,pvalueTTest=3.32534990844034e-08,
chr21	30415765	30415862	USP16	USP1600029	-1.34681886787191	2.5	0.308579652711871	2.5	0.847396199178319	2.5	3.28040217381214e-08	NA	NA	SegRatio=0.31,AbsMeanSigma=2.33,pvalue=2.06757702473513e-84,pvalueTTest=1.77886723074002e-15,
chr21	30415813	30415922	USP16	USP1600030	0.269499844091962	2.5	0.308579652711871	2.5	0.847396199178319	2.5	3.28040217381214e-08	NA	NA	SegRatio=0.31,AbsMeanSigma=2.33,pvalue=2.06757702473513e-84,pvalueTTest=1.77886723074002e-15,
chr21	30415871	30415984	USP16	USP1600031	0.263180996420028	2.5	0.308579652711871	2.5	0.847396199178319	2.5	3.28040217381214e-08	NA	NA	SegRatio=0.31,AbsMeanSigma=2.33,pvalue=2.06757702473513e-84,pvalueTTest=1.77886723074002e-15,
chr21	30418875	30419009	USP16	USP1600032	-0.813007930552637	2.5	0.308579652711871	2.5	0.847396199178319	2.5	3.28040217381214e-08	NA	NA	SegRatio=0.31,AbsMeanSigma=2.33,pvalue=2.06757702473513e-84,pvalueTTest=1.77886723074002e-15,
chr21	30419000	30419114	USP16	USP1600033	0.35677009352834	2.5	0.308579652711871	2.5	0.847396199178319	2.5	3.28040217381214e-08	NA	NA	SegRatio=0.31,AbsMeanSigma=2.33,pvalue=2.06757702473513e-84,pvalueTTest=1.77886723074002e-15,
chr21	30419063	30419159	USP16	USP1600034	-0.427058550575102	2.5	0.308579652711871	2.5	0.847396199178319	2.5	3.28040217381214e-08	NA	NA	SegRatio=0.31,AbsMeanSigma=2.33,pvalue=2.06757702473513e-84,pvalueTTest=1.77886723074002e-15,
chr21	30419144	30419255	USP16	USP1600035	0.321767484907031	2.5	0.308579652711871	2.5	0.847396199178319	2.5	3.28040217381214e-08	NA	NA	SegRatio=0.31,AbsMeanSigma=2.33,pvalue=2.06757702473513e-84,pvalueTTest=1.77886723074002e-15,
chr21	30419216	30419324	USP16	USP1600036	0.775552923066195	2.5	0.308579652711871	2.5	0.847396199178319	2.5	3.28040217381214e-08	q-value=0.00466621541167821, copies=4.5	NA	SegRatio=0.31,AbsMeanSigma=2.33,pvalue=2.06757702473513e-84,pvalueTTest=1.77886723074002e-15,
chr21	30419324	30419437	USP16	USP1600037	0.341602568909881	2.5	0.308579652711871	2.5	0.847396199178319	2.5	3.28040217381214e-08	NA	NA	SegRatio=0.31,AbsMeanSigma=2.33,pvalue=2.06757702473513e-84,pvalueTTest=1.77886723074002e-15,
chr21	30419438	30419552	USP16	USP1600038	0.349269334219205	2.5	0.308579652711871	2.5	0.847396199178319	2.5	3.28040217381214e-08	NA	NA	SegRatio=0.31,AbsMeanSigma=2.33,pvalue=2.06757702473513e-84,pvalueTTest=1.77886723074002e-15,
chr21	30419478	30419592	USP16	USP1600039	0.222298368105278	2.5	0.308579652711871	2.5	0.847396199178319	2.5	3.28040217381214e-08	NA	NA	SegRatio=0.31,AbsMeanSigma=2.33,pvalue=2.06757702473513e-84,pvalueTTest=1.77886723074002e-15,
chr21	30419576	30419689	USP16	USP1600040	0.383589326717569	2.5	0.308579652711871	2.5	0.847396199178319	2.5	3.28040217381214e-08	NA	NA	SegRatio=0.31,AbsMeanSigma=2.33,pvalue=2.06757702473513e-84,pvalueTTest=1.77886723074002e-15,
chr21	30421006	30421120	USP16	USP1600041	0.384324142298749	2.5	0.308579652711871	2.5	0.847396199178319	2.5	3.28040217381214e-08	NA	NA	SegRatio=0.31,AbsMeanSigma=2.33,pvalue=2.06757702473513e-84,pvalueTTest=1.77886723074002e-15,
chr21	30421090	30421180	USP16	USP1600042	0.303947828315858	2.5	0.308579652711871	2.5	0.847396199178319	2.5	3.28040217381214e-08	NA	NA	SegRatio=0.31,AbsMeanSigma=2.33,pvalue=2.06757702473513e-84,pvalueTTest=1.77886723074002e-15,
chr21	30421178	30421289	USP16	USP1600043	NA	2.5	0.308579652711871	2.5	0.847396199178319	2.5	3.28040217381214e-08	NA	NA	SegRatio=0.31,AbsMeanSigma=2.33,pvalue=2.06757702473513e-84,pvalueTTest=1.77886723074002e-15,
chr21	30422380	30422492	USP16	USP1600044	0.280026186077178	2.5	0.308579652711871	2.5	0.847396199178319	2.5	3.28040217381214e-08	NA	NA	SegRatio=0.31,AbsMeanSigma=2.33,pvalue=2.06757702473513e-84,pvalueTTest=1.77886723074002e-15,
chr21	30422478	30422589	USP16	USP1600045	0.28484442819956	2.5	0.308579652711871	2.5	0.847396199178319	2.5	3.28040217381214e-08	NA	NA	SegRatio=0.31,AbsMeanSigma=2.33,pvalue=2.06757702473513e-84,pvalueTTest=1.77886723074002e-15,
chr21	30426083	30426199	USP16	USP1600046	0.27418898671795	2.5	0.308579652711871	2.5	0.847396199178319	2.5	3.28040217381214e-08	NA	NA	SegRatio=0.31,AbsMeanSigma=2.33,pvalue=2.06757702473513e-84,pvalueTTest=1.77886723074002e-15,
chr21	30426194	30426309	USP16	USP1600047	0.272869738295257	2.5	0.308579652711871	2.5	0.847396199178319	2.5	3.28040217381214e-08	NA	NA	SegRatio=0.31,AbsMeanSigma=2.33,pvalue=2.06757702473513e-84,pvalueTTest=1.77886723074002e-15,
chr21	30426354	30426466	USP16	USP1600048	NA	2.5	0.308579652711871	2.5	0.847396199178319	2.5	3.28040217381214e-08	NA	NA	SegRatio=0.31,AbsMeanSigma=2.33,pvalue=2.06757702473513e-84,pvalueTTest=1.77886723074002e-15,
chr21	30426420	30426534	USP16	USP1600049	0.260521176904458	2.5	0.308579652711871	2.5	0.847396199178319	2.5	3.28040217381214e-08	NA	NA	SegRatio=0.31,AbsMeanSigma=2.33,pvalue=2.06757702473513e-84,pvalueTTest=1.77886723074002e-15,
chr21	36164631	36164734	RUNX1	RUNX100001	NA	2.5	0.308579652711871	2.5	2.4604471605164e-08	2.5	2.4604471605164e-08	NA	NA	SegRatio=0.31,AbsMeanSigma=2.33,pvalue=2.06757702473513e-84,pvalueTTest=1.77886723074002e-15,
chr21	36164668	36164807	RUNX1	RUNX100002	NA	2.5	0.308579652711871	2.5	2.4604471605164e-08	2.5	2.4604471605164e-08	NA	NA	SegRatio=0.31,AbsMeanSigma=2.33,pvalue=2.06757702473513e-84,pvalueTTest=1.77886723074002e-15,
chr21	36164746	36164882	RUNX1	RUNX100003	NA	2.5	0.308579652711871	2.5	2.4604471605164e-08	2.5	2.4604471605164e-08	NA	NA	SegRatio=0.31,AbsMeanSigma=2.33,pvalue=2.06757702473513e-84,pvalueTTest=1.77886723074002e-15,
chr21	36164830	36164939	RUNX1	RUNX100004	0.552293982168524	2.5	0.308579652711871	2.5	2.4604471605164e-08	2.5	2.4604471605164e-08	NA	NA	SegRatio=0.31,AbsMeanSigma=2.33,pvalue=2.06757702473513e-84,pvalueTTest=1.77886723074002e-15,
chr21	36171575	36171694	RUNX1	RUNX100005	0.223626981842905	2.5	0.308579652711871	2.5	2.4604471605164e-08	2.5	2.4604471605164e-08	NA	NA	SegRatio=0.31,AbsMeanSigma=2.33,pvalue=2.06757702473513e-84,pvalueTTest=1.77886723074002e-15,
chr21	36171694	36171787	RUNX1	RUNX100006	0.263565351795329	2.5	0.308579652711871	2.5	2.4604471605164e-08	2.5	2.4604471605164e-08	NA	NA	SegRatio=0.31,AbsMeanSigma=2.33,pvalue=2.06757702473513e-84,pvalueTTest=1.77886723074002e-15,
chr21	36193930	36194042	RUNX1	RUNX100007	0.315226914176996	2.5	0.308579652711871	2.5	2.4604471605164e-08	2.5	2.4604471605164e-08	NA	NA	SegRatio=0.31,AbsMeanSigma=2.33,pvalue=2.06757702473513e-84,pvalueTTest=1.77886723074002e-15,
chr21	36206622	36206739	RUNX1	RUNX100008	0.259631019625747	2.5	0.308579652711871	2.5	2.4604471605164e-08	2.5	2.4604471605164e-08	NA	NA	SegRatio=0.31,AbsMeanSigma=2.33,pvalue=2.06757702473513e-84,pvalueTTest=1.77886723074002e-15,
chr21	36206725	36206847	RUNX1	RUNX100009	0.276397991949361	2.5	0.308579652711871	2.5	2.4604471605164e-08	2.5	2.4604471605164e-08	NA	NA	SegRatio=0.31,AbsMeanSigma=2.33,pvalue=2.06757702473513e-84,pvalueTTest=1.77886723074002e-15,
chr21	36206806	36206884	RUNX1	RUNX100010	0.339814969478673	2.5	0.308579652711871	2.5	2.4604471605164e-08	2.5	2.4604471605164e-08	NA	NA	SegRatio=0.31,AbsMeanSigma=2.33,pvalue=2.06757702473513e-84,pvalueTTest=1.77886723074002e-15,
chr21	36206885	36206983	RUNX1	RUNX100011	0.315114775241642	2.5	0.308579652711871	2.5	2.4604471605164e-08	2.5	2.4604471605164e-08	NA	NA	SegRatio=0.31,AbsMeanSigma=2.33,pvalue=2.06757702473513e-84,pvalueTTest=1.77886723074002e-15,
chr21	36231720	36231836	RUNX1	RUNX100012	0.305445531193715	2.5	0.308579652711871	2.5	2.4604471605164e-08	2.5	2.4604471605164e-08	NA	NA	SegRatio=0.31,AbsMeanSigma=2.33,pvalue=2.06757702473513e-84,pvalueTTest=1.77886723074002e-15,
chr21	36231822	36231933	RUNX1	RUNX100013	0.230114169340965	2.5	0.308579652711871	2.5	2.4604471605164e-08	2.5	2.4604471605164e-08	NA	NA	SegRatio=0.31,AbsMeanSigma=2.33,pvalue=2.06757702473513e-84,pvalueTTest=1.77886723074002e-15,
chr21	36252825	36252940	RUNX1	RUNX100014	0.300952508738325	2.5	0.308579652711871	2.5	2.4604471605164e-08	2.5	2.4604471605164e-08	NA	NA	SegRatio=0.31,AbsMeanSigma=2.33,pvalue=2.06757702473513e-84,pvalueTTest=1.77886723074002e-15,
chr21	36252896	36253009	RUNX1	RUNX100015	0.423378142430342	2.5	0.308579652711871	2.5	2.4604471605164e-08	2.5	2.4604471605164e-08	NA	NA	SegRatio=0.31,AbsMeanSigma=2.33,pvalue=2.06757702473513e-84,pvalueTTest=1.77886723074002e-15,
chr21	36252952	36253064	RUNX1	RUNX100016	0.262905672155213	2.5	0.308579652711871	2.5	2.4604471605164e-08	2.5	2.4604471605164e-08	NA	NA	SegRatio=0.31,AbsMeanSigma=2.33,pvalue=2.06757702473513e-84,pvalueTTest=1.77886723074002e-15,
chr21	36259049	36259193	RUNX1	RUNX100017	NA	2.5	0.308579652711871	2.5	2.4604471605164e-08	2.5	2.4604471605164e-08	NA	NA	SegRatio=0.31,AbsMeanSigma=2.33,pvalue=2.06757702473513e-84,pvalueTTest=1.77886723074002e-15,
chr21	36259204	36259334	RUNX1	RUNX100018	NA	2.5	0.308579652711871	2.5	2.4604471605164e-08	2.5	2.4604471605164e-08	NA	NA	SegRatio=0.31,AbsMeanSigma=2.33,pvalue=2.06757702473513e-84,pvalueTTest=1.77886723074002e-15,
chr21	36259340	36259439	RUNX1	RUNX100019	-0.0448961905302035	2.5	0.308579652711871	2.5	2.4604471605164e-08	2.5	2.4604471605164e-08	NA	NA	SegRatio=0.31,AbsMeanSigma=2.33,pvalue=2.06757702473513e-84,pvalueTTest=1.77886723074002e-15,
chr21	36265188	36265254	RUNX1	RUNX100020	NA	2.5	0.308579652711871	2.5	2.4604471605164e-08	2.5	2.4604471605164e-08	NA	NA	SegRatio=0.31,AbsMeanSigma=2.33,pvalue=2.06757702473513e-84,pvalueTTest=1.77886723074002e-15,
chr21	36265263	36265395	RUNX1	RUNX100021	0.432075733093259	2.5	0.308579652711871	2.5	2.4604471605164e-08	2.5	2.4604471605164e-08	NA	NA	SegRatio=0.31,AbsMeanSigma=2.33,pvalue=2.06757702473513e-84,pvalueTTest=1.77886723074002e-15,
chr21	36421091	36421209	RUNX1	RUNX100022	0.476303313513474	2.5	0.308579652711871	2.5	2.4604471605164e-08	2.5	2.4604471605164e-08	NA	NA	SegRatio=0.31,AbsMeanSigma=2.33,pvalue=2.06757702473513e-84,pvalueTTest=1.77886723074002e-15,
chr21	36421190	36421301	RUNX1	RUNX100023	NA	2.5	0.308579652711871	2.5	2.4604471605164e-08	2.5	2.4604471605164e-08	NA	NA	SegRatio=0.31,AbsMeanSigma=2.33,pvalue=2.06757702473513e-84,pvalueTTest=1.77886723074002e-15,
chr21	44473904	44474020	CBS	CBS00001	-0.0147548931166025	2.5	0.308579652711871	2.5	0.465200938255539	3	1.01886252844862e-08	NA	NA	SegRatio=0.31,AbsMeanSigma=2.33,pvalue=2.06757702473513e-84,pvalueTTest=1.77886723074002e-15,
chr21	44473995	44474100	CBS	CBS00002	0.279011680753231	2.5	0.308579652711871	2.5	0.465200938255539	3	1.01886252844862e-08	NA	NA	SegRatio=0.31,AbsMeanSigma=2.33,pvalue=2.06757702473513e-84,pvalueTTest=1.77886723074002e-15,
chr21	44476884	44476994	CBS	CBS00003	0.448925172933539	2.5	0.308579652711871	2.5	0.465200938255539	3	1.01886252844862e-08	NA	NA	SegRatio=0.31,AbsMeanSigma=2.33,pvalue=2.06757702473513e-84,pvalueTTest=1.77886723074002e-15,
chr21	44476961	44477044	CBS	CBS00004	0.334740950613917	2.5	0.308579652711871	2.5	0.465200938255539	3	1.01886252844862e-08	NA	NA	SegRatio=0.31,AbsMeanSigma=2.33,pvalue=2.06757702473513e-84,pvalueTTest=1.77886723074002e-15,
chr21	44478232	44478353	CBS	CBS00005	0.438696736996808	2.5	0.308579652711871	2.5	0.465200938255539	3	1.01886252844862e-08	NA	NA	SegRatio=0.31,AbsMeanSigma=2.33,pvalue=2.06757702473513e-84,pvalueTTest=1.77886723074002e-15,
chr21	44478341	44478462	CBS	CBS00006	0.279753716970948	2.5	0.308579652711871	2.5	0.465200938255539	3	1.01886252844862e-08	NA	NA	SegRatio=0.31,AbsMeanSigma=2.33,pvalue=2.06757702473513e-84,pvalueTTest=1.77886723074002e-15,
chr21	44478881	44478989	CBS	CBS00007	-0.0337976041277192	2.5	0.308579652711871	2.5	0.465200938255539	3	1.01886252844862e-08	NA	NA	SegRatio=0.31,AbsMeanSigma=2.33,pvalue=2.06757702473513e-84,pvalueTTest=1.77886723074002e-15,
chr21	44478983	44479104	CBS	CBS00008	0.293814291954677	2.5	0.308579652711871	2.5	0.465200938255539	3	1.01886252844862e-08	NA	NA	SegRatio=0.31,AbsMeanSigma=2.33,pvalue=2.06757702473513e-84,pvalueTTest=1.77886723074002e-15,
chr21	44480568	44480704	CBS	CBS00009	NA	2.5	0.308579652711871	2.5	0.465200938255539	3	1.01886252844862e-08	NA	NA	SegRatio=0.31,AbsMeanSigma=2.33,pvalue=2.06757702473513e-84,pvalueTTest=1.77886723074002e-15,
chr21	44482396	44482493	CBS	CBS00010	0.210184760028754	2.5	0.308579652711871	2.5	0.465200938255539	3	1.01886252844862e-08	NA	NA	SegRatio=0.31,AbsMeanSigma=2.33,pvalue=2.06757702473513e-84,pvalueTTest=1.77886723074002e-15,
chr21	44482487	44482557	CBS	CBS00011	0.692111616767462	2.5	0.308579652711871	2.5	0.465200938255539	3	1.01886252844862e-08	NA	NA	SegRatio=0.31,AbsMeanSigma=2.33,pvalue=2.06757702473513e-84,pvalueTTest=1.77886723074002e-15,
chr21	44483019	44483113	CBS	CBS00012	0.312596734132989	2.5	0.308579652711871	2.5	0.465200938255539	3	1.01886252844862e-08	NA	NA	SegRatio=0.31,AbsMeanSigma=2.33,pvalue=2.06757702473513e-84,pvalueTTest=1.77886723074002e-15,
chr21	44483061	44483182	CBS	CBS00013	NA	2.5	0.308579652711871	2.5	0.465200938255539	3	1.01886252844862e-08	NA	NA	SegRatio=0.31,AbsMeanSigma=2.33,pvalue=2.06757702473513e-84,pvalueTTest=1.77886723074002e-15,
chr21	44483122	44483234	CBS	CBS00014	NA	2.5	0.308579652711871	2.5	0.465200938255539	3	1.01886252844862e-08	NA	NA	SegRatio=0.31,AbsMeanSigma=2.33,pvalue=2.06757702473513e-84,pvalueTTest=1.77886723074002e-15,
chr21	44483952	44484072	CBS	CBS00015	0.258722628891751	2.5	0.308579652711871	2.5	0.465200938255539	3	1.01886252844862e-08	NA	NA	SegRatio=0.31,AbsMeanSigma=2.33,pvalue=2.06757702473513e-84,pvalueTTest=1.77886723074002e-15,
chr21	44484049	44484167	CBS	CBS00016	0.308579652711871	2.5	0.308579652711871	2.5	0.465200938255539	3	1.01886252844862e-08	NA	NA	SegRatio=0.31,AbsMeanSigma=2.33,pvalue=2.06757702473513e-84,pvalueTTest=1.77886723074002e-15,
chr21	44485255	44485372	CBS	CBS00017	0.337816536469544	2.5	0.308579652711871	2.5	0.465200938255539	3	1.01886252844862e-08	NA	NA	SegRatio=0.31,AbsMeanSigma=2.33,pvalue=2.06757702473513e-84,pvalueTTest=1.77886723074002e-15,
chr21	44485338	44485459	CBS	CBS00018	0.498489817088969	2.5	0.308579652711871	2.5	0.465200938255539	3	1.01886252844862e-08	NA	NA	SegRatio=0.31,AbsMeanSigma=2.33,pvalue=2.06757702473513e-84,pvalueTTest=1.77886723074002e-15,
chr21	44485468	44485565	CBS	CBS00019	0.277090501485284	2.5	0.308579652711871	2.5	0.465200938255539	3	1.01886252844862e-08	NA	NA	SegRatio=0.31,AbsMeanSigma=2.33,pvalue=2.06757702473513e-84,pvalueTTest=1.77886723074002e-15,
chr21	44485583	44485724	CBS	CBS00020	NA	2.5	0.308579652711871	2.5	0.465200938255539	3	1.01886252844862e-08	NA	NA	SegRatio=0.31,AbsMeanSigma=2.33,pvalue=2.06757702473513e-84,pvalueTTest=1.77886723074002e-15,
chr21	44485770	44485911	CBS	CBS00021	NA	2.5	0.308579652711871	2.5	0.465200938255539	3	1.01886252844862e-08	NA	NA	SegRatio=0.31,AbsMeanSigma=2.33,pvalue=2.06757702473513e-84,pvalueTTest=1.77886723074002e-15,
chr21	44486382	44486493	CBS	CBS00022	0.598417677856246	2.5	0.308579652711871	2.5	0.465200938255539	3	1.01886252844862e-08	NA	NA	SegRatio=0.31,AbsMeanSigma=2.33,pvalue=2.06757702473513e-84,pvalueTTest=1.77886723074002e-15,
chr21	44486476	44486613	CBS	CBS00023	0.275246803933656	2.5	0.308579652711871	2.5	0.465200938255539	3	1.01886252844862e-08	NA	NA	SegRatio=0.31,AbsMeanSigma=2.33,pvalue=2.06757702473513e-84,pvalueTTest=1.77886723074002e-15,
chr21	44488593	44488713	CBS	CBS00024	0.38260551559231	2.5	0.308579652711871	2.5	0.465200938255539	3	1.01886252844862e-08	NA	NA	SegRatio=0.31,AbsMeanSigma=2.33,pvalue=2.06757702473513e-84,pvalueTTest=1.77886723074002e-15,
chr21	44488692	44488801	CBS	CBS00025	0.335190475700052	2.5	0.308579652711871	2.5	0.465200938255539	3	1.01886252844862e-08	NA	NA	SegRatio=0.31,AbsMeanSigma=2.33,pvalue=2.06757702473513e-84,pvalueTTest=1.77886723074002e-15,
chr21	44492073	44492192	CBS	CBS00026	0.419350194460403	2.5	0.308579652711871	2.5	0.465200938255539	3	1.01886252844862e-08	NA	NA	SegRatio=0.31,AbsMeanSigma=2.33,pvalue=2.06757702473513e-84,pvalueTTest=1.77886723074002e-15,
chr21	44492199	44492293	CBS	CBS00027	NA	NA	NA	1	1	3	1.01886252844862e-08	NA	NA	SegRatio=NA, AbsMeanSigma=NA, pvalue=NA, pvalueTTest=NA,
chrX	14861624	14861710	FANCB	FANCB00001	NA	2	-0.0302809373530912	2	0.221260041657673	2	0.221260041657673	NA	NA	SegRatio=-0.03,AbsMeanSigma=0.72,pvalue=3.34906186010991e-05,pvalueTTest=0.0332569856158784,
chrX	14861651	14861762	FANCB	FANCB00002	0.105843956486841	2	-0.0302809373530912	2	0.221260041657673	2	0.221260041657673	NA	NA	SegRatio=-0.03,AbsMeanSigma=0.72,pvalue=3.34906186010991e-05,pvalueTTest=0.0332569856158784,
chrX	14861737	14861853	FANCB	FANCB00003	-0.0501426743713353	2	-0.0302809373530912	2	0.221260041657673	2	0.221260041657673	NA	NA	SegRatio=-0.03,AbsMeanSigma=0.72,pvalue=3.34906186010991e-05,pvalueTTest=0.0332569856158784,
chrX	14861843	14861955	FANCB	FANCB00004	-0.11896954514019	2	-0.0302809373530912	2	0.221260041657673	2	0.221260041657673	NA	NA	SegRatio=-0.03,AbsMeanSigma=0.72,pvalue=3.34906186010991e-05,pvalueTTest=0.0332569856158784,
chrX	14861949	14862065	FANCB	FANCB00005	0.00365277566305261	2	-0.0302809373530912	2	0.221260041657673	2	0.221260041657673	NA	NA	SegRatio=-0.03,AbsMeanSigma=0.72,pvalue=3.34906186010991e-05,pvalueTTest=0.0332569856158784,
chrX	14862058	14862149	FANCB	FANCB00006	NA	2	-0.0302809373530912	2	0.221260041657673	2	0.221260041657673	NA	NA	SegRatio=-0.03,AbsMeanSigma=0.72,pvalue=3.34906186010991e-05,pvalueTTest=0.0332569856158784,
chrX	14862602	14862714	FANCB	FANCB00007	-0.00784461497835338	2	-0.0302809373530912	2	0.221260041657673	2	0.221260041657673	NA	NA	SegRatio=-0.03,AbsMeanSigma=0.72,pvalue=3.34906186010991e-05,pvalueTTest=0.0332569856158784,
chrX	14862706	14862825	FANCB	FANCB00008	0.00212441998807979	2	-0.0302809373530912	2	0.221260041657673	2	0.221260041657673	NA	NA	SegRatio=-0.03,AbsMeanSigma=0.72,pvalue=3.34906186010991e-05,pvalueTTest=0.0332569856158784,
chrX	14862778	14862876	FANCB	FANCB00009	-0.164082383418388	2	-0.0302809373530912	2	0.221260041657673	2	0.221260041657673	NA	NA	SegRatio=-0.03,AbsMeanSigma=0.72,pvalue=3.34906186010991e-05,pvalueTTest=0.0332569856158784,
chrX	14862845	14862957	FANCB	FANCB00010	-0.854466404240809	2	-0.0302809373530912	2	0.221260041657673	2	0.221260041657673	q-value=0.00231115433022502, copies=1	NA	SegRatio=-0.03,AbsMeanSigma=0.72,pvalue=3.34906186010991e-05,pvalueTTest=0.0332569856158784,
chrX	14862899	14863005	FANCB	FANCB00011	-0.238179942601999	2	-0.0302809373530912	2	0.221260041657673	2	0.221260041657673	NA	NA	SegRatio=-0.03,AbsMeanSigma=0.72,pvalue=3.34906186010991e-05,pvalueTTest=0.0332569856158784,
chrX	14863005	14863112	FANCB	FANCB00012	-0.125386305843732	2	-0.0302809373530912	2	0.221260041657673	2	0.221260041657673	NA	NA	SegRatio=-0.03,AbsMeanSigma=0.72,pvalue=3.34906186010991e-05,pvalueTTest=0.0332569856158784,
chrX	14863067	14863182	FANCB	FANCB00013	0.01223984559082	2	-0.0302809373530912	2	0.221260041657673	2	0.221260041657673	NA	NA	SegRatio=-0.03,AbsMeanSigma=0.72,pvalue=3.34906186010991e-05,pvalueTTest=0.0332569856158784,
chrX	14863166	14863273	FANCB	FANCB00014	-0.110304637013612	2	-0.0302809373530912	2	0.221260041657673	2	0.221260041657673	NA	NA	SegRatio=-0.03,AbsMeanSigma=0.72,pvalue=3.34906186010991e-05,pvalueTTest=0.0332569856158784,
chrX	14863238	14863337	FANCB	FANCB00015	0.132033434855635	2	-0.0302809373530912	2	0.221260041657673	2	0.221260041657673	NA	NA	SegRatio=-0.03,AbsMeanSigma=0.72,pvalue=3.34906186010991e-05,pvalueTTest=0.0332569856158784,
chrX	14863277	14863383	FANCB	FANCB00016	-0.019741164135139	2	-0.0302809373530912	2	0.221260041657673	2	0.221260041657673	NA	NA	SegRatio=-0.03,AbsMeanSigma=0.72,pvalue=3.34906186010991e-05,pvalueTTest=0.0332569856158784,
chrX	14863311	14863426	FANCB	FANCB00017	-0.0750726999887263	2	-0.0302809373530912	2	0.221260041657673	2	0.221260041657673	NA	NA	SegRatio=-0.03,AbsMeanSigma=0.72,pvalue=3.34906186010991e-05,pvalueTTest=0.0332569856158784,
chrX	14863403	14863513	FANCB	FANCB00018	NA	2	-0.0302809373530912	2	0.221260041657673	2	0.221260041657673	NA	NA	SegRatio=-0.03,AbsMeanSigma=0.72,pvalue=3.34906186010991e-05,pvalueTTest=0.0332569856158784,
chrX	14868601	14868713	FANCB	FANCB00019	0.222973780871154	2	-0.0302809373530912	2	0.221260041657673	2	0.221260041657673	NA	NA	SegRatio=-0.03,AbsMeanSigma=0.72,pvalue=3.34906186010991e-05,pvalueTTest=0.0332569856158784,
chrX	14868670	14868767	FANCB	FANCB00020	-0.472076622172915	2	-0.0302809373530912	2	0.221260041657673	2	0.221260041657673	NA	NA	SegRatio=-0.03,AbsMeanSigma=0.72,pvalue=3.34906186010991e-05,pvalueTTest=0.0332569856158784,
chrX	14868758	14868870	FANCB	FANCB00021	NA	2	-0.0302809373530912	2	0.221260041657673	2	0.221260041657673	NA	NA	SegRatio=-0.03,AbsMeanSigma=0.72,pvalue=3.34906186010991e-05,pvalueTTest=0.0332569856158784,
chrX	14871063	14871174	FANCB	FANCB00022	NA	2	-0.0302809373530912	2	0.221260041657673	2	0.221260041657673	NA	NA	SegRatio=-0.03,AbsMeanSigma=0.72,pvalue=3.34906186010991e-05,pvalueTTest=0.0332569856158784,
chrX	14871155	14871259	FANCB	FANCB00023	0.153082666330901	2	-0.0302809373530912	2	0.221260041657673	2	0.221260041657673	NA	NA	SegRatio=-0.03,AbsMeanSigma=0.72,pvalue=3.34906186010991e-05,pvalueTTest=0.0332569856158784,
chrX	14871204	14871313	FANCB	FANCB00024	-0.308511252454477	2	-0.0302809373530912	2	0.221260041657673	2	0.221260041657673	NA	NA	SegRatio=-0.03,AbsMeanSigma=0.72,pvalue=3.34906186010991e-05,pvalueTTest=0.0332569856158784,
chrX	14875926	14876038	FANCB	FANCB00025	0.0769000988899628	2	-0.0302809373530912	2	0.221260041657673	2	0.221260041657673	NA	NA	SegRatio=-0.03,AbsMeanSigma=0.72,pvalue=3.34906186010991e-05,pvalueTTest=0.0332569856158784,
chrX	14876008	14876120	FANCB	FANCB00026	-0.0302809373530912	2	-0.0302809373530912	2	0.221260041657673	2	0.221260041657673	NA	NA	SegRatio=-0.03,AbsMeanSigma=0.72,pvalue=3.34906186010991e-05,pvalueTTest=0.0332569856158784,
chrX	14877269	14877379	FANCB	FANCB00027	-0.906440045616132	2	-0.0302809373530912	2	0.221260041657673	2	0.221260041657673	q-value=1.18982643215446e-06, copies=1	NA	SegRatio=-0.03,AbsMeanSigma=0.72,pvalue=3.34906186010991e-05,pvalueTTest=0.0332569856158784,
chrX	14877356	14877461	FANCB	FANCB00028	0.0219947081881177	2	-0.0302809373530912	2	0.221260041657673	2	0.221260041657673	NA	NA	SegRatio=-0.03,AbsMeanSigma=0.72,pvalue=3.34906186010991e-05,pvalueTTest=0.0332569856158784,
chrX	14877416	14877520	FANCB	FANCB00029	-0.140039056519372	2	-0.0302809373530912	2	0.221260041657673	2	0.221260041657673	NA	NA	SegRatio=-0.03,AbsMeanSigma=0.72,pvalue=3.34906186010991e-05,pvalueTTest=0.0332569856158784,
chrX	14882657	14882775	FANCB	FANCB00030	-0.0655747101980302	2	-0.0302809373530912	2	0.221260041657673	2	0.221260041657673	NA	NA	SegRatio=-0.03,AbsMeanSigma=0.72,pvalue=3.34906186010991e-05,pvalueTTest=0.0332569856158784,
chrX	14882769	14882886	FANCB	FANCB00031	0.0856880469636445	2	-0.0302809373530912	2	0.221260041657673	2	0.221260041657673	NA	NA	SegRatio=-0.03,AbsMeanSigma=0.72,pvalue=3.34906186010991e-05,pvalueTTest=0.0332569856158784,
chrX	14882810	14882925	FANCB	FANCB00032	0.0190347027117282	2	-0.0302809373530912	2	0.221260041657673	2	0.221260041657673	NA	NA	SegRatio=-0.03,AbsMeanSigma=0.72,pvalue=3.34906186010991e-05,pvalueTTest=0.0332569856158784,
chrX	14882907	14883022	FANCB	FANCB00033	-1.50050447635772	2	0.0364574701320702	2	0.221260041657673	2	0.221260041657673	q-value=0.0036487447964744, copies=0.5	NA	SegRatio=0.04,AbsMeanSigma=0.29,pvalue=0.000295344147511956,pvalueTTest=0.00324675294510308,
chrX	14883023	14883139	FANCB	FANCB00034	-0.0256031492173734	2	0.0364574701320702	2	0.221260041657673	2	0.221260041657673	NA	NA	SegRatio=0.04,AbsMeanSigma=0.29,pvalue=0.000295344147511956,pvalueTTest=0.00324675294510308,
chrX	14883071	14883178	FANCB	FANCB00035	0.522408300407588	2	0.0364574701320702	2	0.221260041657673	2	0.221260041657673	NA	NA	SegRatio=0.04,AbsMeanSigma=0.29,pvalue=0.000295344147511956,pvalueTTest=0.00324675294510308,
chrX	14883159	14883265	FANCB	FANCB00036	0.00766264746604078	2	0.0364574701320702	2	0.221260041657673	2	0.221260041657673	NA	NA	SegRatio=0.04,AbsMeanSigma=0.29,pvalue=0.000295344147511956,pvalueTTest=0.00324675294510308,
chrX	14883248	14883358	FANCB	FANCB00037	0.986574168824798	2	0.0364574701320702	2	0.221260041657673	2	0.221260041657673	NA	NA	SegRatio=0.04,AbsMeanSigma=0.29,pvalue=0.000295344147511956,pvalueTTest=0.00324675294510308,
chrX	14883281	14883412	FANCB	FANCB00038	-0.416398371676867	2	0.0364574701320702	2	0.221260041657673	2	0.221260041657673	NA	NA	SegRatio=0.04,AbsMeanSigma=0.29,pvalue=0.000295344147511956,pvalueTTest=0.00324675294510308,
chrX	14883383	14883474	FANCB	FANCB00039	0.175039845500873	2	0.0364574701320702	2	0.221260041657673	2	0.221260041657673	NA	NA	SegRatio=0.04,AbsMeanSigma=0.29,pvalue=0.000295344147511956,pvalueTTest=0.00324675294510308,
chrX	14883462	14883573	FANCB	FANCB00040	0.0553321971622406	2	0.0364574701320702	2	0.221260041657673	2	0.221260041657673	NA	NA	SegRatio=0.04,AbsMeanSigma=0.29,pvalue=0.000295344147511956,pvalueTTest=0.00324675294510308,
chrX	14883498	14883608	FANCB	FANCB00041	0.0393137951569376	2	0.0364574701320702	2	0.221260041657673	2	0.221260041657673	NA	NA	SegRatio=0.04,AbsMeanSigma=0.29,pvalue=0.000295344147511956,pvalueTTest=0.00324675294510308,
chrX	14883605	14883723	FANCB	FANCB00042	0.109609701753731	2	0.0364574701320702	2	0.221260041657673	2	0.221260041657673	NA	NA	SegRatio=0.04,AbsMeanSigma=0.29,pvalue=0.000295344147511956,pvalueTTest=0.00324675294510308,
chrX	47058147	47058250	UBA1	UBA100001	0.0976887117217635	2	0.0364574701320702	2	6.10919713553117e-06	2	6.10919713553117e-06	NA	NA	SegRatio=0.04,AbsMeanSigma=0.29,pvalue=0.000295344147511956,pvalueTTest=0.00324675294510308,
chrX	47058189	47058310	UBA1	UBA100002	0.0691421333047946	2	0.0364574701320702	2	6.10919713553117e-06	2	6.10919713553117e-06	NA	NA	SegRatio=0.04,AbsMeanSigma=0.29,pvalue=0.000295344147511956,pvalueTTest=0.00324675294510308,
chrX	47058267	47058388	UBA1	UBA100003	0.171451968217639	2	0.0364574701320702	2	6.10919713553117e-06	2	6.10919713553117e-06	NA	NA	SegRatio=0.04,AbsMeanSigma=0.29,pvalue=0.000295344147511956,pvalueTTest=0.00324675294510308,
chrX	47058423	47058539	UBA1	UBA100004	-0.0462766537011522	2	0.0364574701320702	2	6.10919713553117e-06	2	6.10919713553117e-06	NA	NA	SegRatio=0.04,AbsMeanSigma=0.29,pvalue=0.000295344147511956,pvalueTTest=0.00324675294510308,
chrX	47058566	47058682	UBA1	UBA100005	0.301483215394399	2	0.0364574701320702	2	6.10919713553117e-06	2	6.10919713553117e-06	NA	NA	SegRatio=0.04,AbsMeanSigma=0.29,pvalue=0.000295344147511956,pvalueTTest=0.00324675294510308,
chrX	47058662	47058779	UBA1	UBA100006	0.0136615267223427	2	0.0364574701320702	2	6.10919713553117e-06	2	6.10919713553117e-06	NA	NA	SegRatio=0.04,AbsMeanSigma=0.29,pvalue=0.000295344147511956,pvalueTTest=0.00324675294510308,
chrX	47058771	47058875	UBA1	UBA100007	0.000878660478467598	2	0.0364574701320702	2	6.10919713553117e-06	2	6.10919713553117e-06	NA	NA	SegRatio=0.04,AbsMeanSigma=0.29,pvalue=0.000295344147511956,pvalueTTest=0.00324675294510308,
chrX	47058875	47058993	UBA1	UBA100008	-0.000296133157255206	2	0.0364574701320702	2	6.10919713553117e-06	2	6.10919713553117e-06	NA	NA	SegRatio=0.04,AbsMeanSigma=0.29,pvalue=0.000295344147511956,pvalueTTest=0.00324675294510308,
chrX	47058966	47059062	UBA1	UBA100009	0.16678002666907	2	0.0364574701320702	2	6.10919713553117e-06	2	6.10919713553117e-06	NA	NA	SegRatio=0.04,AbsMeanSigma=0.29,pvalue=0.000295344147511956,pvalueTTest=0.00324675294510308,
chrX	47060245	47060360	UBA1	UBA100010	-0.0269763362722072	2	0.0364574701320702	2	6.10919713553117e-06	2	6.10919713553117e-06	NA	NA	SegRatio=0.04,AbsMeanSigma=0.29,pvalue=0.000295344147511956,pvalueTTest=0.00324675294510308,
chrX	47060354	47060461	UBA1	UBA100011	-0.136758741199182	2	0.0364574701320702	2	6.10919713553117e-06	2	6.10919713553117e-06	NA	NA	SegRatio=0.04,AbsMeanSigma=0.29,pvalue=0.000295344147511956,pvalueTTest=0.00324675294510308,
chrX	47060595	47060712	UBA1	UBA100012	NA	2	0.0364574701320702	2	6.10919713553117e-06	2	6.10919713553117e-06	NA	NA	SegRatio=0.04,AbsMeanSigma=0.29,pvalue=0.000295344147511956,pvalueTTest=0.00324675294510308,
chrX	47060697	47060809	UBA1	UBA100013	0.278137029910864	2	0.0364574701320702	2	6.10919713553117e-06	2	6.10919713553117e-06	NA	NA	SegRatio=0.04,AbsMeanSigma=0.29,pvalue=0.000295344147511956,pvalueTTest=0.00324675294510308,
chrX	47060836	47060954	UBA1	UBA100014	0.0362961357503875	2	0.0364574701320702	2	6.10919713553117e-06	2	6.10919713553117e-06	NA	NA	SegRatio=0.04,AbsMeanSigma=0.29,pvalue=0.000295344147511956,pvalueTTest=0.00324675294510308,
chrX	47060880	47060995	UBA1	UBA100015	-1.46622234907464e-06	2	0.0364574701320702	2	6.10919713553117e-06	2	6.10919713553117e-06	NA	NA	SegRatio=0.04,AbsMeanSigma=0.29,pvalue=0.000295344147511956,pvalueTTest=0.00324675294510308,
chrX	47060987	47061107	UBA1	UBA100016	0.0787742946309163	2	0.0364574701320702	2	6.10919713553117e-06	2	6.10919713553117e-06	NA	NA	SegRatio=0.04,AbsMeanSigma=0.29,pvalue=0.000295344147511956,pvalueTTest=0.00324675294510308,
chrX	47061533	47061652	UBA1	UBA100017	0.136919664323444	2	0.0364574701320702	2	6.10919713553117e-06	2	6.10919713553117e-06	NA	NA	SegRatio=0.04,AbsMeanSigma=0.29,pvalue=0.000295344147511956,pvalueTTest=0.00324675294510308,
chrX	47061592	47061706	UBA1	UBA100018	0.185457846621276	2	0.0364574701320702	2	6.10919713553117e-06	2	6.10919713553117e-06	NA	NA	SegRatio=0.04,AbsMeanSigma=0.29,pvalue=0.000295344147511956,pvalueTTest=0.00324675294510308,
chrX	47061663	47061777	UBA1	UBA100019	0.201595192434815	2	0.0364574701320702	2	6.10919713553117e-06	2	6.10919713553117e-06	NA	NA	SegRatio=0.04,AbsMeanSigma=0.29,pvalue=0.000295344147511956,pvalueTTest=0.00324675294510308,
chrX	47061740	47061858	UBA1	UBA100020	0.0524655387648465	2	0.0364574701320702	2	6.10919713553117e-06	2	6.10919713553117e-06	NA	NA	SegRatio=0.04,AbsMeanSigma=0.29,pvalue=0.000295344147511956,pvalueTTest=0.00324675294510308,
chrX	47061784	47061896	UBA1	UBA100021	0.367169075862147	2	0.0364574701320702	2	6.10919713553117e-06	2	6.10919713553117e-06	NA	NA	SegRatio=0.04,AbsMeanSigma=0.29,pvalue=0.000295344147511956,pvalueTTest=0.00324675294510308,
chrX	47061878	47061997	UBA1	UBA100022	0.0235183608272026	2	0.0364574701320702	2	6.10919713553117e-06	2	6.10919713553117e-06	NA	NA	SegRatio=0.04,AbsMeanSigma=0.29,pvalue=0.000295344147511956,pvalueTTest=0.00324675294510308,
chrX	47062010	47062130	UBA1	UBA100023	0.152569887657317	2	0.0364574701320702	2	6.10919713553117e-06	2	6.10919713553117e-06	NA	NA	SegRatio=0.04,AbsMeanSigma=0.29,pvalue=0.000295344147511956,pvalueTTest=0.00324675294510308,
chrX	47062113	47062202	UBA1	UBA100024	-0.221404512990761	2	0.0364574701320702	2	6.10919713553117e-06	2	6.10919713553117e-06	NA	NA	SegRatio=0.04,AbsMeanSigma=0.29,pvalue=0.000295344147511956,pvalueTTest=0.00324675294510308,
chrX	47062182	47062296	UBA1	UBA100025	0.200958699617075	2	0.0364574701320702	2	6.10919713553117e-06	2	6.10919713553117e-06	NA	NA	SegRatio=0.04,AbsMeanSigma=0.29,pvalue=0.000295344147511956,pvalueTTest=0.00324675294510308,
chrX	47062310	47062424	UBA1	UBA100026	-0.0868044109992401	2	0.0364574701320702	2	6.10919713553117e-06	2	6.10919713553117e-06	NA	NA	SegRatio=0.04,AbsMeanSigma=0.29,pvalue=0.000295344147511956,pvalueTTest=0.00324675294510308,
chrX	47062384	47062502	UBA1	UBA100027	0.123961558304161	2	0.0364574701320702	2	6.10919713553117e-06	2	6.10919713553117e-06	NA	NA	SegRatio=0.04,AbsMeanSigma=0.29,pvalue=0.000295344147511956,pvalueTTest=0.00324675294510308,
chrX	47062451	47062570	UBA1	UBA100028	0.203729889161046	2	0.0364574701320702	2	6.10919713553117e-06	2	6.10919713553117e-06	NA	NA	SegRatio=0.04,AbsMeanSigma=0.29,pvalue=0.000295344147511956,pvalueTTest=0.00324675294510308,
chrX	47062569	47062685	UBA1	UBA100029	-0.143184314699784	2	0.0364574701320702	2	6.10919713553117e-06	2	6.10919713553117e-06	NA	NA	SegRatio=0.04,AbsMeanSigma=0.29,pvalue=0.000295344147511956,pvalueTTest=0.00324675294510308,
chrX	47062898	47063013	UBA1	UBA100030	0.109469915435211	2	0.0364574701320702	2	6.10919713553117e-06	2	6.10919713553117e-06	NA	NA	SegRatio=0.04,AbsMeanSigma=0.29,pvalue=0.000295344147511956,pvalueTTest=0.00324675294510308,
chrX	47062977	47063095	UBA1	UBA100031	-0.00840278799966733	2	0.0364574701320702	2	6.10919713553117e-06	2	6.10919713553117e-06	NA	NA	SegRatio=0.04,AbsMeanSigma=0.29,pvalue=0.000295344147511956,pvalueTTest=0.00324675294510308,
chrX	47063068	47063206	UBA1	UBA100032	-0.133007143494468	2	0.0364574701320702	2	6.10919713553117e-06	2	6.10919713553117e-06	NA	NA	SegRatio=0.04,AbsMeanSigma=0.29,pvalue=0.000295344147511956,pvalueTTest=0.00324675294510308,
chrX	47065284	47065392	UBA1	UBA100033	0.12470564575137	2	0.0364574701320702	2	6.10919713553117e-06	2	6.10919713553117e-06	NA	NA	SegRatio=0.04,AbsMeanSigma=0.29,pvalue=0.000295344147511956,pvalueTTest=0.00324675294510308,
chrX	47065347	47065463	UBA1	UBA100034	0.0878157323057832	2	0.0364574701320702	2	6.10919713553117e-06	2	6.10919713553117e-06	NA	NA	SegRatio=0.04,AbsMeanSigma=0.29,pvalue=0.000295344147511956,pvalueTTest=0.00324675294510308,
chrX	47065454	47065570	UBA1	UBA100035	0.0701364646035685	2	0.0364574701320702	2	6.10919713553117e-06	2	6.10919713553117e-06	NA	NA	SegRatio=0.04,AbsMeanSigma=0.29,pvalue=0.000295344147511956,pvalueTTest=0.00324675294510308,
chrX	47065610	47065719	UBA1	UBA100036	0.067213960353082	2	0.0364574701320702	2	6.10919713553117e-06	2	6.10919713553117e-06	NA	NA	SegRatio=0.04,AbsMeanSigma=0.29,pvalue=0.000295344147511956,pvalueTTest=0.00324675294510308,
chrX	47065678	47065796	UBA1	UBA100037	0.0126544340457874	2	0.0364574701320702	2	6.10919713553117e-06	2	6.10919713553117e-06	NA	NA	SegRatio=0.04,AbsMeanSigma=0.29,pvalue=0.000295344147511956,pvalueTTest=0.00324675294510308,
chrX	47065752	47065846	UBA1	UBA100038	0.0544784293237179	2	0.0364574701320702	2	6.10919713553117e-06	2	6.10919713553117e-06	NA	NA	SegRatio=0.04,AbsMeanSigma=0.29,pvalue=0.000295344147511956,pvalueTTest=0.00324675294510308,
chrX	47065828	47065942	UBA1	UBA100039	-0.0296567132221004	2	0.0364574701320702	2	6.10919713553117e-06	2	6.10919713553117e-06	NA	NA	SegRatio=0.04,AbsMeanSigma=0.29,pvalue=0.000295344147511956,pvalueTTest=0.00324675294510308,
chrX	47068952	47069068	UBA1	UBA100040	0.0472176097478992	2	0.0364574701320702	2	6.10919713553117e-06	2	6.10919713553117e-06	NA	NA	SegRatio=0.04,AbsMeanSigma=0.29,pvalue=0.000295344147511956,pvalueTTest=0.00324675294510308,
chrX	47069043	47069159	UBA1	UBA100041	0.00569303419668449	2	0.0364574701320702	2	6.10919713553117e-06	2	6.10919713553117e-06	NA	NA	SegRatio=0.04,AbsMeanSigma=0.29,pvalue=0.000295344147511956,pvalueTTest=0.00324675294510308,
chrX	47069245	47069365	UBA1	UBA100042	0.0377389283905402	2	0.0364574701320702	2	6.10919713553117e-06	2	6.10919713553117e-06	NA	NA	SegRatio=0.04,AbsMeanSigma=0.29,pvalue=0.000295344147511956,pvalueTTest=0.00324675294510308,
chrX	47069353	47069473	UBA1	UBA100043	-0.0165146775633946	2	0.0364574701320702	2	6.10919713553117e-06	2	6.10919713553117e-06	NA	NA	SegRatio=0.04,AbsMeanSigma=0.29,pvalue=0.000295344147511956,pvalueTTest=0.00324675294510308,
chrX	47069483	47069595	UBA1	UBA100044	0.413360514533414	2	0.0364574701320702	2	6.10919713553117e-06	2	6.10919713553117e-06	NA	NA	SegRatio=0.04,AbsMeanSigma=0.29,pvalue=0.000295344147511956,pvalueTTest=0.00324675294510308,
chrX	47070208	47070325	UBA1	UBA100045	0.00180919903962857	2	0.0364574701320702	2	6.10919713553117e-06	2	6.10919713553117e-06	NA	NA	SegRatio=0.04,AbsMeanSigma=0.29,pvalue=0.000295344147511956,pvalueTTest=0.00324675294510308,
chrX	47070325	47070441	UBA1	UBA100046	0.143997224065187	2	0.0364574701320702	2	6.10919713553117e-06	2	6.10919713553117e-06	NA	NA	SegRatio=0.04,AbsMeanSigma=0.29,pvalue=0.000295344147511956,pvalueTTest=0.00324675294510308,
chrX	47070409	47070526	UBA1	UBA100047	-0.125114236117908	2	0.0364574701320702	2	6.10919713553117e-06	2	6.10919713553117e-06	NA	NA	SegRatio=0.04,AbsMeanSigma=0.29,pvalue=0.000295344147511956,pvalueTTest=0.00324675294510308,
chrX	47070456	47070574	UBA1	UBA100048	0.209415375935804	2	0.0364574701320702	2	6.10919713553117e-06	2	6.10919713553117e-06	NA	NA	SegRatio=0.04,AbsMeanSigma=0.29,pvalue=0.000295344147511956,pvalueTTest=0.00324675294510308,
chrX	47070539	47070629	UBA1	UBA100049	-0.11580469650108	2	0.0364574701320702	2	6.10919713553117e-06	2	6.10919713553117e-06	NA	NA	SegRatio=0.04,AbsMeanSigma=0.29,pvalue=0.000295344147511956,pvalueTTest=0.00324675294510308,
chrX	47070629	47070750	UBA1	UBA100050	0.0107829373888506	2	0.0364574701320702	2	6.10919713553117e-06	2	6.10919713553117e-06	NA	NA	SegRatio=0.04,AbsMeanSigma=0.29,pvalue=0.000295344147511956,pvalueTTest=0.00324675294510308,
chrX	47071780	47071894	UBA1	UBA100051	0.0820783345895759	2	0.0364574701320702	2	6.10919713553117e-06	2	6.10919713553117e-06	NA	NA	SegRatio=0.04,AbsMeanSigma=0.29,pvalue=0.000295344147511956,pvalueTTest=0.00324675294510308,
chrX	47071883	47072001	UBA1	UBA100052	0.336729044289326	2	0.0364574701320702	2	6.10919713553117e-06	2	6.10919713553117e-06	NA	NA	SegRatio=0.04,AbsMeanSigma=0.29,pvalue=0.000295344147511956,pvalueTTest=0.00324675294510308,
chrX	47072112	47072227	UBA1	UBA100053	0.0816203836903257	2	0.0364574701320702	2	6.10919713553117e-06	2	6.10919713553117e-06	NA	NA	SegRatio=0.04,AbsMeanSigma=0.29,pvalue=0.000295344147511956,pvalueTTest=0.00324675294510308,
chrX	47072209	47072327	UBA1	UBA100054	-0.0273965469398118	2	0.0364574701320702	2	6.10919713553117e-06	2	6.10919713553117e-06	NA	NA	SegRatio=0.04,AbsMeanSigma=0.29,pvalue=0.000295344147511956,pvalueTTest=0.00324675294510308,
chrX	47072349	47072464	UBA1	UBA100055	0.0111209016895577	2	0.0364574701320702	2	6.10919713553117e-06	2	6.10919713553117e-06	NA	NA	SegRatio=0.04,AbsMeanSigma=0.29,pvalue=0.000295344147511956,pvalueTTest=0.00324675294510308,
chrX	47072393	47072511	UBA1	UBA100056	0.327081557716549	2	0.0364574701320702	2	6.10919713553117e-06	2	6.10919713553117e-06	NA	NA	SegRatio=0.04,AbsMeanSigma=0.29,pvalue=0.000295344147511956,pvalueTTest=0.00324675294510308,
chrX	47072510	47072629	UBA1	UBA100057	0.00404771144051019	2	0.0364574701320702	2	6.10919713553117e-06	2	6.10919713553117e-06	NA	NA	SegRatio=0.04,AbsMeanSigma=0.29,pvalue=0.000295344147511956,pvalueTTest=0.00324675294510308,
chrX	47073703	47073809	UBA1	UBA100058	0.162498042099093	2	0.0364574701320702	2	6.10919713553117e-06	2	6.10919713553117e-06	NA	NA	SegRatio=0.04,AbsMeanSigma=0.29,pvalue=0.000295344147511956,pvalueTTest=0.00324675294510308,
chrX	47073808	47073927	UBA1	UBA100059	0.121252359946062	2	0.0364574701320702	2	6.10919713553117e-06	2	6.10919713553117e-06	NA	NA	SegRatio=0.04,AbsMeanSigma=0.29,pvalue=0.000295344147511956,pvalueTTest=0.00324675294510308,
chrX	47073919	47074037	UBA1	UBA100060	0.273091394687378	2	0.0364574701320702	2	6.10919713553117e-06	2	6.10919713553117e-06	NA	NA	SegRatio=0.04,AbsMeanSigma=0.29,pvalue=0.000295344147511956,pvalueTTest=0.00324675294510308,
chrX	47074028	47074136	UBA1	UBA100061	0.0303820047991391	2	0.0364574701320702	2	6.10919713553117e-06	2	6.10919713553117e-06	NA	NA	SegRatio=0.04,AbsMeanSigma=0.29,pvalue=0.000295344147511956,pvalueTTest=0.00324675294510308,
chrX	47074147	47074261	UBA1	UBA100062	0.105679376340834	2	0.0364574701320702	2	6.10919713553117e-06	2	6.10919713553117e-06	NA	NA	SegRatio=0.04,AbsMeanSigma=0.29,pvalue=0.000295344147511956,pvalueTTest=0.00324675294510308,
chrX	47074210	47074302	UBA1	UBA100063	0.163071644959053	2	0.0364574701320702	2	6.10919713553117e-06	2	6.10919713553117e-06	NA	NA	SegRatio=0.04,AbsMeanSigma=0.29,pvalue=0.000295344147511956,pvalueTTest=0.00324675294510308,
chrX	47074303	47074424	UBA1	UBA100064	0.437535062674574	2	0.0364574701320702	2	6.10919713553117e-06	2	6.10919713553117e-06	NA	NA	SegRatio=0.04,AbsMeanSigma=0.29,pvalue=0.000295344147511956,pvalueTTest=0.00324675294510308,
chrX	48649478	48649595	GATA1	GATA100001	NA	2	0.0364574701320702	2	0.529353883099529	2	0.529353883099529	NA	NA	SegRatio=0.04,AbsMeanSigma=0.29,pvalue=0.000295344147511956,pvalueTTest=0.00324675294510308,
chrX	48649584	48649743	GATA1	GATA100002.GATA100003	NA	2	0.0364574701320702	2	0.529353883099529	2	0.529353883099529	NA	NA	SegRatio=0.04,AbsMeanSigma=0.29,pvalue=0.000295344147511956,pvalueTTest=0.00324675294510308,
chrX	48649739	48649860	GATA1	GATA100004	-0.0163575335252107	2	0.0364574701320702	2	0.529353883099529	2	0.529353883099529	NA	NA	SegRatio=0.04,AbsMeanSigma=0.29,pvalue=0.000295344147511956,pvalueTTest=0.00324675294510308,
chrX	48650210	48650272	GATA1	GATA100005	NA	2	0.0364574701320702	2	0.529353883099529	2	0.529353883099529	NA	NA	SegRatio=0.04,AbsMeanSigma=0.29,pvalue=0.000295344147511956,pvalueTTest=0.00324675294510308,
chrX	48650273	48650390	GATA1	GATA100006	0.365714197212117	2	0.0364574701320702	2	0.529353883099529	2	0.529353883099529	NA	NA	SegRatio=0.04,AbsMeanSigma=0.29,pvalue=0.000295344147511956,pvalueTTest=0.00324675294510308,
chrX	48650361	48650431	GATA1	GATA100007	0.0164041034507847	2	0.0364574701320702	2	0.529353883099529	2	0.529353883099529	NA	NA	SegRatio=0.04,AbsMeanSigma=0.29,pvalue=0.000295344147511956,pvalueTTest=0.00324675294510308,
chrX	48650408	48650524	GATA1	GATA100008	0.111576509705327	2	0.0364574701320702	2	0.529353883099529	2	0.529353883099529	NA	NA	SegRatio=0.04,AbsMeanSigma=0.29,pvalue=0.000295344147511956,pvalueTTest=0.00324675294510308,
chrX	48650513	48650621	GATA1	GATA100009	0.0254557872360132	2	0.0364574701320702	2	0.529353883099529	2	0.529353883099529	NA	NA	SegRatio=0.04,AbsMeanSigma=0.29,pvalue=0.000295344147511956,pvalueTTest=0.00324675294510308,
chrX	48650584	48650679	GATA1	GATA100010	0.0226539064104992	2	0.0364574701320702	2	0.529353883099529	2	0.529353883099529	NA	NA	SegRatio=0.04,AbsMeanSigma=0.29,pvalue=0.000295344147511956,pvalueTTest=0.00324675294510308,
chrX	48650691	48650795	GATA1	GATA100011	0.224930756299619	2	0.0364574701320702	2	0.529353883099529	2	0.529353883099529	NA	NA	SegRatio=0.04,AbsMeanSigma=0.29,pvalue=0.000295344147511956,pvalueTTest=0.00324675294510308,
chrX	48650748	48650862	GATA1	GATA100012	0.00325825211080063	2	0.0364574701320702	2	0.529353883099529	2	0.529353883099529	NA	NA	SegRatio=0.04,AbsMeanSigma=0.29,pvalue=0.000295344147511956,pvalueTTest=0.00324675294510308,
chrX	48650844	48650956	GATA1	GATA100013	0.0206189589301518	2	0.0364574701320702	2	0.529353883099529	2	0.529353883099529	NA	NA	SegRatio=0.04,AbsMeanSigma=0.29,pvalue=0.000295344147511956,pvalueTTest=0.00324675294510308,
chrX	48651491	48651597	GATA1	GATA100014	-0.141488798440471	2	0.0364574701320702	2	0.529353883099529	2	0.529353883099529	NA	NA	SegRatio=0.04,AbsMeanSigma=0.29,pvalue=0.000295344147511956,pvalueTTest=0.00324675294510308,
chrX	48651581	48651689	GATA1	GATA100015	0.0660305865663027	2	0.0364574701320702	2	0.529353883099529	2	0.529353883099529	NA	NA	SegRatio=0.04,AbsMeanSigma=0.29,pvalue=0.000295344147511956,pvalueTTest=0.00324675294510308,
chrX	48651650	48651742	GATA1	GATA100016	0.0243577243033182	2	0.0364574701320702	2	0.529353883099529	2	0.529353883099529	NA	NA	SegRatio=0.04,AbsMeanSigma=0.29,pvalue=0.000295344147511956,pvalueTTest=0.00324675294510308,
chrX	48652121	48652231	GATA1	GATA100017	-0.146433397060176	2	0.0364574701320702	2	0.529353883099529	2	0.529353883099529	NA	NA	SegRatio=0.04,AbsMeanSigma=0.29,pvalue=0.000295344147511956,pvalueTTest=0.00324675294510308,
chrX	48652229	48652351	GATA1	GATA100018	-0.0839140440847252	2	0.0364574701320702	2	0.529353883099529	2	0.529353883099529	NA	NA	SegRatio=0.04,AbsMeanSigma=0.29,pvalue=0.000295344147511956,pvalueTTest=0.00324675294510308,
chrX	48652336	48652454	GATA1	GATA100019	NA	2	0.0364574701320702	2	0.529353883099529	2	0.529353883099529	NA	NA	SegRatio=0.04,AbsMeanSigma=0.29,pvalue=0.000295344147511956,pvalueTTest=0.00324675294510308,
chrX	48652417	48652541	GATA1	GATA100020	-0.247183144272303	2	0.0364574701320702	2	0.529353883099529	2	0.529353883099529	NA	NA	SegRatio=0.04,AbsMeanSigma=0.29,pvalue=0.000295344147511956,pvalueTTest=0.00324675294510308,
chrX	48652489	48652607	GATA1	GATA100021	-0.155199220959379	2	0.0364574701320702	2	0.529353883099529	2	0.529353883099529	NA	NA	SegRatio=0.04,AbsMeanSigma=0.29,pvalue=0.000295344147511956,pvalueTTest=0.00324675294510308,
chrX	77227092	77227212	ATP7A	ATP7A00001	-0.161805342654274	2	0.0364574701320702	2	0.665944302838547	2	0.665944302838547	NA	NA	SegRatio=0.04,AbsMeanSigma=0.29,pvalue=0.000295344147511956,pvalueTTest=0.00324675294510308,
chrX	77227210	77227327	ATP7A	ATP7A00002	-0.138123032245957	2	0.0364574701320702	2	0.665944302838547	2	0.665944302838547	NA	NA	SegRatio=0.04,AbsMeanSigma=0.29,pvalue=0.000295344147511956,pvalueTTest=0.00324675294510308,
chrX	77243672	77243790	ATP7A	ATP7A00003	-0.474044888073342	2	0.0364574701320702	2	0.665944302838547	2	0.665944302838547	NA	NA	SegRatio=0.04,AbsMeanSigma=0.29,pvalue=0.000295344147511956,pvalueTTest=0.00324675294510308,
chrX	77243746	77243860	ATP7A	ATP7A00004	0.0304808211796812	2	0.0364574701320702	2	0.665944302838547	2	0.665944302838547	NA	NA	SegRatio=0.04,AbsMeanSigma=0.29,pvalue=0.000295344147511956,pvalueTTest=0.00324675294510308,
chrX	77243804	77243916	ATP7A	ATP7A00005	0.133554329700228	2	0.0364574701320702	2	0.665944302838547	2	0.665944302838547	NA	NA	SegRatio=0.04,AbsMeanSigma=0.29,pvalue=0.000295344147511956,pvalueTTest=0.00324675294510308,
chrX	77243909	77244027	ATP7A	ATP7A00006	-0.0773881135059398	2	0.0364574701320702	2	0.665944302838547	2	0.665944302838547	NA	NA	SegRatio=0.04,AbsMeanSigma=0.29,pvalue=0.000295344147511956,pvalueTTest=0.00324675294510308,
chrX	77244012	77244123	ATP7A	ATP7A00007	0.270221992466304	2	0.0364574701320702	2	0.665944302838547	2	0.665944302838547	NA	NA	SegRatio=0.04,AbsMeanSigma=0.29,pvalue=0.000295344147511956,pvalueTTest=0.00324675294510308,
chrX	77244108	77244204	ATP7A	ATP7A00008	0.147556392544542	2	0.0364574701320702	2	0.665944302838547	2	0.665944302838547	NA	NA	SegRatio=0.04,AbsMeanSigma=0.29,pvalue=0.000295344147511956,pvalueTTest=0.00324675294510308,
chrX	77244179	77244293	ATP7A	ATP7A00009	0.0407159192066472	2	0.0364574701320702	2	0.665944302838547	2	0.665944302838547	NA	NA	SegRatio=0.04,AbsMeanSigma=0.29,pvalue=0.000295344147511956,pvalueTTest=0.00324675294510308,
chrX	77244697	77244814	ATP7A	ATP7A00010	-0.0890501030838879	2	0.0364574701320702	2	0.665944302838547	2	0.665944302838547	NA	NA	SegRatio=0.04,AbsMeanSigma=0.29,pvalue=0.000295344147511956,pvalueTTest=0.00324675294510308,
chrX	77244790	77244905	ATP7A	ATP7A00011	0.134136939706483	2	0.0364574701320702	2	0.665944302838547	2	0.665944302838547	NA	NA	SegRatio=0.04,AbsMeanSigma=0.29,pvalue=0.000295344147511956,pvalueTTest=0.00324675294510308,
chrX	77244906	77245018	ATP7A	ATP7A00012	0.0695988979367963	2	0.0364574701320702	2	0.665944302838547	2	0.665944302838547	NA	NA	SegRatio=0.04,AbsMeanSigma=0.29,pvalue=0.000295344147511956,pvalueTTest=0.00324675294510308,
chrX	77244996	77245084	ATP7A	ATP7A00013	NA	2	0.0364574701320702	2	0.665944302838547	2	0.665944302838547	NA	NA	SegRatio=0.04,AbsMeanSigma=0.29,pvalue=0.000295344147511956,pvalueTTest=0.00324675294510308,
chrX	77245079	77245195	ATP7A	ATP7A00014	-0.0949471120577127	2	0.0364574701320702	2	0.665944302838547	2	0.665944302838547	NA	NA	SegRatio=0.04,AbsMeanSigma=0.29,pvalue=0.000295344147511956,pvalueTTest=0.00324675294510308,
chrX	77245186	77245295	ATP7A	ATP7A00015	0.240728981022802	2	0.0364574701320702	2	0.665944302838547	2	0.665944302838547	NA	NA	SegRatio=0.04,AbsMeanSigma=0.29,pvalue=0.000295344147511956,pvalueTTest=0.00324675294510308,
chrX	77245295	77245411	ATP7A	ATP7A00016	0.086315726445933	2	0.0364574701320702	2	0.665944302838547	2	0.665944302838547	NA	NA	SegRatio=0.04,AbsMeanSigma=0.29,pvalue=0.000295344147511956,pvalueTTest=0.00324675294510308,
chrX	77245412	77245529	ATP7A	ATP7A00017	0.0807667678557491	2	0.0364574701320702	2	0.665944302838547	2	0.665944302838547	NA	NA	SegRatio=0.04,AbsMeanSigma=0.29,pvalue=0.000295344147511956,pvalueTTest=0.00324675294510308,
chrX	77253892	77253993	ATP7A	ATP7A00018	-0.197008961467464	2	0.0364574701320702	2	0.665944302838547	2	0.665944302838547	NA	NA	SegRatio=0.04,AbsMeanSigma=0.29,pvalue=0.000295344147511956,pvalueTTest=0.00324675294510308,
chrX	77253976	77254071	ATP7A	ATP7A00019	0.0748313809266554	2	0.0364574701320702	2	0.665944302838547	2	0.665944302838547	NA	NA	SegRatio=0.04,AbsMeanSigma=0.29,pvalue=0.000295344147511956,pvalueTTest=0.00324675294510308,
chrX	77254070	77254181	ATP7A	ATP7A00020	-0.043007877321282	2	0.0364574701320702	2	0.665944302838547	2	0.665944302838547	NA	NA	SegRatio=0.04,AbsMeanSigma=0.29,pvalue=0.000295344147511956,pvalueTTest=0.00324675294510308,
chrX	77254179	77254297	ATP7A	ATP7A00021	0.00972815345248047	2	0.0364574701320702	2	0.665944302838547	2	0.665944302838547	NA	NA	SegRatio=0.04,AbsMeanSigma=0.29,pvalue=0.000295344147511956,pvalueTTest=0.00324675294510308,
chrX	77258596	77258711	ATP7A	ATP7A00022	-0.172788925219207	2	0.0364574701320702	2	0.665944302838547	2	0.665944302838547	NA	NA	SegRatio=0.04,AbsMeanSigma=0.29,pvalue=0.000295344147511956,pvalueTTest=0.00324675294510308,
chrX	77258668	77258782	ATP7A	ATP7A00023	0.0364574701320702	2	0.0364574701320702	2	0.665944302838547	2	0.665944302838547	NA	NA	SegRatio=0.04,AbsMeanSigma=0.29,pvalue=0.000295344147511956,pvalueTTest=0.00324675294510308,
chrX	77264557	77264664	ATP7A	ATP7A00024	-0.0281275309412555	2	0.0364574701320702	2	0.665944302838547	2	0.665944302838547	NA	NA	SegRatio=0.04,AbsMeanSigma=0.29,pvalue=0.000295344147511956,pvalueTTest=0.00324675294510308,
chrX	77264632	77264749	ATP7A	ATP7A00025	-0.00435130979850294	2	0.0364574701320702	2	0.665944302838547	2	0.665944302838547	NA	NA	SegRatio=0.04,AbsMeanSigma=0.29,pvalue=0.000295344147511956,pvalueTTest=0.00324675294510308,
chrX	77264732	77264827	ATP7A	ATP7A00026	-0.423029965184633	2	0.0364574701320702	2	0.665944302838547	2	0.665944302838547	NA	NA	SegRatio=0.04,AbsMeanSigma=0.29,pvalue=0.000295344147511956,pvalueTTest=0.00324675294510308,
chrX	77266602	77266711	ATP7A	ATP7A00027	0.171717982587764	2	0.0364574701320702	2	0.665944302838547	2	0.665944302838547	NA	NA	SegRatio=0.04,AbsMeanSigma=0.29,pvalue=0.000295344147511956,pvalueTTest=0.00324675294510308,
chrX	77266707	77266842	ATP7A	ATP7A00028	0.082874677871457	2	0.0364574701320702	2	0.665944302838547	2	0.665944302838547	NA	NA	SegRatio=0.04,AbsMeanSigma=0.29,pvalue=0.000295344147511956,pvalueTTest=0.00324675294510308,
chrX	77266914	77267026	ATP7A	ATP7A00029	0.130800288638285	2	0.0364574701320702	2	0.665944302838547	2	0.665944302838547	NA	NA	SegRatio=0.04,AbsMeanSigma=0.29,pvalue=0.000295344147511956,pvalueTTest=0.00324675294510308,
chrX	77266969	77267087	ATP7A	ATP7A00030	-0.182767713705045	2	0.0364574701320702	2	0.665944302838547	2	0.665944302838547	NA	NA	SegRatio=0.04,AbsMeanSigma=0.29,pvalue=0.000295344147511956,pvalueTTest=0.00324675294510308,
chrX	77267052	77267167	ATP7A	ATP7A00031	0.231604999528419	2	0.0364574701320702	2	0.665944302838547	2	0.665944302838547	NA	NA	SegRatio=0.04,AbsMeanSigma=0.29,pvalue=0.000295344147511956,pvalueTTest=0.00324675294510308,
chrX	77267143	77267253	ATP7A	ATP7A00032	0.307649974464064	2	0.0364574701320702	2	0.665944302838547	2	0.665944302838547	NA	NA	SegRatio=0.04,AbsMeanSigma=0.29,pvalue=0.000295344147511956,pvalueTTest=0.00324675294510308,
chrX	77268298	77268413	ATP7A	ATP7A00033	-1.87413681254526	2	0.0364574701320702	2	0.665944302838547	2	0.665944302838547	NA	NA	SegRatio=0.04,AbsMeanSigma=0.29,pvalue=0.000295344147511956,pvalueTTest=0.00324675294510308,
chrX	77268399	77268508	ATP7A	ATP7A00034	-0.211047748748948	2	0.0364574701320702	2	0.665944302838547	2	0.665944302838547	NA	NA	SegRatio=0.04,AbsMeanSigma=0.29,pvalue=0.000295344147511956,pvalueTTest=0.00324675294510308,
chrX	77268489	77268603	ATP7A	ATP7A00035	0.0550038278409821	2	0.0364574701320702	2	0.665944302838547	2	0.665944302838547	NA	NA	SegRatio=0.04,AbsMeanSigma=0.29,pvalue=0.000295344147511956,pvalueTTest=0.00324675294510308,
chrX	77268526	77268640	ATP7A	ATP7A00036	-0.0773468542118897	2	0.0364574701320702	2	0.665944302838547	2	0.665944302838547	NA	NA	SegRatio=0.04,AbsMeanSigma=0.29,pvalue=0.000295344147511956,pvalueTTest=0.00324675294510308,
chrX	77270087	77270196	ATP7A	ATP7A00037	-0.0405583048511987	2	0.0364574701320702	2	0.665944302838547	2	0.665944302838547	NA	NA	SegRatio=0.04,AbsMeanSigma=0.29,pvalue=0.000295344147511956,pvalueTTest=0.00324675294510308,
chrX	77270169	77270255	ATP7A	ATP7A00038	-0.0676599752806881	2	0.0364574701320702	2	0.665944302838547	2	0.665944302838547	NA	NA	SegRatio=0.04,AbsMeanSigma=0.29,pvalue=0.000295344147511956,pvalueTTest=0.00324675294510308,
chrX	77270235	77270342	ATP7A	ATP7A00039	NA	2	0.0364574701320702	2	0.665944302838547	2	0.665944302838547	NA	NA	SegRatio=0.04,AbsMeanSigma=0.29,pvalue=0.000295344147511956,pvalueTTest=0.00324675294510308,
chrX	77271226	77271332	ATP7A	ATP7A00040	-0.149057070120023	2	0.0364574701320702	2	0.665944302838547	2	0.665944302838547	NA	NA	SegRatio=0.04,AbsMeanSigma=0.29,pvalue=0.000295344147511956,pvalueTTest=0.00324675294510308,
chrX	77271267	77271369	ATP7A	ATP7A00041	-0.143652426209016	2	0.0364574701320702	2	0.665944302838547	2	0.665944302838547	NA	NA	SegRatio=0.04,AbsMeanSigma=0.29,pvalue=0.000295344147511956,pvalueTTest=0.00324675294510308,
chrX	77271318	77271419	ATP7A	ATP7A00042	-0.0753027462229434	2	0.0364574701320702	2	0.665944302838547	2	0.665944302838547	NA	NA	SegRatio=0.04,AbsMeanSigma=0.29,pvalue=0.000295344147511956,pvalueTTest=0.00324675294510308,
chrX	77275715	77275829	ATP7A	ATP7A00043	0.103979419125771	2	0.0364574701320702	2	0.665944302838547	2	0.665944302838547	NA	NA	SegRatio=0.04,AbsMeanSigma=0.29,pvalue=0.000295344147511956,pvalueTTest=0.00324675294510308,
chrX	77275767	77275879	ATP7A	ATP7A00044	0.0411330524868552	2	0.0364574701320702	2	0.665944302838547	2	0.665944302838547	NA	NA	SegRatio=0.04,AbsMeanSigma=0.29,pvalue=0.000295344147511956,pvalueTTest=0.00324675294510308,
chrX	77275876	77275991	ATP7A	ATP7A00045	0.105386138492326	2	0.0364574701320702	2	0.665944302838547	2	0.665944302838547	NA	NA	SegRatio=0.04,AbsMeanSigma=0.29,pvalue=0.000295344147511956,pvalueTTest=0.00324675294510308,
chrX	77276394	77276500	ATP7A	ATP7A00046	-0.00802001764828032	2	0.0364574701320702	2	0.665944302838547	2	0.665944302838547	NA	NA	SegRatio=0.04,AbsMeanSigma=0.29,pvalue=0.000295344147511956,pvalueTTest=0.00324675294510308,
chrX	77276487	77276595	ATP7A	ATP7A00047	0.244911243538068	2	0.0364574701320702	2	0.665944302838547	2	0.665944302838547	NA	NA	SegRatio=0.04,AbsMeanSigma=0.29,pvalue=0.000295344147511956,pvalueTTest=0.00324675294510308,
chrX	77284710	77284825	ATP7A	ATP7A00048	-0.0580904413541213	2	0.0364574701320702	2	0.665944302838547	2	0.665944302838547	NA	NA	SegRatio=0.04,AbsMeanSigma=0.29,pvalue=0.000295344147511956,pvalueTTest=0.00324675294510308,
chrX	77284813	77284927	ATP7A	ATP7A00049	-0.0386220147460629	2	0.0364574701320702	2	0.665944302838547	2	0.665944302838547	NA	NA	SegRatio=0.04,AbsMeanSigma=0.29,pvalue=0.000295344147511956,pvalueTTest=0.00324675294510308,
chrX	77284914	77285029	ATP7A	ATP7A00050	-0.184384770159929	2	0.0364574701320702	2	0.665944302838547	2	0.665944302838547	NA	NA	SegRatio=0.04,AbsMeanSigma=0.29,pvalue=0.000295344147511956,pvalueTTest=0.00324675294510308,
chrX	77286875	77286993	ATP7A	ATP7A00051	0.00585578274291483	2	0.0364574701320702	2	0.665944302838547	2	0.665944302838547	NA	NA	SegRatio=0.04,AbsMeanSigma=0.29,pvalue=0.000295344147511956,pvalueTTest=0.00324675294510308,
chrX	77286940	77287044	ATP7A	ATP7A00052	0.100880360910811	2	0.0364574701320702	2	0.665944302838547	2	0.665944302838547	NA	NA	SegRatio=0.04,AbsMeanSigma=0.29,pvalue=0.000295344147511956,pvalueTTest=0.00324675294510308,
chrX	77287044	77287150	ATP7A	ATP7A00053	-0.100226082794581	2	0.0364574701320702	2	0.665944302838547	2	0.665944302838547	NA	NA	SegRatio=0.04,AbsMeanSigma=0.29,pvalue=0.000295344147511956,pvalueTTest=0.00324675294510308,
chrX	77289057	77289153	ATP7A	ATP7A00054	-0.126623991509286	2	0.0364574701320702	2	0.665944302838547	2	0.665944302838547	NA	NA	SegRatio=0.04,AbsMeanSigma=0.29,pvalue=0.000295344147511956,pvalueTTest=0.00324675294510308,
chrX	77289150	77289257	ATP7A	ATP7A00055	-0.078694205067067	2	0.0364574701320702	2	0.665944302838547	2	0.665944302838547	NA	NA	SegRatio=0.04,AbsMeanSigma=0.29,pvalue=0.000295344147511956,pvalueTTest=0.00324675294510308,
chrX	77289257	77289368	ATP7A	ATP7A00056	-0.00762513286817471	2	0.0364574701320702	2	0.665944302838547	2	0.665944302838547	NA	NA	SegRatio=0.04,AbsMeanSigma=0.29,pvalue=0.000295344147511956,pvalueTTest=0.00324675294510308,
chrX	77294264	77294378	ATP7A	ATP7A00057	0.0865049558678412	2	0.0364574701320702	2	0.665944302838547	2	0.665944302838547	NA	NA	SegRatio=0.04,AbsMeanSigma=0.29,pvalue=0.000295344147511956,pvalueTTest=0.00324675294510308,
chrX	77294346	77294457	ATP7A	ATP7A00058	-0.17565937000055	2	0.0364574701320702	2	0.665944302838547	2	0.665944302838547	NA	NA	SegRatio=0.04,AbsMeanSigma=0.29,pvalue=0.000295344147511956,pvalueTTest=0.00324675294510308,
chrX	77294458	77294567	ATP7A	ATP7A00059	-1.57959708780555	2	-0.0149367630490811	2	0.665944302838547	2	0.665944302838547	q-value=0.000217044891700171, copies=0.5	NA	SegRatio=-0.01,AbsMeanSigma=0.18,pvalue=0.0866393023845153,pvalueTTest=0.197450927897168,
chrX	77295991	77296103	ATP7A	ATP7A00060	0.147590496106125	2	-0.0149367630490811	2	0.665944302838547	2	0.665944302838547	NA	NA	SegRatio=-0.01,AbsMeanSigma=0.18,pvalue=0.0866393023845153,pvalueTTest=0.197450927897168,
chrX	77296089	77296191	ATP7A	ATP7A00061	0.00623898400553615	2	-0.0149367630490811	2	0.665944302838547	2	0.665944302838547	NA	NA	SegRatio=-0.01,AbsMeanSigma=0.18,pvalue=0.0866393023845153,pvalueTTest=0.197450927897168,
chrX	77296181	77296289	ATP7A	ATP7A00062	NA	2	-0.0149367630490811	2	0.665944302838547	2	0.665944302838547	NA	NA	SegRatio=-0.01,AbsMeanSigma=0.18,pvalue=0.0866393023845153,pvalueTTest=0.197450927897168,
chrX	77298021	77298120	ATP7A	ATP7A00063	0.269958120772005	2	-0.0149367630490811	2	0.665944302838547	2	0.665944302838547	NA	NA	SegRatio=-0.01,AbsMeanSigma=0.18,pvalue=0.0866393023845153,pvalueTTest=0.197450927897168,
chrX	77298116	77298229	ATP7A	ATP7A00064	0.0190691274681872	2	-0.0149367630490811	2	0.665944302838547	2	0.665944302838547	NA	NA	SegRatio=-0.01,AbsMeanSigma=0.18,pvalue=0.0866393023845153,pvalueTTest=0.197450927897168,
chrX	77298222	77298328	ATP7A	ATP7A00065	-0.0224084012925332	2	-0.0149367630490811	2	0.665944302838547	2	0.665944302838547	NA	NA	SegRatio=-0.01,AbsMeanSigma=0.18,pvalue=0.0866393023845153,pvalueTTest=0.197450927897168,
chrX	77298751	77298862	ATP7A	ATP7A00066	NA	2	-0.0149367630490811	2	0.665944302838547	2	0.665944302838547	NA	NA	SegRatio=-0.01,AbsMeanSigma=0.18,pvalue=0.0866393023845153,pvalueTTest=0.197450927897168,
chrX	77298827	77298925	ATP7A	ATP7A00067	0.295816318043003	2	-0.0149367630490811	2	0.665944302838547	2	0.665944302838547	NA	NA	SegRatio=-0.01,AbsMeanSigma=0.18,pvalue=0.0866393023845153,pvalueTTest=0.197450927897168,
chrX	77298875	77298981	ATP7A	ATP7A00068	0.0927056041800782	2	-0.0149367630490811	2	0.665944302838547	2	0.665944302838547	NA	NA	SegRatio=-0.01,AbsMeanSigma=0.18,pvalue=0.0866393023845153,pvalueTTest=0.197450927897168,
chrX	77300900	77301015	ATP7A	ATP7A00069	-0.217464070226604	2	-0.0149367630490811	2	0.665944302838547	2	0.665944302838547	NA	NA	SegRatio=-0.01,AbsMeanSigma=0.18,pvalue=0.0866393023845153,pvalueTTest=0.197450927897168,
chrX	77300990	77301081	ATP7A	ATP7A00070	-0.109478214046937	2	-0.0149367630490811	2	0.665944302838547	2	0.665944302838547	NA	NA	SegRatio=-0.01,AbsMeanSigma=0.18,pvalue=0.0866393023845153,pvalueTTest=0.197450927897168,
chrX	77301036	77301156	ATP7A	ATP7A00071	0.237103236725885	2	-0.0149367630490811	2	0.665944302838547	2	0.665944302838547	NA	NA	SegRatio=-0.01,AbsMeanSigma=0.18,pvalue=0.0866393023845153,pvalueTTest=0.197450927897168,
chrX	77301749	77301864	ATP7A	ATP7A00072	NA	2	-0.0149367630490811	2	0.665944302838547	2	0.665944302838547	NA	NA	SegRatio=-0.01,AbsMeanSigma=0.18,pvalue=0.0866393023845153,pvalueTTest=0.197450927897168,
chrX	77301855	77301959	ATP7A	ATP7A00073	-0.0620402883663348	2	-0.0149367630490811	2	0.665944302838547	2	0.665944302838547	NA	NA	SegRatio=-0.01,AbsMeanSigma=0.18,pvalue=0.0866393023845153,pvalueTTest=0.197450927897168,
chrX	77301888	77302003	ATP7A	ATP7A00074	-0.120242020323405	2	-0.0149367630490811	2	0.665944302838547	2	0.665944302838547	NA	NA	SegRatio=-0.01,AbsMeanSigma=0.18,pvalue=0.0866393023845153,pvalueTTest=0.197450927897168,
chrX	77302004	77302115	ATP7A	ATP7A00075	0.124127135489145	2	-0.0149367630490811	2	0.665944302838547	2	0.665944302838547	NA	NA	SegRatio=-0.01,AbsMeanSigma=0.18,pvalue=0.0866393023845153,pvalueTTest=0.197450927897168,
chrX	85119576	85119690	CHM	CHM00001	-0.0400960939495989	2	-0.0149367630490811	2	0.221233282796312	2	0.221233282796312	NA	NA	SegRatio=-0.01,AbsMeanSigma=0.18,pvalue=0.0866393023845153,pvalueTTest=0.197450927897168,
chrX	85119689	85119807	CHM	CHM00002	-0.105195132820755	2	-0.0149367630490811	2	0.221233282796312	2	0.221233282796312	NA	NA	SegRatio=-0.01,AbsMeanSigma=0.18,pvalue=0.0866393023845153,pvalueTTest=0.197450927897168,
chrX	85119760	85119876	CHM	CHM00003	-0.000508202670105926	2	-0.0149367630490811	2	0.221233282796312	2	0.221233282796312	NA	NA	SegRatio=-0.01,AbsMeanSigma=0.18,pvalue=0.0866393023845153,pvalueTTest=0.197450927897168,
chrX	85128029	85128142	CHM	CHM00004	0.00780156922906639	2	-0.0149367630490811	2	0.221233282796312	2	0.221233282796312	NA	NA	SegRatio=-0.01,AbsMeanSigma=0.18,pvalue=0.0866393023845153,pvalueTTest=0.197450927897168,
chrX	85128143	85128269	CHM	CHM00005	-0.629752916706484	2	-0.0149367630490811	2	0.221233282796312	2	0.221233282796312	q-value=2.61608774853025e-05, copies=1	NA	SegRatio=-0.01,AbsMeanSigma=0.18,pvalue=0.0866393023845153,pvalueTTest=0.197450927897168,
chrX	85133941	85134048	CHM	CHM00006	-0.577725909895906	2	-0.0149367630490811	2	0.221233282796312	2	0.221233282796312	NA	NA	SegRatio=-0.01,AbsMeanSigma=0.18,pvalue=0.0866393023845153,pvalueTTest=0.197450927897168,
chrX	85134049	85134163	CHM	CHM00007	0.297172921959051	2	-0.0149367630490811	2	0.221233282796312	2	0.221233282796312	NA	NA	SegRatio=-0.01,AbsMeanSigma=0.18,pvalue=0.0866393023845153,pvalueTTest=0.197450927897168,
chrX	85149137	85149249	CHM	CHM00008	-0.158800102411258	2	-0.0149367630490811	2	0.221233282796312	2	0.221233282796312	NA	NA	SegRatio=-0.01,AbsMeanSigma=0.18,pvalue=0.0866393023845153,pvalueTTest=0.197450927897168,
chrX	85149223	85149336	CHM	CHM00009	-0.0223748791932235	2	-0.0149367630490811	2	0.221233282796312	2	0.221233282796312	NA	NA	SegRatio=-0.01,AbsMeanSigma=0.18,pvalue=0.0866393023845153,pvalueTTest=0.197450927897168,
chrX	85155584	85155685	CHM	CHM00010	NA	2	-0.0149367630490811	2	0.221233282796312	2	0.221233282796312	NA	NA	SegRatio=-0.01,AbsMeanSigma=0.18,pvalue=0.0866393023845153,pvalueTTest=0.197450927897168,
chrX	85155662	85155778	CHM	CHM00011	-0.0436876071916279	2	-0.0149367630490811	2	0.221233282796312	2	0.221233282796312	NA	NA	SegRatio=-0.01,AbsMeanSigma=0.18,pvalue=0.0866393023845153,pvalueTTest=0.197450927897168,
chrX	85156020	85156134	CHM	CHM00012	-0.119150207421895	2	-0.0149367630490811	2	0.221233282796312	2	0.221233282796312	NA	NA	SegRatio=-0.01,AbsMeanSigma=0.18,pvalue=0.0866393023845153,pvalueTTest=0.197450927897168,
chrX	85156101	85156199	CHM	CHM00013	-0.0479877573010036	2	-0.0149367630490811	2	0.221233282796312	2	0.221233282796312	NA	NA	SegRatio=-0.01,AbsMeanSigma=0.18,pvalue=0.0866393023845153,pvalueTTest=0.197450927897168,
chrX	85156186	85156296	CHM	CHM00014	NA	2	-0.0149367630490811	2	0.221233282796312	2	0.221233282796312	NA	NA	SegRatio=-0.01,AbsMeanSigma=0.18,pvalue=0.0866393023845153,pvalueTTest=0.197450927897168,
chrX	85166280	85166376	CHM	CHM00015	0.0692565173962108	2	-0.0149367630490811	2	0.221233282796312	2	0.221233282796312	NA	NA	SegRatio=-0.01,AbsMeanSigma=0.18,pvalue=0.0866393023845153,pvalueTTest=0.197450927897168,
chrX	85211135	85211245	CHM	CHM00016	0.0383490075542472	2	-0.0149367630490811	2	0.221233282796312	2	0.221233282796312	NA	NA	SegRatio=-0.01,AbsMeanSigma=0.18,pvalue=0.0866393023845153,pvalueTTest=0.197450927897168,
chrX	85211165	85211281	CHM	CHM00017	-0.0490147167713175	2	-0.0149367630490811	2	0.221233282796312	2	0.221233282796312	NA	NA	SegRatio=-0.01,AbsMeanSigma=0.18,pvalue=0.0866393023845153,pvalueTTest=0.197450927897168,
chrX	85211271	85211365	CHM	CHM00018	0.195982104062369	2	-0.0149367630490811	2	0.221233282796312	2	0.221233282796312	NA	NA	SegRatio=-0.01,AbsMeanSigma=0.18,pvalue=0.0866393023845153,pvalueTTest=0.197450927897168,
chrX	85211315	85211452	CHM	CHM00019	NA	2	-0.0149367630490811	2	0.221233282796312	2	0.221233282796312	NA	NA	SegRatio=-0.01,AbsMeanSigma=0.18,pvalue=0.0866393023845153,pvalueTTest=0.197450927897168,
chrX	85212838	85212947	CHM	CHM00020	NA	2	-0.0149367630490811	2	0.221233282796312	2	0.221233282796312	NA	NA	SegRatio=-0.01,AbsMeanSigma=0.18,pvalue=0.0866393023845153,pvalueTTest=0.197450927897168,
chrX	85212927	85213011	CHM	CHM00021	NA	2	-0.0149367630490811	2	0.221233282796312	2	0.221233282796312	NA	NA	SegRatio=-0.01,AbsMeanSigma=0.18,pvalue=0.0866393023845153,pvalueTTest=0.197450927897168,
chrX	85213766	85213883	CHM	CHM00022	0.0490938221824939	2	-0.0149367630490811	2	0.221233282796312	2	0.221233282796312	NA	NA	SegRatio=-0.01,AbsMeanSigma=0.18,pvalue=0.0866393023845153,pvalueTTest=0.197450927897168,
chrX	85213858	85213969	CHM	CHM00023	0.0251066614559222	2	-0.0149367630490811	2	0.221233282796312	2	0.221233282796312	NA	NA	SegRatio=-0.01,AbsMeanSigma=0.18,pvalue=0.0866393023845153,pvalueTTest=0.197450927897168,
chrX	85213982	85214114	CHM	CHM00024	NA	2	-0.0149367630490811	2	0.221233282796312	2	0.221233282796312	NA	NA	SegRatio=-0.01,AbsMeanSigma=0.18,pvalue=0.0866393023845153,pvalueTTest=0.197450927897168,
chrX	85218648	85218761	CHM	CHM00025	-0.96162473919553	2	-0.0149367630490811	2	0.221233282796312	2	0.221233282796312	NA	NA	SegRatio=-0.01,AbsMeanSigma=0.18,pvalue=0.0866393023845153,pvalueTTest=0.197450927897168,
chrX	85218759	85218865	CHM	CHM00026	0.0304892985644036	2	-0.0149367630490811	2	0.221233282796312	2	0.221233282796312	NA	NA	SegRatio=-0.01,AbsMeanSigma=0.18,pvalue=0.0866393023845153,pvalueTTest=0.197450927897168,
chrX	85218863	85218981	CHM	CHM00027	0.0346728137312306	2	-0.0149367630490811	2	0.221233282796312	2	0.221233282796312	NA	NA	SegRatio=-0.01,AbsMeanSigma=0.18,pvalue=0.0866393023845153,pvalueTTest=0.197450927897168,
chrX	85218918	85219034	CHM	CHM00028	-0.0293395222258944	2	-0.0149367630490811	2	0.221233282796312	2	0.221233282796312	NA	NA	SegRatio=-0.01,AbsMeanSigma=0.18,pvalue=0.0866393023845153,pvalueTTest=0.197450927897168,
chrX	85219012	85219125	CHM	CHM00029	0.119513052830386	2	-0.0149367630490811	2	0.221233282796312	2	0.221233282796312	NA	NA	SegRatio=-0.01,AbsMeanSigma=0.18,pvalue=0.0866393023845153,pvalueTTest=0.197450927897168,
chrX	85226593	85226723	CHM	CHM00030	0.157435012648091	2	-0.0149367630490811	2	0.221233282796312	2	0.221233282796312	NA	NA	SegRatio=-0.01,AbsMeanSigma=0.18,pvalue=0.0866393023845153,pvalueTTest=0.197450927897168,
chrX	85233710	85233823	CHM	CHM00031	-0.0254322946527266	2	-0.0149367630490811	2	0.221233282796312	2	0.221233282796312	NA	NA	SegRatio=-0.01,AbsMeanSigma=0.18,pvalue=0.0866393023845153,pvalueTTest=0.197450927897168,
chrX	85233811	85233925	CHM	CHM00032	-0.0880411410400728	2	-0.0149367630490811	2	0.221233282796312	2	0.221233282796312	NA	NA	SegRatio=-0.01,AbsMeanSigma=0.18,pvalue=0.0866393023845153,pvalueTTest=0.197450927897168,
chrX	85236686	85236796	CHM	CHM00033	-0.0280748057225303	2	-0.0149367630490811	2	0.221233282796312	2	0.221233282796312	NA	NA	SegRatio=-0.01,AbsMeanSigma=0.18,pvalue=0.0866393023845153,pvalueTTest=0.197450927897168,
chrX	85236774	85236886	CHM	CHM00034	NA	2	-0.0149367630490811	2	0.221233282796312	2	0.221233282796312	NA	NA	SegRatio=-0.01,AbsMeanSigma=0.18,pvalue=0.0866393023845153,pvalueTTest=0.197450927897168,
chrX	85282484	85282571	CHM	CHM00035	-0.00438813675994583	2	-0.0149367630490811	2	0.221233282796312	2	0.221233282796312	NA	NA	SegRatio=-0.01,AbsMeanSigma=0.18,pvalue=0.0866393023845153,pvalueTTest=0.197450927897168,
chrX	85282560	85282672	CHM	CHM00036	NA	2	-0.0149367630490811	2	0.221233282796312	2	0.221233282796312	NA	NA	SegRatio=-0.01,AbsMeanSigma=0.18,pvalue=0.0866393023845153,pvalueTTest=0.197450927897168,
chrX	85302466	85302568	CHM	CHM00037	-0.159197964909071	2	-0.0149367630490811	2	0.221233282796312	2	0.221233282796312	NA	NA	SegRatio=-0.01,AbsMeanSigma=0.18,pvalue=0.0866393023845153,pvalueTTest=0.197450927897168,
chrX	100604852	100604964	BTK	BTK00001	-0.249749797043847	2	-0.0149367630490811	2	0.156434643017138	2	0.156434643017138	NA	NA	SegRatio=-0.01,AbsMeanSigma=0.18,pvalue=0.0866393023845153,pvalueTTest=0.197450927897168,
chrX	100608148	100608263	BTK	BTK00002	0.0378072203879473	2	-0.0149367630490811	2	0.156434643017138	2	0.156434643017138	NA	NA	SegRatio=-0.01,AbsMeanSigma=0.18,pvalue=0.0866393023845153,pvalueTTest=0.197450927897168,
chrX	100608205	100608315	BTK	BTK00003	-0.176554149386277	2	-0.0149367630490811	2	0.156434643017138	2	0.156434643017138	NA	NA	SegRatio=-0.01,AbsMeanSigma=0.18,pvalue=0.0866393023845153,pvalueTTest=0.197450927897168,
chrX	100608308	100608416	BTK	BTK00004	-0.0546763115108912	2	-0.0149367630490811	2	0.156434643017138	2	0.156434643017138	NA	NA	SegRatio=-0.01,AbsMeanSigma=0.18,pvalue=0.0866393023845153,pvalueTTest=0.197450927897168,
chrX	100608831	100608943	BTK	BTK00005	NA	2	-0.0149367630490811	2	0.156434643017138	2	0.156434643017138	NA	NA	SegRatio=-0.01,AbsMeanSigma=0.18,pvalue=0.0866393023845153,pvalueTTest=0.197450927897168,
chrX	100608901	100609011	BTK	BTK00006	-0.0419136150920791	2	-0.0149367630490811	2	0.156434643017138	2	0.156434643017138	NA	NA	SegRatio=-0.01,AbsMeanSigma=0.18,pvalue=0.0866393023845153,pvalueTTest=0.197450927897168,
chrX	100609574	100609689	BTK	BTK00007	-0.00018637363554794	2	-0.0149367630490811	2	0.156434643017138	2	0.156434643017138	NA	NA	SegRatio=-0.01,AbsMeanSigma=0.18,pvalue=0.0866393023845153,pvalueTTest=0.197450927897168,
chrX	100609649	100609755	BTK	BTK00008	-0.0465590699629776	2	-0.0149367630490811	2	0.156434643017138	2	0.156434643017138	NA	NA	SegRatio=-0.01,AbsMeanSigma=0.18,pvalue=0.0866393023845153,pvalueTTest=0.197450927897168,
chrX	100610949	100611058	BTK	BTK00009	0.0475091901487593	2	-0.0149367630490811	2	0.156434643017138	2	0.156434643017138	NA	NA	SegRatio=-0.01,AbsMeanSigma=0.18,pvalue=0.0866393023845153,pvalueTTest=0.197450927897168,
chrX	100611059	100611174	BTK	BTK00010	-0.0971990716589028	2	-0.0149367630490811	2	0.156434643017138	2	0.156434643017138	NA	NA	SegRatio=-0.01,AbsMeanSigma=0.18,pvalue=0.0866393023845153,pvalueTTest=0.197450927897168,
chrX	100611159	100611255	BTK	BTK00011	0.123789396084808	2	-0.0149367630490811	2	0.156434643017138	2	0.156434643017138	NA	NA	SegRatio=-0.01,AbsMeanSigma=0.18,pvalue=0.0866393023845153,pvalueTTest=0.197450927897168,
chrX	100611245	100611363	BTK	BTK00012	-0.0858916398610073	2	-0.0149367630490811	2	0.156434643017138	2	0.156434643017138	NA	NA	SegRatio=-0.01,AbsMeanSigma=0.18,pvalue=0.0866393023845153,pvalueTTest=0.197450927897168,
chrX	100611681	100611798	BTK	BTK00013	0.0716784671064744	2	-0.0149367630490811	2	0.156434643017138	2	0.156434643017138	NA	NA	SegRatio=-0.01,AbsMeanSigma=0.18,pvalue=0.0866393023845153,pvalueTTest=0.197450927897168,
chrX	100611795	100611911	BTK	BTK00014	0.0221737628705877	2	-0.0149367630490811	2	0.156434643017138	2	0.156434643017138	NA	NA	SegRatio=-0.01,AbsMeanSigma=0.18,pvalue=0.0866393023845153,pvalueTTest=0.197450927897168,
chrX	100611890	100612006	BTK	BTK00015	0.0779436490071553	2	-0.0149367630490811	2	0.156434643017138	2	0.156434643017138	NA	NA	SegRatio=-0.01,AbsMeanSigma=0.18,pvalue=0.0866393023845153,pvalueTTest=0.197450927897168,
chrX	100612429	100612543	BTK	BTK00016	-0.156588355131673	2	-0.0149367630490811	2	0.156434643017138	2	0.156434643017138	NA	NA	SegRatio=-0.01,AbsMeanSigma=0.18,pvalue=0.0866393023845153,pvalueTTest=0.197450927897168,
chrX	100612533	100612650	BTK	BTK00017	0.0461506283037401	2	-0.0149367630490811	2	0.156434643017138	2	0.156434643017138	NA	NA	SegRatio=-0.01,AbsMeanSigma=0.18,pvalue=0.0866393023845153,pvalueTTest=0.197450927897168,
chrX	100613269	100613382	BTK	BTK00018	-0.130383089465554	2	-0.0149367630490811	2	0.156434643017138	2	0.156434643017138	NA	NA	SegRatio=-0.01,AbsMeanSigma=0.18,pvalue=0.0866393023845153,pvalueTTest=0.197450927897168,
chrX	100613328	100613443	BTK	BTK00019	-0.0562363824456771	2	-0.0149367630490811	2	0.156434643017138	2	0.156434643017138	NA	NA	SegRatio=-0.01,AbsMeanSigma=0.18,pvalue=0.0866393023845153,pvalueTTest=0.197450927897168,
chrX	100613406	100613501	BTK	BTK00020	-0.0202107836566799	2	-0.0149367630490811	2	0.156434643017138	2	0.156434643017138	NA	NA	SegRatio=-0.01,AbsMeanSigma=0.18,pvalue=0.0866393023845153,pvalueTTest=0.197450927897168,
chrX	100613554	100613657	BTK	BTK00021	0.053169375972258	2	-0.0149367630490811	2	0.156434643017138	2	0.156434643017138	NA	NA	SegRatio=-0.01,AbsMeanSigma=0.18,pvalue=0.0866393023845153,pvalueTTest=0.197450927897168,
chrX	100613602	100613707	BTK	BTK00022	-0.202420188347006	2	-0.0149367630490811	2	0.156434643017138	2	0.156434643017138	NA	NA	SegRatio=-0.01,AbsMeanSigma=0.18,pvalue=0.0866393023845153,pvalueTTest=0.197450927897168,
chrX	100614255	100614370	BTK	BTK00023	0.0667804509503231	2	-0.0149367630490811	2	0.156434643017138	2	0.156434643017138	NA	NA	SegRatio=-0.01,AbsMeanSigma=0.18,pvalue=0.0866393023845153,pvalueTTest=0.197450927897168,
chrX	100615049	100615157	BTK	BTK00024	-0.0909173409198319	2	-0.0149367630490811	2	0.156434643017138	2	0.156434643017138	NA	NA	SegRatio=-0.01,AbsMeanSigma=0.18,pvalue=0.0866393023845153,pvalueTTest=0.197450927897168,
chrX	100615470	100615582	BTK	BTK00025	-0.0901973569812094	2	-0.0149367630490811	2	0.156434643017138	2	0.156434643017138	NA	NA	SegRatio=-0.01,AbsMeanSigma=0.18,pvalue=0.0866393023845153,pvalueTTest=0.197450927897168,
chrX	100615561	100615680	BTK	BTK00026	-0.00652132260911849	2	-0.0149367630490811	2	0.156434643017138	2	0.156434643017138	NA	NA	SegRatio=-0.01,AbsMeanSigma=0.18,pvalue=0.0866393023845153,pvalueTTest=0.197450927897168,
chrX	100615652	100615766	BTK	BTK00027	0.16714904809035	2	-0.0149367630490811	2	0.156434643017138	2	0.156434643017138	NA	NA	SegRatio=-0.01,AbsMeanSigma=0.18,pvalue=0.0866393023845153,pvalueTTest=0.197450927897168,
chrX	100617137	100617249	BTK	BTK00028	-0.0922455832074909	2	-0.0149367630490811	2	0.156434643017138	2	0.156434643017138	NA	NA	SegRatio=-0.01,AbsMeanSigma=0.18,pvalue=0.0866393023845153,pvalueTTest=0.197450927897168,
chrX	100617518	100617634	BTK	BTK00029	0.0396079603515453	2	-0.0149367630490811	2	0.156434643017138	2	0.156434643017138	NA	NA	SegRatio=-0.01,AbsMeanSigma=0.18,pvalue=0.0866393023845153,pvalueTTest=0.197450927897168,
chrX	100617562	100617676	BTK	BTK00030	-0.0478593741381044	2	-0.0149367630490811	2	0.156434643017138	2	0.156434643017138	NA	NA	SegRatio=-0.01,AbsMeanSigma=0.18,pvalue=0.0866393023845153,pvalueTTest=0.197450927897168,
chrX	100617676	100617793	BTK	BTK00031	0.135013097653207	2	-0.0149367630490811	2	0.156434643017138	2	0.156434643017138	NA	NA	SegRatio=-0.01,AbsMeanSigma=0.18,pvalue=0.0866393023845153,pvalueTTest=0.197450927897168,
chrX	100624986	100625088	BTK	BTK00032	-0.0450313440784965	2	-0.0149367630490811	2	0.156434643017138	2	0.156434643017138	NA	NA	SegRatio=-0.01,AbsMeanSigma=0.18,pvalue=0.0866393023845153,pvalueTTest=0.197450927897168,
chrX	100626577	100626672	BTK	BTK00033	0.106739329537938	2	-0.0149367630490811	2	0.156434643017138	2	0.156434643017138	NA	NA	SegRatio=-0.01,AbsMeanSigma=0.18,pvalue=0.0866393023845153,pvalueTTest=0.197450927897168,
chrX	100626671	100626784	BTK	BTK00034	-0.148298375564218	2	-0.0149367630490811	2	0.156434643017138	2	0.156434643017138	NA	NA	SegRatio=-0.01,AbsMeanSigma=0.18,pvalue=0.0866393023845153,pvalueTTest=0.197450927897168,
chrX	100629456	100629569	BTK	BTK00035	-0.0149367630490811	2	-0.0149367630490811	2	0.156434643017138	2	0.156434643017138	NA	NA	SegRatio=-0.01,AbsMeanSigma=0.18,pvalue=0.0866393023845153,pvalueTTest=0.197450927897168,
chrX	100629550	100629664	BTK	BTK00036	-0.103231060002217	2	-0.0149367630490811	2	0.156434643017138	2	0.156434643017138	NA	NA	SegRatio=-0.01,AbsMeanSigma=0.18,pvalue=0.0866393023845153,pvalueTTest=0.197450927897168,
chrX	100630103	100630220	BTK	BTK00037	0.00798966763957664	2	-0.0149367630490811	2	0.156434643017138	2	0.156434643017138	NA	NA	SegRatio=-0.01,AbsMeanSigma=0.18,pvalue=0.0866393023845153,pvalueTTest=0.197450927897168,
chrX	100630200	100630314	BTK	BTK00038	0.039861355145522	2	-0.0149367630490811	2	0.156434643017138	2	0.156434643017138	NA	NA	SegRatio=-0.01,AbsMeanSigma=0.18,pvalue=0.0866393023845153,pvalueTTest=0.197450927897168,
