# Supplementary material for: Quantitative analysis of differences in copy numbers using read depth obtained from PCR-enriched samples and controls
Source: BMC Bioinformatics. 2015 Jan 28;16:17. doi: 10.1186/s12859-014-0428-5 (PMC4384318; doi:10.1186/s12859-014-0428-5)
Supplement: Additional file 4 — Comparison with ONCOCNV. This archive (zip) contains all output-files generated for the comparison of quandico and ONCOCNV. [file 12859_2014_428_MOESM4_ESM.zip › ONCOCNV/M063_S8_NA13783.summary.txt]

gene	chr	start	end	copy.number	p.value	q.values	comments
NPHP4	chr1	5923229	6046380	2	0.0576023410951959	0.748830434237547	p-value_correction=0.0346606628794832
ALK	chr2	29416015	30143141	2	0.00977393193420627	0.175930774815713	p-value_correction=0.00128100228155915
EPCAM	chr2	47600571	47613837	2	0.00977393193420627	0.175930774815713	p-value_correction=0.84471607202794
TFG	chr3	100432492	100467397	2	0.0181047191677724	0.307780225852131	p-value_correction=0.380097055089701
SLC9A9	chr3	142985490	143567266	2	0.0181047191677724	0.307780225852131	p-value_correction=0.0124823800375161
PIK3CA	chr3	178916573	178952243	2	0.0215531760789359	0.344850817262974	p-value_correction=0.0802136840249876
SLC26A2	chr5	149357195	149361451	2	0.480779680499141	1	p-value_correction=0.423069905728354
POLH	chr6	43550021	43582377	2	0.866997054002994	1	p-value_correction=0.912510197617124
POU6F2	chr7	39046422	39504325	2	0.00250179567191645	0.050035913438329	p-value_correction=0.00250179567191645
RUNX1T1	chr8	92972414	93115138	2	0.438316513452125	1	p-value_correction=0.361376742048154
CSMD3	chr8	113236979	114449173	2	0.438316513452125	1	p-value_correction=0.390821975486575
RAD21	chr8	117859670	117878965	2	0.143540154349668	1	p-value_correction=0.0597017633368025
JAK2	chr9	5021949	5126829	2	0.123130877192688	1	p-value_correction=0.000254602836291712
MTAP	chr9	21802705	21941111	2	0.253583067630051	1	p-value_correction=0.253583067630051
ERCC6	chr10	50666825	50741100	2	0.000346307912194272	0.00727246615607971	p-value_correction=0.0807991651853224
MYPN	chr10	69881165	69970327	2	0.000346307912194272	0.00727246615607971	p-value_correction=0.0458178130315778
PSAP	chr10	73577133	73594382	2	0.000346307912194272	0.00727246615607971	p-value_correction=0.00117504918628193
KCNQ1	chr11	2466611	2869300	2	0.643865379565747	1	p-value_correction=0.620858596356573
FLT3	chr13	28578153	28644812	2	0.178332693623278	1	p-value_correction=0.00546122737440928
RB1	chr13	48881353	49054294	2	0.000325862667625613	0.00716897868776349	p-value_correction=0.188584306748217
ATP7B	chr13	52508863	52585495	2	0.0827941462315679	0.993529754778815	p-value_correction=0.757934324260328
MEFV	chr16	3293094	3306636	2	0.104671473288986	1	p-value_correction=0.220582923700328
CDH1	chr16	68772146	68867432	2	0.104671473288986	1	p-value_correction=8.27333181106201e-06
MAP2K2	chr19	4090533	4117656	2	0.943704012833452	1	p-value_correction=0.975638684348228
ITCH	chr20	32981586	33095643	2	0.0324972735728062	0.487459103592093	p-value_correction=0.00201725349062988
USP25	chr21	17135161	17250862	3	5.33614754751975e-09	1.22731393592954e-07	p-value_correction=0.429057722104059
USP16	chr21	30396983	30426534	2.5	1.77886723074002e-15	4.26928135377605e-14	p-value_correction=0.847396199178319
RUNX1	chr21	36164631	36421301	2.5	1.77886723074002e-15	4.26928135377605e-14	p-value_correction=2.4604471605164e-08
CBS	chr21	44473904	44492192	2.5	1.77886723074002e-15	4.26928135377605e-14	break,p-value_break=0.465200938255539
CBS	chr21	44492199	44492293	1	NA	NA	break,p-value_break=0.465200938255539
FANCB	chrX	14861624	14883723	2	0.0332569856158784	0.487459103592093	p-value_correction=0.221260041657673
UBA1	chrX	47058147	47074424	2	0.00324675294510308	0.0616883059569585	p-value_correction=6.10919713553117e-06
GATA1	chrX	48649478	48652607	2	0.00324675294510308	0.0616883059569585	p-value_correction=0.529353883099529
ATP7A	chrX	77227092	77302115	2	0.00324675294510308	0.0616883059569585	p-value_correction=0.665944302838547
CHM	chrX	85119576	85302568	2	0.197450927897168	1	p-value_correction=0.221233282796312
BTK	chrX	100604852	100630314	2	0.197450927897168	1	p-value_correction=0.156434643017138
