# Supplementary material for: Quantitative analysis of differences in copy numbers using read depth obtained from PCR-enriched samples and controls
Source: BMC Bioinformatics. 2015 Jan 28;16:17. doi: 10.1186/s12859-014-0428-5 (PMC4384318; doi:10.1186/s12859-014-0428-5)
Supplement: Additional file 4 — Comparison with ONCOCNV. This archive (zip) contains all output-files generated for the comparison of quandico and ONCOCNV. [file 12859_2014_428_MOESM4_ESM.zip › ONCOCNV/M063_S9_NA14164.profile.txt]

chr	start	end	gene	ID	ratio	predLargeSeg	segMean	predLargeCorrected	pvalRatioCorrected	perGeneEvaluation	pvalRatioGene	predPoint	predPointSusp	comments
chr1	5923229	5923339	NPHP4	NPHP400001	0.160088423061778	2	0.00213942688075083	2	0.0329520551962932	2	0.0329520551962932	NA	NA	SegRatio=0,AbsMeanSigma=0.31,pvalue=0.00453927559340036,pvalueTTest=0.0239991395106479,
chr1	5923335	5923438	NPHP4	NPHP400002	0.287822563972056	2	0.00213942688075083	2	0.0329520551962932	2	0.0329520551962932	NA	NA	SegRatio=0,AbsMeanSigma=0.31,pvalue=0.00453927559340036,pvalueTTest=0.0239991395106479,
chr1	5923429	5923547	NPHP4	NPHP400003	0.000200339612866011	2	0.00213942688075083	2	0.0329520551962932	2	0.0329520551962932	NA	NA	SegRatio=0,AbsMeanSigma=0.31,pvalue=0.00453927559340036,pvalueTTest=0.0239991395106479,
chr1	5923905	5924025	NPHP4	NPHP400004	0.00213942688075083	2	0.00213942688075083	2	0.0329520551962932	2	0.0329520551962932	NA	NA	SegRatio=0,AbsMeanSigma=0.31,pvalue=0.00453927559340036,pvalueTTest=0.0239991395106479,
chr1	5923969	5924081	NPHP4	NPHP400005	0.0631685430512236	2	0.00213942688075083	2	0.0329520551962932	2	0.0329520551962932	NA	NA	SegRatio=0,AbsMeanSigma=0.31,pvalue=0.00453927559340036,pvalueTTest=0.0239991395106479,
chr1	5924046	5924161	NPHP4	NPHP400006	0.188483983119394	2	0.00213942688075083	2	0.0329520551962932	2	0.0329520551962932	NA	NA	SegRatio=0,AbsMeanSigma=0.31,pvalue=0.00453927559340036,pvalueTTest=0.0239991395106479,
chr1	5924358	5924474	NPHP4	NPHP400007	0.0363036442713328	2	0.00213942688075083	2	0.0329520551962932	2	0.0329520551962932	NA	NA	SegRatio=0,AbsMeanSigma=0.31,pvalue=0.00453927559340036,pvalueTTest=0.0239991395106479,
chr1	5924398	5924520	NPHP4	NPHP400008	0.185306836759764	2	0.00213942688075083	2	0.0329520551962932	2	0.0329520551962932	NA	NA	SegRatio=0,AbsMeanSigma=0.31,pvalue=0.00453927559340036,pvalueTTest=0.0239991395106479,
chr1	5924492	5924612	NPHP4	NPHP400009	-0.129127517771102	2	0.00213942688075083	2	0.0329520551962932	2	0.0329520551962932	NA	NA	SegRatio=0,AbsMeanSigma=0.31,pvalue=0.00453927559340036,pvalueTTest=0.0239991395106479,
chr1	5925096	5925194	NPHP4	NPHP400010	0.266578488650725	2	0.00213942688075083	2	0.0329520551962932	2	0.0329520551962932	NA	NA	SegRatio=0,AbsMeanSigma=0.31,pvalue=0.00453927559340036,pvalueTTest=0.0239991395106479,
chr1	5925166	5925287	NPHP4	NPHP400011	-0.100260627172287	2	0.00213942688075083	2	0.0329520551962932	2	0.0329520551962932	NA	NA	SegRatio=0,AbsMeanSigma=0.31,pvalue=0.00453927559340036,pvalueTTest=0.0239991395106479,
chr1	5925210	5925327	NPHP4	NPHP400012	-0.255457604004144	2	0.00213942688075083	2	0.0329520551962932	2	0.0329520551962932	NA	NA	SegRatio=0,AbsMeanSigma=0.31,pvalue=0.00453927559340036,pvalueTTest=0.0239991395106479,
chr1	5926362	5926482	NPHP4	NPHP400013	0.125443988006	2	0.00213942688075083	2	0.0329520551962932	2	0.0329520551962932	NA	NA	SegRatio=0,AbsMeanSigma=0.31,pvalue=0.00453927559340036,pvalueTTest=0.0239991395106479,
chr1	5926431	5926522	NPHP4	NPHP400014	0.106647965808894	2	0.00213942688075083	2	0.0329520551962932	2	0.0329520551962932	NA	NA	SegRatio=0,AbsMeanSigma=0.31,pvalue=0.00453927559340036,pvalueTTest=0.0239991395106479,
chr1	5926500	5926590	NPHP4	NPHP400015	-0.0634038835195101	2	0.00213942688075083	2	0.0329520551962932	2	0.0329520551962932	NA	NA	SegRatio=0,AbsMeanSigma=0.31,pvalue=0.00453927559340036,pvalueTTest=0.0239991395106479,
chr1	5927055	5927148	NPHP4	NPHP400016	-0.00397026196883684	2	0.00213942688075083	2	0.0329520551962932	2	0.0329520551962932	NA	NA	SegRatio=0,AbsMeanSigma=0.31,pvalue=0.00453927559340036,pvalueTTest=0.0239991395106479,
chr1	5927090	5927195	NPHP4	NPHP400017	-0.0435596428401001	2	0.00213942688075083	2	0.0329520551962932	2	0.0329520551962932	NA	NA	SegRatio=0,AbsMeanSigma=0.31,pvalue=0.00453927559340036,pvalueTTest=0.0239991395106479,
chr1	5927755	5927858	NPHP4	NPHP400018	0.109984801979202	2	0.00213942688075083	2	0.0329520551962932	2	0.0329520551962932	NA	NA	SegRatio=0,AbsMeanSigma=0.31,pvalue=0.00453927559340036,pvalueTTest=0.0239991395106479,
chr1	5927842	5927950	NPHP4	NPHP400019	0.124190386455756	2	0.00213942688075083	2	0.0329520551962932	2	0.0329520551962932	NA	NA	SegRatio=0,AbsMeanSigma=0.31,pvalue=0.00453927559340036,pvalueTTest=0.0239991395106479,
chr1	5927877	5927995	NPHP4	NPHP400020	-0.120322968806741	2	0.00213942688075083	2	0.0329520551962932	2	0.0329520551962932	NA	NA	SegRatio=0,AbsMeanSigma=0.31,pvalue=0.00453927559340036,pvalueTTest=0.0239991395106479,
chr1	5933291	5933406	NPHP4	NPHP400021	NA	2	0.00213942688075083	2	0.0329520551962932	2	0.0329520551962932	NA	NA	SegRatio=0,AbsMeanSigma=0.31,pvalue=0.00453927559340036,pvalueTTest=0.0239991395106479,
chr1	5933354	5933459	NPHP4	NPHP400022	0.113928504282129	2	0.00213942688075083	2	0.0329520551962932	2	0.0329520551962932	NA	NA	SegRatio=0,AbsMeanSigma=0.31,pvalue=0.00453927559340036,pvalueTTest=0.0239991395106479,
chr1	5934471	5934561	NPHP4	NPHP400023	NA	2	0.00213942688075083	2	0.0329520551962932	2	0.0329520551962932	NA	NA	SegRatio=0,AbsMeanSigma=0.31,pvalue=0.00453927559340036,pvalueTTest=0.0239991395106479,
chr1	5934513	5934634	NPHP4	NPHP400024	0.0854779122095729	2	0.00213942688075083	2	0.0329520551962932	2	0.0329520551962932	NA	NA	SegRatio=0,AbsMeanSigma=0.31,pvalue=0.00453927559340036,pvalueTTest=0.0239991395106479,
chr1	5934569	5934680	NPHP4	NPHP400025	0.127359082907855	2	0.00213942688075083	2	0.0329520551962932	2	0.0329520551962932	NA	NA	SegRatio=0,AbsMeanSigma=0.31,pvalue=0.00453927559340036,pvalueTTest=0.0239991395106479,
chr1	5934650	5934746	NPHP4	NPHP400026	0.0188062220715057	2	0.00213942688075083	2	0.0329520551962932	2	0.0329520551962932	NA	NA	SegRatio=0,AbsMeanSigma=0.31,pvalue=0.00453927559340036,pvalueTTest=0.0239991395106479,
chr1	5934833	5934950	NPHP4	NPHP400027	0.0499066150658486	2	0.00213942688075083	2	0.0329520551962932	2	0.0329520551962932	NA	NA	SegRatio=0,AbsMeanSigma=0.31,pvalue=0.00453927559340036,pvalueTTest=0.0239991395106479,
chr1	5934937	5935002	NPHP4	NPHP400028	NA	2	0.00213942688075083	2	0.0329520551962932	2	0.0329520551962932	NA	NA	SegRatio=0,AbsMeanSigma=0.31,pvalue=0.00453927559340036,pvalueTTest=0.0239991395106479,
chr1	5934981	5935118	NPHP4	NPHP400029	-0.0780309777467513	2	0.00213942688075083	2	0.0329520551962932	2	0.0329520551962932	NA	NA	SegRatio=0,AbsMeanSigma=0.31,pvalue=0.00453927559340036,pvalueTTest=0.0239991395106479,
chr1	5935125	5935246	NPHP4	NPHP400030	0.207974382442773	2	0.00213942688075083	2	0.0329520551962932	2	0.0329520551962932	NA	NA	SegRatio=0,AbsMeanSigma=0.31,pvalue=0.00453927559340036,pvalueTTest=0.0239991395106479,
chr1	5937107	5937203	NPHP4	NPHP400031	-0.0310406930395463	2	0.00213942688075083	2	0.0329520551962932	2	0.0329520551962932	NA	NA	SegRatio=0,AbsMeanSigma=0.31,pvalue=0.00453927559340036,pvalueTTest=0.0239991395106479,
chr1	5937152	5937293	NPHP4	NPHP400032	NA	2	0.00213942688075083	2	0.0329520551962932	2	0.0329520551962932	NA	NA	SegRatio=0,AbsMeanSigma=0.31,pvalue=0.00453927559340036,pvalueTTest=0.0239991395106479,
chr1	5937228	5937349	NPHP4	NPHP400033	-0.144501050714492	2	0.00213942688075083	2	0.0329520551962932	2	0.0329520551962932	NA	NA	SegRatio=0,AbsMeanSigma=0.31,pvalue=0.00453927559340036,pvalueTTest=0.0239991395106479,
chr1	5937299	5937395	NPHP4	NPHP400034	0.329284896293918	2	0.00213942688075083	2	0.0329520551962932	2	0.0329520551962932	NA	NA	SegRatio=0,AbsMeanSigma=0.31,pvalue=0.00453927559340036,pvalueTTest=0.0239991395106479,
chr1	5940172	5940279	NPHP4	NPHP400035	-0.000239679241673279	2	0.00213942688075083	2	0.0329520551962932	2	0.0329520551962932	NA	NA	SegRatio=0,AbsMeanSigma=0.31,pvalue=0.00453927559340036,pvalueTTest=0.0239991395106479,
chr1	5940277	5940384	NPHP4	NPHP400036	-0.0548138909463113	2	0.00213942688075083	2	0.0329520551962932	2	0.0329520551962932	NA	NA	SegRatio=0,AbsMeanSigma=0.31,pvalue=0.00453927559340036,pvalueTTest=0.0239991395106479,
chr1	5947263	5947376	NPHP4	NPHP400037	0.102535527664703	2	0.00213942688075083	2	0.0329520551962932	2	0.0329520551962932	NA	NA	SegRatio=0,AbsMeanSigma=0.31,pvalue=0.00453927559340036,pvalueTTest=0.0239991395106479,
chr1	5947330	5947450	NPHP4	NPHP400038	-0.0872225831996955	2	0.00213942688075083	2	0.0329520551962932	2	0.0329520551962932	NA	NA	SegRatio=0,AbsMeanSigma=0.31,pvalue=0.00453927559340036,pvalueTTest=0.0239991395106479,
chr1	5947448	5947532	NPHP4	NPHP400039	0.0138185825086567	2	0.00213942688075083	2	0.0329520551962932	2	0.0329520551962932	NA	NA	SegRatio=0,AbsMeanSigma=0.31,pvalue=0.00453927559340036,pvalueTTest=0.0239991395106479,
chr1	5947477	5947615	NPHP4	NPHP400040	-0.149350640645453	2	0.00213942688075083	2	0.0329520551962932	2	0.0329520551962932	NA	NA	SegRatio=0,AbsMeanSigma=0.31,pvalue=0.00453927559340036,pvalueTTest=0.0239991395106479,
chr1	5950883	5950983	NPHP4	NPHP400041	-0.0238252219522422	2	0.00213942688075083	2	0.0329520551962932	2	0.0329520551962932	NA	NA	SegRatio=0,AbsMeanSigma=0.31,pvalue=0.00453927559340036,pvalueTTest=0.0239991395106479,
chr1	5950939	5951059	NPHP4	NPHP400042	0.292580339501635	2	0.00213942688075083	2	0.0329520551962932	2	0.0329520551962932	NA	NA	SegRatio=0,AbsMeanSigma=0.31,pvalue=0.00453927559340036,pvalueTTest=0.0239991395106479,
chr1	5951049	5951165	NPHP4	NPHP400043	-0.136111662152294	2	0.00213942688075083	2	0.0329520551962932	2	0.0329520551962932	NA	NA	SegRatio=0,AbsMeanSigma=0.31,pvalue=0.00453927559340036,pvalueTTest=0.0239991395106479,
chr1	5964655	5964792	NPHP4	NPHP400044	-0.23693089936315	2	0.00213942688075083	2	0.0329520551962932	2	0.0329520551962932	NA	NA	SegRatio=0,AbsMeanSigma=0.31,pvalue=0.00453927559340036,pvalueTTest=0.0239991395106479,
chr1	5964725	5964837	NPHP4	NPHP400045	-0.14044029861091	2	0.00213942688075083	2	0.0329520551962932	2	0.0329520551962932	NA	NA	SegRatio=0,AbsMeanSigma=0.31,pvalue=0.00453927559340036,pvalueTTest=0.0239991395106479,
chr1	5964812	5964930	NPHP4	NPHP400046	0.17838159488383	2	0.00213942688075083	2	0.0329520551962932	2	0.0329520551962932	NA	NA	SegRatio=0,AbsMeanSigma=0.31,pvalue=0.00453927559340036,pvalueTTest=0.0239991395106479,
chr1	5965326	5965414	NPHP4	NPHP400047	-0.00646911897518843	2	0.00213942688075083	2	0.0329520551962932	2	0.0329520551962932	NA	NA	SegRatio=0,AbsMeanSigma=0.31,pvalue=0.00453927559340036,pvalueTTest=0.0239991395106479,
chr1	5965374	5965462	NPHP4	NPHP400048	-0.008301744976505	2	0.00213942688075083	2	0.0329520551962932	2	0.0329520551962932	NA	NA	SegRatio=0,AbsMeanSigma=0.31,pvalue=0.00453927559340036,pvalueTTest=0.0239991395106479,
chr1	5965434	5965551	NPHP4	NPHP400049	0.0644852715106201	2	0.00213942688075083	2	0.0329520551962932	2	0.0329520551962932	NA	NA	SegRatio=0,AbsMeanSigma=0.31,pvalue=0.00453927559340036,pvalueTTest=0.0239991395106479,
chr1	5965476	5965590	NPHP4	NPHP400050	0.299168264944395	2	0.00213942688075083	2	0.0329520551962932	2	0.0329520551962932	NA	NA	SegRatio=0,AbsMeanSigma=0.31,pvalue=0.00453927559340036,pvalueTTest=0.0239991395106479,
chr1	5965641	5965743	NPHP4	NPHP400051	-0.146391197794571	2	0.00213942688075083	2	0.0329520551962932	2	0.0329520551962932	NA	NA	SegRatio=0,AbsMeanSigma=0.31,pvalue=0.00453927559340036,pvalueTTest=0.0239991395106479,
chr1	5965716	5965837	NPHP4	NPHP400052	-0.0105775249673944	2	0.00213942688075083	2	0.0329520551962932	2	0.0329520551962932	NA	NA	SegRatio=0,AbsMeanSigma=0.31,pvalue=0.00453927559340036,pvalueTTest=0.0239991395106479,
chr1	5965821	5965927	NPHP4	NPHP400053	0.0690633766600084	2	0.00213942688075083	2	0.0329520551962932	2	0.0329520551962932	NA	NA	SegRatio=0,AbsMeanSigma=0.31,pvalue=0.00453927559340036,pvalueTTest=0.0239991395106479,
chr1	5967139	5967278	NPHP4	NPHP400054	-0.201152210948299	2	0.00213942688075083	2	0.0329520551962932	2	0.0329520551962932	NA	NA	SegRatio=0,AbsMeanSigma=0.31,pvalue=0.00453927559340036,pvalueTTest=0.0239991395106479,
chr1	5967279	5967344	NPHP4	NPHP400055	NA	2	0.00213942688075083	2	0.0329520551962932	2	0.0329520551962932	NA	NA	SegRatio=0,AbsMeanSigma=0.31,pvalue=0.00453927559340036,pvalueTTest=0.0239991395106479,
chr1	5969187	5969303	NPHP4	NPHP400056	-0.038800823864467	2	0.00213942688075083	2	0.0329520551962932	2	0.0329520551962932	NA	NA	SegRatio=0,AbsMeanSigma=0.31,pvalue=0.00453927559340036,pvalueTTest=0.0239991395106479,
chr1	5987662	5987784	NPHP4	NPHP400057	-0.159584154381312	2	0.00213942688075083	2	0.0329520551962932	2	0.0329520551962932	NA	NA	SegRatio=0,AbsMeanSigma=0.31,pvalue=0.00453927559340036,pvalueTTest=0.0239991395106479,
chr1	5987737	5987859	NPHP4	NPHP400058	-0.016495732445851	2	0.00213942688075083	2	0.0329520551962932	2	0.0329520551962932	NA	NA	SegRatio=0,AbsMeanSigma=0.31,pvalue=0.00453927559340036,pvalueTTest=0.0239991395106479,
chr1	5987800	5987895	NPHP4	NPHP400059	-0.0994211476505893	2	0.00213942688075083	2	0.0329520551962932	2	0.0329520551962932	NA	NA	SegRatio=0,AbsMeanSigma=0.31,pvalue=0.00453927559340036,pvalueTTest=0.0239991395106479,
chr1	5993123	5993235	NPHP4	NPHP400060	-0.158657104884075	2	0.00213942688075083	2	0.0329520551962932	2	0.0329520551962932	NA	NA	SegRatio=0,AbsMeanSigma=0.31,pvalue=0.00453927559340036,pvalueTTest=0.0239991395106479,
chr1	5993189	5993302	NPHP4	NPHP400061	-0.19686295249806	2	0.00213942688075083	2	0.0329520551962932	2	0.0329520551962932	NA	NA	SegRatio=0,AbsMeanSigma=0.31,pvalue=0.00453927559340036,pvalueTTest=0.0239991395106479,
chr1	5993250	5993368	NPHP4	NPHP400062	0.0176303324123015	2	0.00213942688075083	2	0.0329520551962932	2	0.0329520551962932	NA	NA	SegRatio=0,AbsMeanSigma=0.31,pvalue=0.00453927559340036,pvalueTTest=0.0239991395106479,
chr1	5993309	5993430	NPHP4	NPHP400063	0.141394138095415	2	0.00213942688075083	2	0.0329520551962932	2	0.0329520551962932	NA	NA	SegRatio=0,AbsMeanSigma=0.31,pvalue=0.00453927559340036,pvalueTTest=0.0239991395106479,
chr1	6007100	6007208	NPHP4	NPHP400064	0.139484880128414	2	0.00213942688075083	2	0.0329520551962932	2	0.0329520551962932	NA	NA	SegRatio=0,AbsMeanSigma=0.31,pvalue=0.00453927559340036,pvalueTTest=0.0239991395106479,
chr1	6007202	6007308	NPHP4	NPHP400065	0.0870615574595306	2	0.00213942688075083	2	0.0329520551962932	2	0.0329520551962932	NA	NA	SegRatio=0,AbsMeanSigma=0.31,pvalue=0.00453927559340036,pvalueTTest=0.0239991395106479,
chr1	6007305	6007426	NPHP4	NPHP400066	0.0954997029975403	2	0.00213942688075083	2	0.0329520551962932	2	0.0329520551962932	NA	NA	SegRatio=0,AbsMeanSigma=0.31,pvalue=0.00453927559340036,pvalueTTest=0.0239991395106479,
chr1	6008067	6008187	NPHP4	NPHP400067	0.20595895086267	2	0.00213942688075083	2	0.0329520551962932	2	0.0329520551962932	NA	NA	SegRatio=0,AbsMeanSigma=0.31,pvalue=0.00453927559340036,pvalueTTest=0.0239991395106479,
chr1	6008164	6008305	NPHP4	NPHP400068	NA	2	0.00213942688075083	2	0.0329520551962932	2	0.0329520551962932	NA	NA	SegRatio=0,AbsMeanSigma=0.31,pvalue=0.00453927559340036,pvalueTTest=0.0239991395106479,
chr1	6008245	6008349	NPHP4	NPHP400069	0.134172007041434	2	0.00213942688075083	2	0.0329520551962932	2	0.0329520551962932	NA	NA	SegRatio=0,AbsMeanSigma=0.31,pvalue=0.00453927559340036,pvalueTTest=0.0239991395106479,
chr1	6012757	6012856	NPHP4	NPHP400070	0.0638051966540138	2	0.00213942688075083	2	0.0329520551962932	2	0.0329520551962932	NA	NA	SegRatio=0,AbsMeanSigma=0.31,pvalue=0.00453927559340036,pvalueTTest=0.0239991395106479,
chr1	6012814	6012930	NPHP4	NPHP400071	-0.187243688482262	2	0.00213942688075083	2	0.0329520551962932	2	0.0329520551962932	NA	NA	SegRatio=0,AbsMeanSigma=0.31,pvalue=0.00453927559340036,pvalueTTest=0.0239991395106479,
chr1	6021795	6021909	NPHP4	NPHP400072	0.23408507260473	2	0.00213942688075083	2	0.0329520551962932	2	0.0329520551962932	NA	NA	SegRatio=0,AbsMeanSigma=0.31,pvalue=0.00453927559340036,pvalueTTest=0.0239991395106479,
chr1	6021875	6021991	NPHP4	NPHP400073	-0.0496333767569048	2	0.00213942688075083	2	0.0329520551962932	2	0.0329520551962932	NA	NA	SegRatio=0,AbsMeanSigma=0.31,pvalue=0.00453927559340036,pvalueTTest=0.0239991395106479,
chr1	6021989	6022095	NPHP4	NPHP400074	-0.0537153287312411	2	0.00213942688075083	2	0.0329520551962932	2	0.0329520551962932	NA	NA	SegRatio=0,AbsMeanSigma=0.31,pvalue=0.00453927559340036,pvalueTTest=0.0239991395106479,
chr1	6027331	6027442	NPHP4	NPHP400075	0.121444152926167	2	0.00213942688075083	2	0.0329520551962932	2	0.0329520551962932	NA	NA	SegRatio=0,AbsMeanSigma=0.31,pvalue=0.00453927559340036,pvalueTTest=0.0239991395106479,
chr1	6029048	6029161	NPHP4	NPHP400076	0.183185382177508	2	0.00213942688075083	2	0.0329520551962932	2	0.0329520551962932	NA	NA	SegRatio=0,AbsMeanSigma=0.31,pvalue=0.00453927559340036,pvalueTTest=0.0239991395106479,
chr1	6029162	6029278	NPHP4	NPHP400077	-0.0164216629761328	2	0.00213942688075083	2	0.0329520551962932	2	0.0329520551962932	NA	NA	SegRatio=0,AbsMeanSigma=0.31,pvalue=0.00453927559340036,pvalueTTest=0.0239991395106479,
chr1	6029224	6029342	NPHP4	NPHP400078	0.0248247002317311	2	0.00213942688075083	2	0.0329520551962932	2	0.0329520551962932	NA	NA	SegRatio=0,AbsMeanSigma=0.31,pvalue=0.00453927559340036,pvalueTTest=0.0239991395106479,
chr1	6038340	6038455	NPHP4	NPHP400079	0.438315027919142	2	0.00213942688075083	2	0.0329520551962932	2	0.0329520551962932	NA	NA	SegRatio=0,AbsMeanSigma=0.31,pvalue=0.00453927559340036,pvalueTTest=0.0239991395106479,
chr1	6038452	6038568	NPHP4	NPHP400080	0.677533450795999	2	0.00213942688075083	2	0.0329520551962932	2	0.0329520551962932	NA	NA	SegRatio=0,AbsMeanSigma=0.31,pvalue=0.00453927559340036,pvalueTTest=0.0239991395106479,
chr1	6046192	6046309	NPHP4	NPHP400081	0.117588586484526	2	0.00213942688075083	2	0.0329520551962932	2	0.0329520551962932	NA	NA	SegRatio=0,AbsMeanSigma=0.31,pvalue=0.00453927559340036,pvalueTTest=0.0239991395106479,
chr1	6046262	6046380	NPHP4	NPHP400082	-0.0428287192078041	2	0.00213942688075083	2	0.0329520551962932	2	0.0329520551962932	NA	NA	SegRatio=0,AbsMeanSigma=0.31,pvalue=0.00453927559340036,pvalueTTest=0.0239991395106479,
chr2	29416015	29416131	ALK	ALK00001	0.0533812178997278	2	-0.00114605527601053	2	0.422840631607446	2	0.422840631607446	NA	NA	SegRatio=0,AbsMeanSigma=0.1,pvalue=0.37904789558128,pvalueTTest=0.422840631607446,
chr2	29416121	29416220	ALK	ALK00002	0.118400480230602	2	-0.00114605527601053	2	0.422840631607446	2	0.422840631607446	NA	NA	SegRatio=0,AbsMeanSigma=0.1,pvalue=0.37904789558128,pvalueTTest=0.422840631607446,
chr2	29416210	29416329	ALK	ALK00003	0.0156242452690563	2	-0.00114605527601053	2	0.422840631607446	2	0.422840631607446	NA	NA	SegRatio=0,AbsMeanSigma=0.1,pvalue=0.37904789558128,pvalueTTest=0.422840631607446,
chr2	29416265	29416372	ALK	ALK00004	0.0567634667627816	2	-0.00114605527601053	2	0.422840631607446	2	0.422840631607446	NA	NA	SegRatio=0,AbsMeanSigma=0.1,pvalue=0.37904789558128,pvalueTTest=0.422840631607446,
chr2	29416343	29416459	ALK	ALK00005	-0.0457330165034171	2	-0.00114605527601053	2	0.422840631607446	2	0.422840631607446	NA	NA	SegRatio=0,AbsMeanSigma=0.1,pvalue=0.37904789558128,pvalueTTest=0.422840631607446,
chr2	29416450	29416569	ALK	ALK00006	0.158870558471292	2	-0.00114605527601053	2	0.422840631607446	2	0.422840631607446	NA	NA	SegRatio=0,AbsMeanSigma=0.1,pvalue=0.37904789558128,pvalueTTest=0.422840631607446,
chr2	29416567	29416667	ALK	ALK00007	-0.187448999295168	2	-0.00114605527601053	2	0.422840631607446	2	0.422840631607446	NA	NA	SegRatio=0,AbsMeanSigma=0.1,pvalue=0.37904789558128,pvalueTTest=0.422840631607446,
chr2	29416595	29416714	ALK	ALK00008	-0.010770425682916	2	-0.00114605527601053	2	0.422840631607446	2	0.422840631607446	NA	NA	SegRatio=0,AbsMeanSigma=0.1,pvalue=0.37904789558128,pvalueTTest=0.422840631607446,
chr2	29416676	29416771	ALK	ALK00009	-0.0934918034414774	2	-0.00114605527601053	2	0.422840631607446	2	0.422840631607446	NA	NA	SegRatio=0,AbsMeanSigma=0.1,pvalue=0.37904789558128,pvalueTTest=0.422840631607446,
chr2	29416765	29416872	ALK	ALK00010	0.131563971154656	2	-0.00114605527601053	2	0.422840631607446	2	0.422840631607446	NA	NA	SegRatio=0,AbsMeanSigma=0.1,pvalue=0.37904789558128,pvalueTTest=0.422840631607446,
chr2	29419590	29419703	ALK	ALK00011	0.023561039374972	2	-0.00114605527601053	2	0.422840631607446	2	0.422840631607446	NA	NA	SegRatio=0,AbsMeanSigma=0.1,pvalue=0.37904789558128,pvalueTTest=0.422840631607446,
chr2	29419698	29419809	ALK	ALK00012	-0.261339820772355	2	-0.00114605527601053	2	0.422840631607446	2	0.422840631607446	NA	NA	SegRatio=0,AbsMeanSigma=0.1,pvalue=0.37904789558128,pvalueTTest=0.422840631607446,
chr2	29420348	29420466	ALK	ALK00013	-0.1037250082261	2	-0.00114605527601053	2	0.422840631607446	2	0.422840631607446	NA	NA	SegRatio=0,AbsMeanSigma=0.1,pvalue=0.37904789558128,pvalueTTest=0.422840631607446,
chr2	29420461	29420552	ALK	ALK00014	0.068088729800971	2	-0.00114605527601053	2	0.422840631607446	2	0.422840631607446	NA	NA	SegRatio=0,AbsMeanSigma=0.1,pvalue=0.37904789558128,pvalueTTest=0.422840631607446,
chr2	29420539	29420648	ALK	ALK00015	0.0578182407165332	2	-0.00114605527601053	2	0.422840631607446	2	0.422840631607446	NA	NA	SegRatio=0,AbsMeanSigma=0.1,pvalue=0.37904789558128,pvalueTTest=0.422840631607446,
chr2	29430015	29430124	ALK	ALK00016	0.0167408083985978	2	-0.00114605527601053	2	0.422840631607446	2	0.422840631607446	NA	NA	SegRatio=0,AbsMeanSigma=0.1,pvalue=0.37904789558128,pvalueTTest=0.422840631607446,
chr2	29430107	29430214	ALK	ALK00017	-0.0588454534906087	2	-0.00114605527601053	2	0.422840631607446	2	0.422840631607446	NA	NA	SegRatio=0,AbsMeanSigma=0.1,pvalue=0.37904789558128,pvalueTTest=0.422840631607446,
chr2	29432564	29432683	ALK	ALK00018	-0.00114605527601053	2	-0.00114605527601053	2	0.422840631607446	2	0.422840631607446	NA	NA	SegRatio=0,AbsMeanSigma=0.1,pvalue=0.37904789558128,pvalueTTest=0.422840631607446,
chr2	29432653	29432739	ALK	ALK00019	0.153948082795544	2	-0.00114605527601053	2	0.422840631607446	2	0.422840631607446	NA	NA	SegRatio=0,AbsMeanSigma=0.1,pvalue=0.37904789558128,pvalueTTest=0.422840631607446,
chr2	29432728	29432839	ALK	ALK00020	NA	2	-0.00114605527601053	2	0.422840631607446	2	0.422840631607446	NA	NA	SegRatio=0,AbsMeanSigma=0.1,pvalue=0.37904789558128,pvalueTTest=0.422840631607446,
chr2	29436760	29436875	ALK	ALK00021	-0.107376417134421	2	-0.00114605527601053	2	0.422840631607446	2	0.422840631607446	NA	NA	SegRatio=0,AbsMeanSigma=0.1,pvalue=0.37904789558128,pvalueTTest=0.422840631607446,
chr2	29436874	29436992	ALK	ALK00022	-0.16476030323253	2	-0.00114605527601053	2	0.422840631607446	2	0.422840631607446	NA	NA	SegRatio=0,AbsMeanSigma=0.1,pvalue=0.37904789558128,pvalueTTest=0.422840631607446,
chr2	29443547	29443666	ALK	ALK00023	-0.0353258976828213	2	-0.00114605527601053	2	0.422840631607446	2	0.422840631607446	NA	NA	SegRatio=0,AbsMeanSigma=0.1,pvalue=0.37904789558128,pvalueTTest=0.422840631607446,
chr2	29443611	29443730	ALK	ALK00024	-0.163849272474743	2	-0.00114605527601053	2	0.422840631607446	2	0.422840631607446	NA	NA	SegRatio=0,AbsMeanSigma=0.1,pvalue=0.37904789558128,pvalueTTest=0.422840631607446,
chr2	29445156	29445246	ALK	ALK00025	-0.186130229790411	2	-0.00114605527601053	2	0.422840631607446	2	0.422840631607446	NA	NA	SegRatio=0,AbsMeanSigma=0.1,pvalue=0.37904789558128,pvalueTTest=0.422840631607446,
chr2	29445242	29445359	ALK	ALK00026	0.116309811823015	2	-0.00114605527601053	2	0.422840631607446	2	0.422840631607446	NA	NA	SegRatio=0,AbsMeanSigma=0.1,pvalue=0.37904789558128,pvalueTTest=0.422840631607446,
chr2	29445327	29445427	ALK	ALK00027	-0.055556487785316	2	-0.00114605527601053	2	0.422840631607446	2	0.422840631607446	NA	NA	SegRatio=0,AbsMeanSigma=0.1,pvalue=0.37904789558128,pvalueTTest=0.422840631607446,
chr2	29445388	29445505	ALK	ALK00028	0.032245986199421	2	-0.00114605527601053	2	0.422840631607446	2	0.422840631607446	NA	NA	SegRatio=0,AbsMeanSigma=0.1,pvalue=0.37904789558128,pvalueTTest=0.422840631607446,
chr2	29446167	29446285	ALK	ALK00029	-0.00175715485116724	2	-0.00114605527601053	2	0.422840631607446	2	0.422840631607446	NA	NA	SegRatio=0,AbsMeanSigma=0.1,pvalue=0.37904789558128,pvalueTTest=0.422840631607446,
chr2	29446223	29446329	ALK	ALK00030	0.199537391234187	2	-0.00114605527601053	2	0.422840631607446	2	0.422840631607446	NA	NA	SegRatio=0,AbsMeanSigma=0.1,pvalue=0.37904789558128,pvalueTTest=0.422840631607446,
chr2	29446267	29446388	ALK	ALK00031	0.110615756868315	2	-0.00114605527601053	2	0.422840631607446	2	0.422840631607446	NA	NA	SegRatio=0,AbsMeanSigma=0.1,pvalue=0.37904789558128,pvalueTTest=0.422840631607446,
chr2	29446339	29446456	ALK	ALK00032	-0.0742428937061858	2	-0.00114605527601053	2	0.422840631607446	2	0.422840631607446	NA	NA	SegRatio=0,AbsMeanSigma=0.1,pvalue=0.37904789558128,pvalueTTest=0.422840631607446,
chr2	29448273	29448381	ALK	ALK00033	0.0307882960992798	2	-0.00114605527601053	2	0.422840631607446	2	0.422840631607446	NA	NA	SegRatio=0,AbsMeanSigma=0.1,pvalue=0.37904789558128,pvalueTTest=0.422840631607446,
chr2	29448332	29448450	ALK	ALK00034	0.192187122097871	2	-0.00114605527601053	2	0.422840631607446	2	0.422840631607446	NA	NA	SegRatio=0,AbsMeanSigma=0.1,pvalue=0.37904789558128,pvalueTTest=0.422840631607446,
chr2	29449753	29449871	ALK	ALK00035	0.104353720474268	2	-0.00114605527601053	2	0.422840631607446	2	0.422840631607446	NA	NA	SegRatio=0,AbsMeanSigma=0.1,pvalue=0.37904789558128,pvalueTTest=0.422840631607446,
chr2	29449848	29449940	ALK	ALK00036	-0.023493646758582	2	-0.00114605527601053	2	0.422840631607446	2	0.422840631607446	NA	NA	SegRatio=0,AbsMeanSigma=0.1,pvalue=0.37904789558128,pvalueTTest=0.422840631607446,
chr2	29449888	29450002	ALK	ALK00037	-0.0695716904330925	2	-0.00114605527601053	2	0.422840631607446	2	0.422840631607446	NA	NA	SegRatio=0,AbsMeanSigma=0.1,pvalue=0.37904789558128,pvalueTTest=0.422840631607446,
chr2	29450414	29450511	ALK	ALK00038	0.0608335554161422	2	-0.00114605527601053	2	0.422840631607446	2	0.422840631607446	NA	NA	SegRatio=0,AbsMeanSigma=0.1,pvalue=0.37904789558128,pvalueTTest=0.422840631607446,
chr2	29450441	29450550	ALK	ALK00039	0.267021421953604	2	-0.00114605527601053	2	0.422840631607446	2	0.422840631607446	NA	NA	SegRatio=0,AbsMeanSigma=0.1,pvalue=0.37904789558128,pvalueTTest=0.422840631607446,
chr2	29450498	29450619	ALK	ALK00040	0.0910756813728047	2	-0.00114605527601053	2	0.422840631607446	2	0.422840631607446	NA	NA	SegRatio=0,AbsMeanSigma=0.1,pvalue=0.37904789558128,pvalueTTest=0.422840631607446,
chr2	29451711	29451827	ALK	ALK00041	NA	2	-0.00114605527601053	2	0.422840631607446	2	0.422840631607446	NA	NA	SegRatio=0,AbsMeanSigma=0.1,pvalue=0.37904789558128,pvalueTTest=0.422840631607446,
chr2	29451759	29451890	ALK	ALK00042	NA	2	-0.00114605527601053	2	0.422840631607446	2	0.422840631607446	NA	NA	SegRatio=0,AbsMeanSigma=0.1,pvalue=0.37904789558128,pvalueTTest=0.422840631607446,
chr2	29451885	29451972	ALK	ALK00043	0.10927314197338	2	-0.00114605527601053	2	0.422840631607446	2	0.422840631607446	NA	NA	SegRatio=0,AbsMeanSigma=0.1,pvalue=0.37904789558128,pvalueTTest=0.422840631607446,
chr2	29455093	29455208	ALK	ALK00044	0.100547265260966	2	-0.00114605527601053	2	0.422840631607446	2	0.422840631607446	NA	NA	SegRatio=0,AbsMeanSigma=0.1,pvalue=0.37904789558128,pvalueTTest=0.422840631607446,
chr2	29455199	29455309	ALK	ALK00045	0.350261458841915	2	-0.00114605527601053	2	0.422840631607446	2	0.422840631607446	NA	NA	SegRatio=0,AbsMeanSigma=0.1,pvalue=0.37904789558128,pvalueTTest=0.422840631607446,
chr2	29455248	29455387	ALK	ALK00046	0.0883482405135301	2	-0.00114605527601053	2	0.422840631607446	2	0.422840631607446	NA	NA	SegRatio=0,AbsMeanSigma=0.1,pvalue=0.37904789558128,pvalueTTest=0.422840631607446,
chr2	29456410	29456529	ALK	ALK00047	0.181178639338838	2	-0.00114605527601053	2	0.422840631607446	2	0.422840631607446	NA	NA	SegRatio=0,AbsMeanSigma=0.1,pvalue=0.37904789558128,pvalueTTest=0.422840631607446,
chr2	29456508	29456611	ALK	ALK00048	0.0124325999391952	2	-0.00114605527601053	2	0.422840631607446	2	0.422840631607446	NA	NA	SegRatio=0,AbsMeanSigma=0.1,pvalue=0.37904789558128,pvalueTTest=0.422840631607446,
chr2	29462479	29462599	ALK	ALK00049	-0.0337478749628396	2	-0.00114605527601053	2	0.422840631607446	2	0.422840631607446	NA	NA	SegRatio=0,AbsMeanSigma=0.1,pvalue=0.37904789558128,pvalueTTest=0.422840631607446,
chr2	29462593	29462704	ALK	ALK00050	0.0214464556057059	2	-0.00114605527601053	2	0.422840631607446	2	0.422840631607446	NA	NA	SegRatio=0,AbsMeanSigma=0.1,pvalue=0.37904789558128,pvalueTTest=0.422840631607446,
chr2	29462658	29462777	ALK	ALK00051	-0.0527980817245114	2	-0.00114605527601053	2	0.422840631607446	2	0.422840631607446	NA	NA	SegRatio=0,AbsMeanSigma=0.1,pvalue=0.37904789558128,pvalueTTest=0.422840631607446,
chr2	29473931	29474053	ALK	ALK00052	-0.218157557488585	2	-0.00114605527601053	2	0.422840631607446	2	0.422840631607446	NA	NA	SegRatio=0,AbsMeanSigma=0.1,pvalue=0.37904789558128,pvalueTTest=0.422840631607446,
chr2	29474018	29474130	ALK	ALK00053	-0.0245772488778361	2	-0.00114605527601053	2	0.422840631607446	2	0.422840631607446	NA	NA	SegRatio=0,AbsMeanSigma=0.1,pvalue=0.37904789558128,pvalueTTest=0.422840631607446,
chr2	29474130	29474230	ALK	ALK00054	NA	2	-0.00114605527601053	2	0.422840631607446	2	0.422840631607446	NA	NA	SegRatio=0,AbsMeanSigma=0.1,pvalue=0.37904789558128,pvalueTTest=0.422840631607446,
chr2	29497904	29498015	ALK	ALK00055	-0.109559335439627	2	-0.00114605527601053	2	0.422840631607446	2	0.422840631607446	NA	NA	SegRatio=0,AbsMeanSigma=0.1,pvalue=0.37904789558128,pvalueTTest=0.422840631607446,
chr2	29498006	29498122	ALK	ALK00056	-0.143197417090446	2	-0.00114605527601053	2	0.422840631607446	2	0.422840631607446	NA	NA	SegRatio=0,AbsMeanSigma=0.1,pvalue=0.37904789558128,pvalueTTest=0.422840631607446,
chr2	29498193	29498297	ALK	ALK00057	-0.0534710977708732	2	-0.00114605527601053	2	0.422840631607446	2	0.422840631607446	NA	NA	SegRatio=0,AbsMeanSigma=0.1,pvalue=0.37904789558128,pvalueTTest=0.422840631607446,
chr2	29498298	29498417	ALK	ALK00058	0.134982904456249	2	-0.00114605527601053	2	0.422840631607446	2	0.422840631607446	NA	NA	SegRatio=0,AbsMeanSigma=0.1,pvalue=0.37904789558128,pvalueTTest=0.422840631607446,
chr2	29519730	29519844	ALK	ALK00059	0.0111197428856887	2	-0.00114605527601053	2	0.422840631607446	2	0.422840631607446	NA	NA	SegRatio=0,AbsMeanSigma=0.1,pvalue=0.37904789558128,pvalueTTest=0.422840631607446,
chr2	29519814	29519931	ALK	ALK00060	-0.0953652166647878	2	-0.00114605527601053	2	0.422840631607446	2	0.422840631607446	NA	NA	SegRatio=0,AbsMeanSigma=0.1,pvalue=0.37904789558128,pvalueTTest=0.422840631607446,
chr2	29519875	29519988	ALK	ALK00061	0.0112756264379167	2	-0.00114605527601053	2	0.422840631607446	2	0.422840631607446	NA	NA	SegRatio=0,AbsMeanSigma=0.1,pvalue=0.37904789558128,pvalueTTest=0.422840631607446,
chr2	29541128	29541245	ALK	ALK00062	-0.00721917829431874	2	-0.00114605527601053	2	0.422840631607446	2	0.422840631607446	NA	NA	SegRatio=0,AbsMeanSigma=0.1,pvalue=0.37904789558128,pvalueTTest=0.422840631607446,
chr2	29541212	29541329	ALK	ALK00063	-0.0654421820994771	2	-0.00114605527601053	2	0.422840631607446	2	0.422840631607446	NA	NA	SegRatio=0,AbsMeanSigma=0.1,pvalue=0.37904789558128,pvalueTTest=0.422840631607446,
chr2	29543584	29543701	ALK	ALK00064	-0.0630337986818189	2	-0.00114605527601053	2	0.422840631607446	2	0.422840631607446	NA	NA	SegRatio=0,AbsMeanSigma=0.1,pvalue=0.37904789558128,pvalueTTest=0.422840631607446,
chr2	29543655	29543771	ALK	ALK00065	-0.241531779663712	2	-0.00114605527601053	2	0.422840631607446	2	0.422840631607446	NA	NA	SegRatio=0,AbsMeanSigma=0.1,pvalue=0.37904789558128,pvalueTTest=0.422840631607446,
chr2	29551137	29551257	ALK	ALK00066	0.0685565097582531	2	-0.00114605527601053	2	0.422840631607446	2	0.422840631607446	NA	NA	SegRatio=0,AbsMeanSigma=0.1,pvalue=0.37904789558128,pvalueTTest=0.422840631607446,
chr2	29551235	29551340	ALK	ALK00067	0.0208886456304971	2	-0.00114605527601053	2	0.422840631607446	2	0.422840631607446	NA	NA	SegRatio=0,AbsMeanSigma=0.1,pvalue=0.37904789558128,pvalueTTest=0.422840631607446,
chr2	29551330	29551441	ALK	ALK00068	NA	2	-0.00114605527601053	2	0.422840631607446	2	0.422840631607446	NA	NA	SegRatio=0,AbsMeanSigma=0.1,pvalue=0.37904789558128,pvalueTTest=0.422840631607446,
chr2	29606563	29606677	ALK	ALK00069	0.00252670961713457	2	-0.00114605527601053	2	0.422840631607446	2	0.422840631607446	NA	NA	SegRatio=0,AbsMeanSigma=0.1,pvalue=0.37904789558128,pvalueTTest=0.422840631607446,
chr2	29606667	29606783	ALK	ALK00070	-0.0252307891194101	2	-0.00114605527601053	2	0.422840631607446	2	0.422840631607446	NA	NA	SegRatio=0,AbsMeanSigma=0.1,pvalue=0.37904789558128,pvalueTTest=0.422840631607446,
chr2	29754741	29754848	ALK	ALK00071	-0.107011791771795	2	-0.00114605527601053	2	0.422840631607446	2	0.422840631607446	NA	NA	SegRatio=0,AbsMeanSigma=0.1,pvalue=0.37904789558128,pvalueTTest=0.422840631607446,
chr2	29754818	29754935	ALK	ALK00072	-0.0587839256170372	2	-0.00114605527601053	2	0.422840631607446	2	0.422840631607446	NA	NA	SegRatio=0,AbsMeanSigma=0.1,pvalue=0.37904789558128,pvalueTTest=0.422840631607446,
chr2	29754934	29755052	ALK	ALK00073	0.157503058172946	2	-0.00114605527601053	2	0.422840631607446	2	0.422840631607446	NA	NA	SegRatio=0,AbsMeanSigma=0.1,pvalue=0.37904789558128,pvalueTTest=0.422840631607446,
chr2	29917634	29917751	ALK	ALK00074	0.0686003878468271	2	-0.00114605527601053	2	0.422840631607446	2	0.422840631607446	NA	NA	SegRatio=0,AbsMeanSigma=0.1,pvalue=0.37904789558128,pvalueTTest=0.422840631607446,
chr2	29917742	29917861	ALK	ALK00075	-0.0466636044253222	2	-0.00114605527601053	2	0.422840631607446	2	0.422840631607446	NA	NA	SegRatio=0,AbsMeanSigma=0.1,pvalue=0.37904789558128,pvalueTTest=0.422840631607446,
chr2	29917826	29917919	ALK	ALK00076	-0.0993806077760298	2	-0.00114605527601053	2	0.422840631607446	2	0.422840631607446	NA	NA	SegRatio=0,AbsMeanSigma=0.1,pvalue=0.37904789558128,pvalueTTest=0.422840631607446,
chr2	29940373	29940482	ALK	ALK00077	0.0356411784010945	2	-0.00114605527601053	2	0.422840631607446	2	0.422840631607446	NA	NA	SegRatio=0,AbsMeanSigma=0.1,pvalue=0.37904789558128,pvalueTTest=0.422840631607446,
chr2	29940481	29940585	ALK	ALK00078	-0.145217029895369	2	-0.00114605527601053	2	0.422840631607446	2	0.422840631607446	NA	NA	SegRatio=0,AbsMeanSigma=0.1,pvalue=0.37904789558128,pvalueTTest=0.422840631607446,
chr2	30142816	30142955	ALK	ALK00079	0.0446163420029947	2	-0.00114605527601053	2	0.422840631607446	2	0.422840631607446	NA	NA	SegRatio=0,AbsMeanSigma=0.1,pvalue=0.37904789558128,pvalueTTest=0.422840631607446,
chr2	30142877	30142997	ALK	ALK00080	0.104933210347245	2	-0.00114605527601053	2	0.422840631607446	2	0.422840631607446	NA	NA	SegRatio=0,AbsMeanSigma=0.1,pvalue=0.37904789558128,pvalueTTest=0.422840631607446,
chr2	30142949	30143016	ALK	ALK00081	0.694301479979517	2	0.129923772153918	2	0.422840631607446	2	0.422840631607446	NA	NA	SegRatio=0.13,AbsMeanSigma=2.96,pvalue=4.25735299291616e-13,pvalueTTest=0.044442195103785,
chr2	30143003	30143141	ALK	ALK00082	NA	2	0.129923772153918	2	0.422840631607446	2	0.422840631607446	NA	NA	SegRatio=0.13,AbsMeanSigma=2.96,pvalue=4.25735299291616e-13,pvalueTTest=0.044442195103785,
chr2	47600571	47600681	EPCAM	EPCAM00001	0.129923772153918	2	0.129923772153918	2	0.0267502831363143	2	0.0267502831363143	NA	NA	SegRatio=0.13,AbsMeanSigma=2.96,pvalue=4.25735299291616e-13,pvalueTTest=0.044442195103785,
chr2	47600663	47600766	EPCAM	EPCAM00002	0.704841633885141	2	0.129923772153918	2	0.0267502831363143	2	0.0267502831363143	NA	NA	SegRatio=0.13,AbsMeanSigma=2.96,pvalue=4.25735299291616e-13,pvalueTTest=0.044442195103785,
chr2	47600875	47600962	EPCAM	EPCAM00003	0.623257448080149	2	0.129923772153918	2	0.0267502831363143	2	0.0267502831363143	q-value=1.48284455253639e-05, copies=3.5	NA	SegRatio=0.13,AbsMeanSigma=2.96,pvalue=4.25735299291616e-13,pvalueTTest=0.044442195103785,
chr2	47600938	47601040	EPCAM	EPCAM00004	0.0674690978879555	2	0.0282522398371789	2	0.0267502831363143	2	0.0267502831363143	NA	NA	SegRatio=0.03,AbsMeanSigma=0.5,pvalue=0.0537613270977665,pvalueTTest=0.0625797856133275,
chr2	47601038	47601158	EPCAM	EPCAM00005	0.169895525317538	2	0.0282522398371789	2	0.0267502831363143	2	0.0267502831363143	NA	NA	SegRatio=0.03,AbsMeanSigma=0.5,pvalue=0.0537613270977665,pvalueTTest=0.0625797856133275,
chr2	47601151	47601264	EPCAM	EPCAM00006	0.192634012891164	2	0.0282522398371789	2	0.0267502831363143	2	0.0267502831363143	NA	NA	SegRatio=0.03,AbsMeanSigma=0.5,pvalue=0.0537613270977665,pvalueTTest=0.0625797856133275,
chr2	47602339	47602443	EPCAM	EPCAM00007	0.212911721062512	2	0.0282522398371789	2	0.0267502831363143	2	0.0267502831363143	NA	NA	SegRatio=0.03,AbsMeanSigma=0.5,pvalue=0.0537613270977665,pvalueTTest=0.0625797856133275,
chr2	47602389	47602486	EPCAM	EPCAM00008	0.0833298911793957	2	0.0282522398371789	2	0.0267502831363143	2	0.0267502831363143	NA	NA	SegRatio=0.03,AbsMeanSigma=0.5,pvalue=0.0537613270977665,pvalueTTest=0.0625797856133275,
chr2	47604086	47604200	EPCAM	EPCAM00009	0.160724281247608	2	0.0282522398371789	2	0.0267502831363143	2	0.0267502831363143	NA	NA	SegRatio=0.03,AbsMeanSigma=0.5,pvalue=0.0537613270977665,pvalueTTest=0.0625797856133275,
chr2	47604173	47604288	EPCAM	EPCAM00010	-0.077505292654286	2	0.0282522398371789	2	0.0267502831363143	2	0.0267502831363143	NA	NA	SegRatio=0.03,AbsMeanSigma=0.5,pvalue=0.0537613270977665,pvalueTTest=0.0625797856133275,
chr2	47606015	47606116	EPCAM	EPCAM00011	NA	2	0.0282522398371789	2	0.0267502831363143	2	0.0267502831363143	NA	NA	SegRatio=0.03,AbsMeanSigma=0.5,pvalue=0.0537613270977665,pvalueTTest=0.0625797856133275,
chr2	47606112	47606222	EPCAM	EPCAM00012	-0.0301162997294105	2	0.0282522398371789	2	0.0267502831363143	2	0.0267502831363143	NA	NA	SegRatio=0.03,AbsMeanSigma=0.5,pvalue=0.0537613270977665,pvalueTTest=0.0625797856133275,
chr2	47606866	47606977	EPCAM	EPCAM00013	0.0256746396393224	2	0.0282522398371789	2	0.0267502831363143	2	0.0267502831363143	NA	NA	SegRatio=0.03,AbsMeanSigma=0.5,pvalue=0.0537613270977665,pvalueTTest=0.0625797856133275,
chr2	47606960	47607077	EPCAM	EPCAM00014	-0.0560992845318853	2	0.0282522398371789	2	0.0267502831363143	2	0.0267502831363143	NA	NA	SegRatio=0.03,AbsMeanSigma=0.5,pvalue=0.0537613270977665,pvalueTTest=0.0625797856133275,
chr2	47607041	47607159	EPCAM	EPCAM00015	-0.0295472118660685	2	0.0282522398371789	2	0.0267502831363143	2	0.0267502831363143	NA	NA	SegRatio=0.03,AbsMeanSigma=0.5,pvalue=0.0537613270977665,pvalueTTest=0.0625797856133275,
chr2	47612282	47612391	EPCAM	EPCAM00016	0.0282522398371789	2	0.0282522398371789	2	0.0267502831363143	2	0.0267502831363143	NA	NA	SegRatio=0.03,AbsMeanSigma=0.5,pvalue=0.0537613270977665,pvalueTTest=0.0625797856133275,
chr2	47613668	47613765	EPCAM	EPCAM00017	NA	2	0.0282522398371789	2	0.0267502831363143	2	0.0267502831363143	NA	NA	SegRatio=0.03,AbsMeanSigma=0.5,pvalue=0.0537613270977665,pvalueTTest=0.0625797856133275,
chr2	47613727	47613837	EPCAM	EPCAM00018	0.00479808231271312	2	0.0282522398371789	2	0.0267502831363143	2	0.0267502831363143	NA	NA	SegRatio=0.03,AbsMeanSigma=0.5,pvalue=0.0537613270977665,pvalueTTest=0.0625797856133275,
chr3	100432492	100432584	TFG	TFG00001	0.168677329470312	2	-0.00430663806399516	2	0.423304500898342	2	0.423304500898342	NA	NA	SegRatio=0,AbsMeanSigma=0.24,pvalue=0.0848309925372682,pvalueTTest=0.586926231424367,
chr3	100432552	100432662	TFG	TFG00002.TFG00003	0.373766890192645	2	-0.00430663806399516	2	0.423304500898342	2	0.423304500898342	NA	NA	SegRatio=0,AbsMeanSigma=0.24,pvalue=0.0848309925372682,pvalueTTest=0.586926231424367,
chr3	100432675	100432809	TFG	TFG00004	0.0970336508420641	2	-0.00430663806399516	2	0.423304500898342	2	0.423304500898342	NA	NA	SegRatio=0,AbsMeanSigma=0.24,pvalue=0.0848309925372682,pvalueTTest=0.586926231424367,
chr3	100438720	100438856	TFG	TFG00005	NA	2	-0.00430663806399516	2	0.423304500898342	2	0.423304500898342	NA	NA	SegRatio=0,AbsMeanSigma=0.24,pvalue=0.0848309925372682,pvalueTTest=0.586926231424367,
chr3	100438869	100438980	TFG	TFG00006	NA	2	-0.00430663806399516	2	0.423304500898342	2	0.423304500898342	NA	NA	SegRatio=0,AbsMeanSigma=0.24,pvalue=0.0848309925372682,pvalueTTest=0.586926231424367,
chr3	100447567	100447679	TFG	TFG00007	-0.085374135631639	2	-0.00430663806399516	2	0.423304500898342	2	0.423304500898342	NA	NA	SegRatio=0,AbsMeanSigma=0.24,pvalue=0.0848309925372682,pvalueTTest=0.586926231424367,
chr3	100447658	100447776	TFG	TFG00008	-0.0951600274966997	2	-0.00430663806399516	2	0.423304500898342	2	0.423304500898342	NA	NA	SegRatio=0,AbsMeanSigma=0.24,pvalue=0.0848309925372682,pvalueTTest=0.586926231424367,
chr3	100451298	100451414	TFG	TFG00009	-0.100391970678033	2	-0.00430663806399516	2	0.423304500898342	2	0.423304500898342	NA	NA	SegRatio=0,AbsMeanSigma=0.24,pvalue=0.0848309925372682,pvalueTTest=0.586926231424367,
chr3	100451415	100451530	TFG	TFG00010	-0.00282088390818435	2	-0.00430663806399516	2	0.423304500898342	2	0.423304500898342	NA	NA	SegRatio=0,AbsMeanSigma=0.24,pvalue=0.0848309925372682,pvalueTTest=0.586926231424367,
chr3	100451510	100451624	TFG	TFG00011	-0.0646686508171071	2	-0.00430663806399516	2	0.423304500898342	2	0.423304500898342	NA	NA	SegRatio=0,AbsMeanSigma=0.24,pvalue=0.0848309925372682,pvalueTTest=0.586926231424367,
chr3	100455395	100455513	TFG	TFG00012	-0.0559218336329212	2	-0.00430663806399516	2	0.423304500898342	2	0.423304500898342	NA	NA	SegRatio=0,AbsMeanSigma=0.24,pvalue=0.0848309925372682,pvalueTTest=0.586926231424367,
chr3	100455458	100455573	TFG	TFG00013	0.0222290532150016	2	-0.00430663806399516	2	0.423304500898342	2	0.423304500898342	NA	NA	SegRatio=0,AbsMeanSigma=0.24,pvalue=0.0848309925372682,pvalueTTest=0.586926231424367,
chr3	100455530	100455646	TFG	TFG00014	-0.115104861861295	2	-0.00430663806399516	2	0.423304500898342	2	0.423304500898342	NA	NA	SegRatio=0,AbsMeanSigma=0.24,pvalue=0.0848309925372682,pvalueTTest=0.586926231424367,
chr3	100463645	100463763	TFG	TFG00015	-0.0864778946401502	2	-0.00430663806399516	2	0.423304500898342	2	0.423304500898342	NA	NA	SegRatio=0,AbsMeanSigma=0.24,pvalue=0.0848309925372682,pvalueTTest=0.586926231424367,
chr3	100463692	100463788	TFG	TFG00016	-0.00430663806399516	2	-0.00430663806399516	2	0.423304500898342	2	0.423304500898342	NA	NA	SegRatio=0,AbsMeanSigma=0.24,pvalue=0.0848309925372682,pvalueTTest=0.586926231424367,
chr3	100466928	100467024	TFG	TFG00017	0.209916642255364	2	-0.00430663806399516	2	0.423304500898342	2	0.423304500898342	NA	NA	SegRatio=0,AbsMeanSigma=0.24,pvalue=0.0848309925372682,pvalueTTest=0.586926231424367,
chr3	100466997	100467094	TFG	TFG00018	-0.0174059251075022	2	-0.00430663806399516	2	0.423304500898342	2	0.423304500898342	NA	NA	SegRatio=0,AbsMeanSigma=0.24,pvalue=0.0848309925372682,pvalueTTest=0.586926231424367,
chr3	100467092	100467207	TFG	TFG00019	0.037941229738405	2	-0.00430663806399516	2	0.423304500898342	2	0.423304500898342	NA	NA	SegRatio=0,AbsMeanSigma=0.24,pvalue=0.0848309925372682,pvalueTTest=0.586926231424367,
chr3	100467201	100467305	TFG	TFG00020	-0.0572421553110102	2	-0.00430663806399516	2	0.423304500898342	2	0.423304500898342	NA	NA	SegRatio=0,AbsMeanSigma=0.24,pvalue=0.0848309925372682,pvalueTTest=0.586926231424367,
chr3	100467283	100467397	TFG	TFG00021	0.382349861294992	2	-0.00430663806399516	2	0.423304500898342	2	0.423304500898342	NA	NA	SegRatio=0,AbsMeanSigma=0.24,pvalue=0.0848309925372682,pvalueTTest=0.586926231424367,
chr3	142985490	142985606	SLC9A9	SLC9A900001	0.0289232608399457	2	-0.00430663806399516	2	0.341507863300374	2	0.341507863300374	NA	NA	SegRatio=0,AbsMeanSigma=0.24,pvalue=0.0848309925372682,pvalueTTest=0.586926231424367,
chr3	142985580	142985698	SLC9A9	SLC9A900002	-0.142803669228436	2	-0.00430663806399516	2	0.341507863300374	2	0.341507863300374	NA	NA	SegRatio=0,AbsMeanSigma=0.24,pvalue=0.0848309925372682,pvalueTTest=0.586926231424367,
chr3	142985668	142985784	SLC9A9	SLC9A900003	-0.162066942529627	2	-0.00430663806399516	2	0.341507863300374	2	0.341507863300374	NA	NA	SegRatio=0,AbsMeanSigma=0.24,pvalue=0.0848309925372682,pvalueTTest=0.586926231424367,
chr3	142985776	142985894	SLC9A9	SLC9A900004	-0.061709930596008	2	-0.00430663806399516	2	0.341507863300374	2	0.341507863300374	NA	NA	SegRatio=0,AbsMeanSigma=0.24,pvalue=0.0848309925372682,pvalueTTest=0.586926231424367,
chr3	142987693	142987813	SLC9A9	SLC9A900005	0.0718471987463489	2	-0.00430663806399516	2	0.341507863300374	2	0.341507863300374	NA	NA	SegRatio=0,AbsMeanSigma=0.24,pvalue=0.0848309925372682,pvalueTTest=0.586926231424367,
chr3	142987740	142987848	SLC9A9	SLC9A900006	-0.0746494212778009	2	-0.00430663806399516	2	0.341507863300374	2	0.341507863300374	NA	NA	SegRatio=0,AbsMeanSigma=0.24,pvalue=0.0848309925372682,pvalueTTest=0.586926231424367,
chr3	143082305	143082423	SLC9A9	SLC9A900007	-0.0675543928008369	2	-0.00430663806399516	2	0.341507863300374	2	0.341507863300374	NA	NA	SegRatio=0,AbsMeanSigma=0.24,pvalue=0.0848309925372682,pvalueTTest=0.586926231424367,
chr3	143082385	143082519	SLC9A9	SLC9A900008	NA	2	-0.00430663806399516	2	0.341507863300374	2	0.341507863300374	NA	NA	SegRatio=0,AbsMeanSigma=0.24,pvalue=0.0848309925372682,pvalueTTest=0.586926231424367,
chr3	143100832	143100949	SLC9A9	SLC9A900009	0.0395859278776212	2	-0.00430663806399516	2	0.341507863300374	2	0.341507863300374	NA	NA	SegRatio=0,AbsMeanSigma=0.24,pvalue=0.0848309925372682,pvalueTTest=0.586926231424367,
chr3	143100945	143101059	SLC9A9	SLC9A900010	0.0380323038565612	2	-0.00430663806399516	2	0.341507863300374	2	0.341507863300374	NA	NA	SegRatio=0,AbsMeanSigma=0.24,pvalue=0.0848309925372682,pvalueTTest=0.586926231424367,
chr3	143185800	143185904	SLC9A9	SLC9A900011	0.0650108988210515	2	-0.00430663806399516	2	0.341507863300374	2	0.341507863300374	NA	NA	SegRatio=0,AbsMeanSigma=0.24,pvalue=0.0848309925372682,pvalueTTest=0.586926231424367,
chr3	143185867	143185971	SLC9A9	SLC9A900012	0.08019329503629	2	-0.00430663806399516	2	0.341507863300374	2	0.341507863300374	NA	NA	SegRatio=0,AbsMeanSigma=0.24,pvalue=0.0848309925372682,pvalueTTest=0.586926231424367,
chr3	143185969	143186083	SLC9A9	SLC9A900013	-0.0239370726762892	2	-0.00430663806399516	2	0.341507863300374	2	0.341507863300374	NA	NA	SegRatio=0,AbsMeanSigma=0.24,pvalue=0.0848309925372682,pvalueTTest=0.586926231424367,
chr3	143212463	143212567	SLC9A9	SLC9A900014	0.0259480487963679	2	-0.00430663806399516	2	0.341507863300374	2	0.341507863300374	NA	NA	SegRatio=0,AbsMeanSigma=0.24,pvalue=0.0848309925372682,pvalueTTest=0.586926231424367,
chr3	143212561	143212678	SLC9A9	SLC9A900015	-0.0547377111670838	2	-0.00430663806399516	2	0.341507863300374	2	0.341507863300374	NA	NA	SegRatio=0,AbsMeanSigma=0.24,pvalue=0.0848309925372682,pvalueTTest=0.586926231424367,
chr3	143214149	143214244	SLC9A9	SLC9A900016	0.0993318073782437	2	-0.00430663806399516	2	0.341507863300374	2	0.341507863300374	NA	NA	SegRatio=0,AbsMeanSigma=0.24,pvalue=0.0848309925372682,pvalueTTest=0.586926231424367,
chr3	143214233	143214346	SLC9A9	SLC9A900017	-0.0297226216528828	2	-0.00430663806399516	2	0.341507863300374	2	0.341507863300374	NA	NA	SegRatio=0,AbsMeanSigma=0.24,pvalue=0.0848309925372682,pvalueTTest=0.586926231424367,
chr3	143271160	143271264	SLC9A9	SLC9A900018	-0.0274351159581397	2	-0.00430663806399516	2	0.341507863300374	2	0.341507863300374	NA	NA	SegRatio=0,AbsMeanSigma=0.24,pvalue=0.0848309925372682,pvalueTTest=0.586926231424367,
chr3	143271262	143271344	SLC9A9	SLC9A900019	0.0385445080337796	2	-0.00430663806399516	2	0.341507863300374	2	0.341507863300374	NA	NA	SegRatio=0,AbsMeanSigma=0.24,pvalue=0.0848309925372682,pvalueTTest=0.586926231424367,
chr3	143292902	143293017	SLC9A9	SLC9A900020	0.0520892707391917	2	-0.00430663806399516	2	0.341507863300374	2	0.341507863300374	NA	NA	SegRatio=0,AbsMeanSigma=0.24,pvalue=0.0848309925372682,pvalueTTest=0.586926231424367,
chr3	143292973	143293083	SLC9A9	SLC9A900021	-0.0142398780417691	2	-0.00430663806399516	2	0.341507863300374	2	0.341507863300374	NA	NA	SegRatio=0,AbsMeanSigma=0.24,pvalue=0.0848309925372682,pvalueTTest=0.586926231424367,
chr3	143297405	143297525	SLC9A9	SLC9A900022	0.0942146646492463	2	-0.00430663806399516	2	0.341507863300374	2	0.341507863300374	NA	NA	SegRatio=0,AbsMeanSigma=0.24,pvalue=0.0848309925372682,pvalueTTest=0.586926231424367,
chr3	143297503	143297619	SLC9A9	SLC9A900023	-0.0105130751890487	2	-0.00430663806399516	2	0.341507863300374	2	0.341507863300374	NA	NA	SegRatio=0,AbsMeanSigma=0.24,pvalue=0.0848309925372682,pvalueTTest=0.586926231424367,
chr3	143371024	143371124	SLC9A9	SLC9A900024	-0.0617082180962148	2	-0.00430663806399516	2	0.341507863300374	2	0.341507863300374	NA	NA	SegRatio=0,AbsMeanSigma=0.24,pvalue=0.0848309925372682,pvalueTTest=0.586926231424367,
chr3	143371117	143371228	SLC9A9	SLC9A900025	0.183834960840834	2	-0.00430663806399516	2	0.341507863300374	2	0.341507863300374	NA	NA	SegRatio=0,AbsMeanSigma=0.24,pvalue=0.0848309925372682,pvalueTTest=0.586926231424367,
chr3	143411962	143412072	SLC9A9	SLC9A900026	0.263592427427564	2	-0.00430663806399516	2	0.341507863300374	2	0.341507863300374	NA	NA	SegRatio=0,AbsMeanSigma=0.24,pvalue=0.0848309925372682,pvalueTTest=0.586926231424367,
chr3	143412042	143412107	SLC9A9	SLC9A900027	NA	2	-0.00430663806399516	2	0.341507863300374	2	0.341507863300374	NA	NA	SegRatio=0,AbsMeanSigma=0.24,pvalue=0.0848309925372682,pvalueTTest=0.586926231424367,
chr3	143412093	143412205	SLC9A9	SLC9A900028	0.0588114842158587	2	-0.00430663806399516	2	0.341507863300374	2	0.341507863300374	NA	NA	SegRatio=0,AbsMeanSigma=0.24,pvalue=0.0848309925372682,pvalueTTest=0.586926231424367,
chr3	143513793	143513909	SLC9A9	SLC9A900029	-0.144827589632405	2	-0.00430663806399516	2	0.341507863300374	2	0.341507863300374	NA	NA	SegRatio=0,AbsMeanSigma=0.24,pvalue=0.0848309925372682,pvalueTTest=0.586926231424367,
chr3	143513903	143514014	SLC9A9	SLC9A900030	-2.85925858771527	2	-1.8723712086045	2	0.341507863300374	2	0.341507863300374	q-value=3.63933357691502e-09, copies=0	NA	SegRatio=-1.87,AbsMeanSigma=12.1,pvalue=1.50886076353544e-97,pvalueTTest=0.326833845342659,Adjusted:byPvalueTTestRatio;
chr3	143515625	143515740	SLC9A9	SLC9A900031	NA	2	-1.8723712086045	2	0.341507863300374	2	0.341507863300374	NA	NA	SegRatio=-1.87,AbsMeanSigma=12.1,pvalue=1.50886076353544e-97,pvalueTTest=0.326833845342659,Adjusted:byPvalueTTestRatio;
chr3	143515705	143515776	SLC9A9	SLC9A900032	-0.82254688810526	2	-1.8723712086045	2	0.341507863300374	2	0.341507863300374	q-value=5.24106236675444e-06, copies=1	NA	SegRatio=-1.87,AbsMeanSigma=12.1,pvalue=1.50886076353544e-97,pvalueTTest=0.326833845342659,Adjusted:byPvalueTTestRatio;
chr3	143550765	143550878	SLC9A9	SLC9A900033	NA	2	0.0461031400779426	2	0.341507863300374	2	0.341507863300374	NA	NA	SegRatio=0.05,AbsMeanSigma=0.2,pvalue=0.117354130064831,pvalueTTest=0.201644536950064,
chr3	143550879	143550988	SLC9A9	SLC9A900034	0.0701745082684524	2	0.0461031400779426	2	0.341507863300374	2	0.341507863300374	NA	NA	SegRatio=0.05,AbsMeanSigma=0.2,pvalue=0.117354130064831,pvalueTTest=0.201644536950064,
chr3	143550976	143551095	SLC9A9	SLC9A900035	0.036793449430557	2	0.0461031400779426	2	0.341507863300374	2	0.341507863300374	NA	NA	SegRatio=0.05,AbsMeanSigma=0.2,pvalue=0.117354130064831,pvalueTTest=0.201644536950064,
chr3	143566963	143567082	SLC9A9	SLC9A900036	0.0460255744550042	2	0.0461031400779426	2	0.341507863300374	2	0.341507863300374	NA	NA	SegRatio=0.05,AbsMeanSigma=0.2,pvalue=0.117354130064831,pvalueTTest=0.201644536950064,
chr3	143567064	143567170	SLC9A9	SLC9A900037	0.0613074305454836	2	0.0461031400779426	2	0.341507863300374	2	0.341507863300374	NA	NA	SegRatio=0.05,AbsMeanSigma=0.2,pvalue=0.117354130064831,pvalueTTest=0.201644536950064,
chr3	143567155	143567266	SLC9A9	SLC9A900038	-0.0696467223630582	2	0.0461031400779426	2	0.341507863300374	2	0.341507863300374	NA	NA	SegRatio=0.05,AbsMeanSigma=0.2,pvalue=0.117354130064831,pvalueTTest=0.201644536950064,
chr3	178916573	178916682	PIK3CA	PIK3CA00001	0.146564405617733	2	0.0461031400779426	2	0.258512554060416	2	0.258512554060416	NA	NA	SegRatio=0.05,AbsMeanSigma=0.2,pvalue=0.117354130064831,pvalueTTest=0.201644536950064,
chr3	178916639	178916748	PIK3CA	PIK3CA00002	-0.0995797123691935	2	0.0461031400779426	2	0.258512554060416	2	0.258512554060416	NA	NA	SegRatio=0.05,AbsMeanSigma=0.2,pvalue=0.117354130064831,pvalueTTest=0.201644536950064,
chr3	178916746	178916861	PIK3CA	PIK3CA00003	0.00116884885844081	2	0.0461031400779426	2	0.258512554060416	2	0.258512554060416	NA	NA	SegRatio=0.05,AbsMeanSigma=0.2,pvalue=0.117354130064831,pvalueTTest=0.201644536950064,
chr3	178916803	178916912	PIK3CA	PIK3CA00004	0.101512371440717	2	0.0461031400779426	2	0.258512554060416	2	0.258512554060416	NA	NA	SegRatio=0.05,AbsMeanSigma=0.2,pvalue=0.117354130064831,pvalueTTest=0.201644536950064,
chr3	178916888	178916991	PIK3CA	PIK3CA00005	0.29729944169063	2	0.0461031400779426	2	0.258512554060416	2	0.258512554060416	NA	NA	SegRatio=0.05,AbsMeanSigma=0.2,pvalue=0.117354130064831,pvalueTTest=0.201644536950064,
chr3	178917449	178917559	PIK3CA	PIK3CA00006	0.0461031400779426	2	0.0461031400779426	2	0.258512554060416	2	0.258512554060416	NA	NA	SegRatio=0.05,AbsMeanSigma=0.2,pvalue=0.117354130064831,pvalueTTest=0.201644536950064,
chr3	178917537	178917648	PIK3CA	PIK3CA00007	-0.00529350994874498	2	0.0461031400779426	2	0.258512554060416	2	0.258512554060416	NA	NA	SegRatio=0.05,AbsMeanSigma=0.2,pvalue=0.117354130064831,pvalueTTest=0.201644536950064,
chr3	178917608	178917721	PIK3CA	PIK3CA00008	NA	2	0.0461031400779426	2	0.258512554060416	2	0.258512554060416	NA	NA	SegRatio=0.05,AbsMeanSigma=0.2,pvalue=0.117354130064831,pvalueTTest=0.201644536950064,
chr3	178919054	178919109	PIK3CA	PIK3CA00009	NA	2	0.0461031400779426	2	0.258512554060416	2	0.258512554060416	NA	NA	SegRatio=0.05,AbsMeanSigma=0.2,pvalue=0.117354130064831,pvalueTTest=0.201644536950064,
chr3	178919110	178919217	PIK3CA	PIK3CA00010	-0.142073246657482	2	0.0461031400779426	2	0.258512554060416	2	0.258512554060416	NA	NA	SegRatio=0.05,AbsMeanSigma=0.2,pvalue=0.117354130064831,pvalueTTest=0.201644536950064,
chr3	178919194	178919308	PIK3CA	PIK3CA00011	NA	2	0.0461031400779426	2	0.258512554060416	2	0.258512554060416	NA	NA	SegRatio=0.05,AbsMeanSigma=0.2,pvalue=0.117354130064831,pvalueTTest=0.201644536950064,
chr3	178919262	178919372	PIK3CA	PIK3CA00012	NA	2	0.0461031400779426	2	0.258512554060416	2	0.258512554060416	NA	NA	SegRatio=0.05,AbsMeanSigma=0.2,pvalue=0.117354130064831,pvalueTTest=0.201644536950064,
chr3	178921311	178921424	PIK3CA	PIK3CA00013	0.0327761955498806	2	0.0461031400779426	2	0.258512554060416	2	0.258512554060416	NA	NA	SegRatio=0.05,AbsMeanSigma=0.2,pvalue=0.117354130064831,pvalueTTest=0.201644536950064,
chr3	178921415	178921531	PIK3CA	PIK3CA00014	-0.121881786903807	2	0.0461031400779426	2	0.258512554060416	2	0.258512554060416	NA	NA	SegRatio=0.05,AbsMeanSigma=0.2,pvalue=0.117354130064831,pvalueTTest=0.201644536950064,
chr3	178921506	178921581	PIK3CA	PIK3CA00015	NA	2	0.0461031400779426	2	0.258512554060416	2	0.258512554060416	NA	NA	SegRatio=0.05,AbsMeanSigma=0.2,pvalue=0.117354130064831,pvalueTTest=0.201644536950064,
chr3	178921573	178921687	PIK3CA	PIK3CA00016	NA	2	0.0461031400779426	2	0.258512554060416	2	0.258512554060416	NA	NA	SegRatio=0.05,AbsMeanSigma=0.2,pvalue=0.117354130064831,pvalueTTest=0.201644536950064,
chr3	178922256	178922366	PIK3CA	PIK3CA00017	0.161719791170977	2	0.0461031400779426	2	0.258512554060416	2	0.258512554060416	NA	NA	SegRatio=0.05,AbsMeanSigma=0.2,pvalue=0.117354130064831,pvalueTTest=0.201644536950064,
chr3	178922321	178922416	PIK3CA	PIK3CA00018	-0.425099436624937	2	0.0461031400779426	2	0.258512554060416	2	0.258512554060416	NA	NA	SegRatio=0.05,AbsMeanSigma=0.2,pvalue=0.117354130064831,pvalueTTest=0.201644536950064,
chr3	178927321	178927438	PIK3CA	PIK3CA00019	0.182131853496964	2	0.0461031400779426	2	0.258512554060416	2	0.258512554060416	NA	NA	SegRatio=0.05,AbsMeanSigma=0.2,pvalue=0.117354130064831,pvalueTTest=0.201644536950064,
chr3	178927432	178927532	PIK3CA	PIK3CA00020	0.0527117638716071	2	0.0461031400779426	2	0.258512554060416	2	0.258512554060416	NA	NA	SegRatio=0.05,AbsMeanSigma=0.2,pvalue=0.117354130064831,pvalueTTest=0.201644536950064,
chr3	178927892	178927988	PIK3CA	PIK3CA00021	-0.134832777341004	2	0.0461031400779426	2	0.258512554060416	2	0.258512554060416	NA	NA	SegRatio=0.05,AbsMeanSigma=0.2,pvalue=0.117354130064831,pvalueTTest=0.201644536950064,
chr3	178928028	178928104	PIK3CA	PIK3CA00022	0.0790805003451464	2	0.0461031400779426	2	0.258512554060416	2	0.258512554060416	NA	NA	SegRatio=0.05,AbsMeanSigma=0.2,pvalue=0.117354130064831,pvalueTTest=0.201644536950064,
chr3	178928093	178928207	PIK3CA	PIK3CA00023	NA	2	0.0461031400779426	2	0.258512554060416	2	0.258512554060416	NA	NA	SegRatio=0.05,AbsMeanSigma=0.2,pvalue=0.117354130064831,pvalueTTest=0.201644536950064,
chr3	178928180	178928272	PIK3CA	PIK3CA00024	0.151679855316953	2	0.0461031400779426	2	0.258512554060416	2	0.258512554060416	NA	NA	SegRatio=0.05,AbsMeanSigma=0.2,pvalue=0.117354130064831,pvalueTTest=0.201644536950064,
chr3	178928246	178928349	PIK3CA	PIK3CA00025	-0.238114547411435	2	0.0461031400779426	2	0.258512554060416	2	0.258512554060416	NA	NA	SegRatio=0.05,AbsMeanSigma=0.2,pvalue=0.117354130064831,pvalueTTest=0.201644536950064,
chr3	178928334	178928443	PIK3CA	PIK3CA00026	0.0609303763889647	2	0.0461031400779426	2	0.258512554060416	2	0.258512554060416	NA	NA	SegRatio=0.05,AbsMeanSigma=0.2,pvalue=0.117354130064831,pvalueTTest=0.201644536950064,
chr3	178936039	178936127	PIK3CA	PIK3CA00027	NA	2	0.0461031400779426	2	0.258512554060416	2	0.258512554060416	NA	NA	SegRatio=0.05,AbsMeanSigma=0.2,pvalue=0.117354130064831,pvalueTTest=0.201644536950064,
chr3	178936065	178936181	PIK3CA	PIK3CA00028	NA	2	0.0461031400779426	2	0.258512554060416	2	0.258512554060416	NA	NA	SegRatio=0.05,AbsMeanSigma=0.2,pvalue=0.117354130064831,pvalueTTest=0.201644536950064,
chr3	178936945	178937056	PIK3CA	PIK3CA00029	0.0180289269446122	2	0.0461031400779426	2	0.258512554060416	2	0.258512554060416	NA	NA	SegRatio=0.05,AbsMeanSigma=0.2,pvalue=0.117354130064831,pvalueTTest=0.201644536950064,
chr3	178937024	178937133	PIK3CA	PIK3CA00030	NA	2	0.0461031400779426	2	0.258512554060416	2	0.258512554060416	NA	NA	SegRatio=0.05,AbsMeanSigma=0.2,pvalue=0.117354130064831,pvalueTTest=0.201644536950064,
chr3	178937306	178937445	PIK3CA	PIK3CA00031	-0.125540564560852	2	0.0461031400779426	2	0.258512554060416	2	0.258512554060416	NA	NA	SegRatio=0.05,AbsMeanSigma=0.2,pvalue=0.117354130064831,pvalueTTest=0.201644536950064,
chr3	178937697	178937804	PIK3CA	PIK3CA00032	0.148729154130088	2	0.0461031400779426	2	0.258512554060416	2	0.258512554060416	NA	NA	SegRatio=0.05,AbsMeanSigma=0.2,pvalue=0.117354130064831,pvalueTTest=0.201644536950064,
chr3	178937806	178937937	PIK3CA	PIK3CA00033	NA	2	0.0461031400779426	2	0.258512554060416	2	0.258512554060416	NA	NA	SegRatio=0.05,AbsMeanSigma=0.2,pvalue=0.117354130064831,pvalueTTest=0.201644536950064,
chr3	178938711	178938825	PIK3CA	PIK3CA00034	0.179660007629137	2	0.0461031400779426	2	0.258512554060416	2	0.258512554060416	NA	NA	SegRatio=0.05,AbsMeanSigma=0.2,pvalue=0.117354130064831,pvalueTTest=0.201644536950064,
chr3	178938779	178938889	PIK3CA	PIK3CA00035	0.0343975389983382	2	0.0461031400779426	2	0.258512554060416	2	0.258512554060416	NA	NA	SegRatio=0.05,AbsMeanSigma=0.2,pvalue=0.117354130064831,pvalueTTest=0.201644536950064,
chr3	178938839	178938944	PIK3CA	PIK3CA00036	0.0793284221091386	2	0.0461031400779426	2	0.258512554060416	2	0.258512554060416	NA	NA	SegRatio=0.05,AbsMeanSigma=0.2,pvalue=0.117354130064831,pvalueTTest=0.201644536950064,
chr3	178938938	178939043	PIK3CA	PIK3CA00037	0.0115075245389419	2	0.0461031400779426	2	0.258512554060416	2	0.258512554060416	NA	NA	SegRatio=0.05,AbsMeanSigma=0.2,pvalue=0.117354130064831,pvalueTTest=0.201644536950064,
chr3	178941809	178941915	PIK3CA	PIK3CA00038	0.0491848010485084	2	0.0461031400779426	2	0.258512554060416	2	0.258512554060416	NA	NA	SegRatio=0.05,AbsMeanSigma=0.2,pvalue=0.117354130064831,pvalueTTest=0.201644536950064,
chr3	178941911	178942019	PIK3CA	PIK3CA00039	-0.163129201537852	2	0.0461031400779426	2	0.258512554060416	2	0.258512554060416	NA	NA	SegRatio=0.05,AbsMeanSigma=0.2,pvalue=0.117354130064831,pvalueTTest=0.201644536950064,
chr3	178942385	178942518	PIK3CA	PIK3CA00040	NA	2	0.0461031400779426	2	0.258512554060416	2	0.258512554060416	NA	NA	SegRatio=0.05,AbsMeanSigma=0.2,pvalue=0.117354130064831,pvalueTTest=0.201644536950064,
chr3	178942517	178942629	PIK3CA	PIK3CA00041	-0.153841463620591	2	0.0461031400779426	2	0.258512554060416	2	0.258512554060416	NA	NA	SegRatio=0.05,AbsMeanSigma=0.2,pvalue=0.117354130064831,pvalueTTest=0.201644536950064,
chr3	178943719	178943847	PIK3CA	PIK3CA00042	-0.0369892962048365	2	0.0461031400779426	2	0.258512554060416	2	0.258512554060416	NA	NA	SegRatio=0.05,AbsMeanSigma=0.2,pvalue=0.117354130064831,pvalueTTest=0.201644536950064,
chr3	178946957	178947075	PIK3CA	PIK3CA00043	0.20394085803157	2	0.0461031400779426	2	0.258512554060416	2	0.258512554060416	NA	NA	SegRatio=0.05,AbsMeanSigma=0.2,pvalue=0.117354130064831,pvalueTTest=0.201644536950064,
chr3	178947074	178947187	PIK3CA	PIK3CA00044	0.131190127222276	2	0.0461031400779426	2	0.258512554060416	2	0.258512554060416	NA	NA	SegRatio=0.05,AbsMeanSigma=0.2,pvalue=0.117354130064831,pvalueTTest=0.201644536950064,
chr3	178947155	178947273	PIK3CA	PIK3CA00045	0.0570661158495979	2	0.0461031400779426	2	0.258512554060416	2	0.258512554060416	NA	NA	SegRatio=0.05,AbsMeanSigma=0.2,pvalue=0.117354130064831,pvalueTTest=0.201644536950064,
chr3	178947722	178947819	PIK3CA	PIK3CA00046	0.0141609750264665	2	0.0461031400779426	2	0.258512554060416	2	0.258512554060416	NA	NA	SegRatio=0.05,AbsMeanSigma=0.2,pvalue=0.117354130064831,pvalueTTest=0.201644536950064,
chr3	178947820	178947935	PIK3CA	PIK3CA00047.PIK3CA00048	0.118777563838987	2	0.0461031400779426	2	0.258512554060416	2	0.258512554060416	NA	NA	SegRatio=0.05,AbsMeanSigma=0.2,pvalue=0.117354130064831,pvalueTTest=0.201644536950064,
chr3	178947963	178948074	PIK3CA	PIK3CA00049	NA	2	0.0461031400779426	2	0.258512554060416	2	0.258512554060416	NA	NA	SegRatio=0.05,AbsMeanSigma=0.2,pvalue=0.117354130064831,pvalueTTest=0.201644536950064,
chr3	178948035	178948147	PIK3CA	PIK3CA00050	-0.130760565364521	2	0.0461031400779426	2	0.258512554060416	2	0.258512554060416	NA	NA	SegRatio=0.05,AbsMeanSigma=0.2,pvalue=0.117354130064831,pvalueTTest=0.201644536950064,
chr3	178948089	178948200	PIK3CA	PIK3CA00051	0.0101936844432474	2	0.0461031400779426	2	0.258512554060416	2	0.258512554060416	NA	NA	SegRatio=0.05,AbsMeanSigma=0.2,pvalue=0.117354130064831,pvalueTTest=0.201644536950064,
chr3	178951861	178951975	PIK3CA	PIK3CA00052	0.0514300379418382	2	0.0461031400779426	2	0.258512554060416	2	0.258512554060416	NA	NA	SegRatio=0.05,AbsMeanSigma=0.2,pvalue=0.117354130064831,pvalueTTest=0.201644536950064,
chr3	178951933	178952043	PIK3CA	PIK3CA00053	0.0367824274843452	2	0.0461031400779426	2	0.258512554060416	2	0.258512554060416	NA	NA	SegRatio=0.05,AbsMeanSigma=0.2,pvalue=0.117354130064831,pvalueTTest=0.201644536950064,
chr3	178952039	178952131	PIK3CA	PIK3CA00054	-0.0766107227754736	2	0.0461031400779426	2	0.258512554060416	2	0.258512554060416	NA	NA	SegRatio=0.05,AbsMeanSigma=0.2,pvalue=0.117354130064831,pvalueTTest=0.201644536950064,
chr3	178952127	178952243	PIK3CA	PIK3CA00055	-0.116690833764955	2	0.0461031400779426	2	0.258512554060416	2	0.258512554060416	NA	NA	SegRatio=0.05,AbsMeanSigma=0.2,pvalue=0.117354130064831,pvalueTTest=0.201644536950064,
chr5	149357195	149357307	SLC26A2	SLC26A200001	0.0109532487927694	2	0.0368931637949399	2	0.00724679773758821	2	0.00724679773758821	NA	NA	SegRatio=0.04,AbsMeanSigma=0.43,pvalue=0.0217340891443423,pvalueTTest=0.00724679773758821,
chr5	149357285	149357385	SLC26A2	SLC26A200002	-0.128697845880156	2	0.0368931637949399	2	0.00724679773758821	2	0.00724679773758821	NA	NA	SegRatio=0.04,AbsMeanSigma=0.43,pvalue=0.0217340891443423,pvalueTTest=0.00724679773758821,
chr5	149357364	149357484	SLC26A2	SLC26A200003	0.112154708277968	2	0.0368931637949399	2	0.00724679773758821	2	0.00724679773758821	NA	NA	SegRatio=0.04,AbsMeanSigma=0.43,pvalue=0.0217340891443423,pvalueTTest=0.00724679773758821,
chr5	149357453	149357565	SLC26A2	SLC26A200004	0.0368931637949399	2	0.0368931637949399	2	0.00724679773758821	2	0.00724679773758821	NA	NA	SegRatio=0.04,AbsMeanSigma=0.43,pvalue=0.0217340891443423,pvalueTTest=0.00724679773758821,
chr5	149357563	149357669	SLC26A2	SLC26A200005	0.104222263753742	2	0.0368931637949399	2	0.00724679773758821	2	0.00724679773758821	NA	NA	SegRatio=0.04,AbsMeanSigma=0.43,pvalue=0.0217340891443423,pvalueTTest=0.00724679773758821,
chr5	149357638	149357754	SLC26A2	SLC26A200006	-0.0317305869491072	2	0.0368931637949399	2	0.00724679773758821	2	0.00724679773758821	NA	NA	SegRatio=0.04,AbsMeanSigma=0.43,pvalue=0.0217340891443423,pvalueTTest=0.00724679773758821,
chr5	149357699	149357792	SLC26A2	SLC26A200007	0.234944313349137	2	0.0368931637949399	2	0.00724679773758821	2	0.00724679773758821	NA	NA	SegRatio=0.04,AbsMeanSigma=0.43,pvalue=0.0217340891443423,pvalueTTest=0.00724679773758821,
chr5	149357771	149357881	SLC26A2	SLC26A200008	0.0144509688709744	2	0.0368931637949399	2	0.00724679773758821	2	0.00724679773758821	NA	NA	SegRatio=0.04,AbsMeanSigma=0.43,pvalue=0.0217340891443423,pvalueTTest=0.00724679773758821,
chr5	149357876	149357986	SLC26A2	SLC26A200009	-0.0127999746650115	2	0.0368931637949399	2	0.00724679773758821	2	0.00724679773758821	NA	NA	SegRatio=0.04,AbsMeanSigma=0.43,pvalue=0.0217340891443423,pvalueTTest=0.00724679773758821,
chr5	149359772	149359888	SLC26A2	SLC26A200010	0.0757592549838873	2	0.0368931637949399	2	0.00724679773758821	2	0.00724679773758821	NA	NA	SegRatio=0.04,AbsMeanSigma=0.43,pvalue=0.0217340891443423,pvalueTTest=0.00724679773758821,
chr5	149359859	149359964	SLC26A2	SLC26A200011	0.236586977475258	2	0.0368931637949399	2	0.00724679773758821	2	0.00724679773758821	NA	NA	SegRatio=0.04,AbsMeanSigma=0.43,pvalue=0.0217340891443423,pvalueTTest=0.00724679773758821,
chr5	149359929	149360042	SLC26A2	SLC26A200012	0.0829312509117764	2	0.0368931637949399	2	0.00724679773758821	2	0.00724679773758821	NA	NA	SegRatio=0.04,AbsMeanSigma=0.43,pvalue=0.0217340891443423,pvalueTTest=0.00724679773758821,
chr5	149360000	149360104	SLC26A2	SLC26A200013	-0.0361588694159632	2	0.0368931637949399	2	0.00724679773758821	2	0.00724679773758821	NA	NA	SegRatio=0.04,AbsMeanSigma=0.43,pvalue=0.0217340891443423,pvalueTTest=0.00724679773758821,
chr5	149360060	149360169	SLC26A2	SLC26A200014	-0.0110982188775412	2	0.0368931637949399	2	0.00724679773758821	2	0.00724679773758821	NA	NA	SegRatio=0.04,AbsMeanSigma=0.43,pvalue=0.0217340891443423,pvalueTTest=0.00724679773758821,
chr5	149360168	149360282	SLC26A2	SLC26A200015	0.0291996108361521	2	0.0368931637949399	2	0.00724679773758821	2	0.00724679773758821	NA	NA	SegRatio=0.04,AbsMeanSigma=0.43,pvalue=0.0217340891443423,pvalueTTest=0.00724679773758821,
chr5	149360279	149360390	SLC26A2	SLC26A200016	0.179973376575322	2	0.0368931637949399	2	0.00724679773758821	2	0.00724679773758821	NA	NA	SegRatio=0.04,AbsMeanSigma=0.43,pvalue=0.0217340891443423,pvalueTTest=0.00724679773758821,
chr5	149360386	149360493	SLC26A2	SLC26A200017	0.129513694684917	2	0.0368931637949399	2	0.00724679773758821	2	0.00724679773758821	NA	NA	SegRatio=0.04,AbsMeanSigma=0.43,pvalue=0.0217340891443423,pvalueTTest=0.00724679773758821,
chr5	149360482	149360594	SLC26A2	SLC26A200018	0.0198832873505985	2	0.0368931637949399	2	0.00724679773758821	2	0.00724679773758821	NA	NA	SegRatio=0.04,AbsMeanSigma=0.43,pvalue=0.0217340891443423,pvalueTTest=0.00724679773758821,
chr5	149360591	149360703	SLC26A2	SLC26A200019	-0.0689248922911543	2	0.0368931637949399	2	0.00724679773758821	2	0.00724679773758821	NA	NA	SegRatio=0.04,AbsMeanSigma=0.43,pvalue=0.0217340891443423,pvalueTTest=0.00724679773758821,
chr5	149360680	149360795	SLC26A2	SLC26A200020	0.0271311873728168	2	0.0368931637949399	2	0.00724679773758821	2	0.00724679773758821	NA	NA	SegRatio=0.04,AbsMeanSigma=0.43,pvalue=0.0217340891443423,pvalueTTest=0.00724679773758821,
chr5	149360721	149360835	SLC26A2	SLC26A200021	0.0528475276149399	2	0.0368931637949399	2	0.00724679773758821	2	0.00724679773758821	NA	NA	SegRatio=0.04,AbsMeanSigma=0.43,pvalue=0.0217340891443423,pvalueTTest=0.00724679773758821,
chr5	149360834	149360954	SLC26A2	SLC26A200022	0.000317695107623671	2	0.0368931637949399	2	0.00724679773758821	2	0.00724679773758821	NA	NA	SegRatio=0.04,AbsMeanSigma=0.43,pvalue=0.0217340891443423,pvalueTTest=0.00724679773758821,
chr5	149360885	149360993	SLC26A2	SLC26A200023	0.162810443164912	2	0.0368931637949399	2	0.00724679773758821	2	0.00724679773758821	NA	NA	SegRatio=0.04,AbsMeanSigma=0.43,pvalue=0.0217340891443423,pvalueTTest=0.00724679773758821,
chr5	149360957	149361068	SLC26A2	SLC26A200024	0.137713570975093	2	0.0368931637949399	2	0.00724679773758821	2	0.00724679773758821	NA	NA	SegRatio=0.04,AbsMeanSigma=0.43,pvalue=0.0217340891443423,pvalueTTest=0.00724679773758821,
chr5	149361049	149361162	SLC26A2	SLC26A200025	-0.0465787596241552	2	0.0368931637949399	2	0.00724679773758821	2	0.00724679773758821	NA	NA	SegRatio=0.04,AbsMeanSigma=0.43,pvalue=0.0217340891443423,pvalueTTest=0.00724679773758821,
chr5	149361160	149361275	SLC26A2	SLC26A200026	-0.0250270244752236	2	0.0368931637949399	2	0.00724679773758821	2	0.00724679773758821	NA	NA	SegRatio=0.04,AbsMeanSigma=0.43,pvalue=0.0217340891443423,pvalueTTest=0.00724679773758821,
chr5	149361234	149361347	SLC26A2	SLC26A200027	0.208572219741012	2	0.0368931637949399	2	0.00724679773758821	2	0.00724679773758821	NA	NA	SegRatio=0.04,AbsMeanSigma=0.43,pvalue=0.0217340891443423,pvalueTTest=0.00724679773758821,
chr5	149361348	149361451	SLC26A2	SLC26A200028	NA	2	0.0368931637949399	2	0.00724679773758821	2	0.00724679773758821	NA	NA	SegRatio=0.04,AbsMeanSigma=0.43,pvalue=0.0217340891443423,pvalueTTest=0.00724679773758821,
chr6	43550021	43550136	POLH	POLH00001	-0.0935579708290582	2	0.0852614351587806	2	0.0261874667080385	2	0.0261874667080385	NA	NA	SegRatio=0.09,AbsMeanSigma=0.47,pvalue=0.00519042019686851,pvalueTTest=0.027543321297149,
chr6	43550106	43550225	POLH	POLH00002	-0.00449222400297267	2	0.0852614351587806	2	0.0261874667080385	2	0.0261874667080385	NA	NA	SegRatio=0.09,AbsMeanSigma=0.47,pvalue=0.00519042019686851,pvalueTTest=0.027543321297149,
chr6	43550643	43550780	POLH	POLH00003	0.425668547746707	2	0.0852614351587806	2	0.0261874667080385	2	0.0261874667080385	NA	NA	SegRatio=0.09,AbsMeanSigma=0.47,pvalue=0.00519042019686851,pvalueTTest=0.027543321297149,
chr6	43550770	43550859	POLH	POLH00004	0.452312710738894	2	0.0852614351587806	2	0.0261874667080385	2	0.0261874667080385	NA	NA	SegRatio=0.09,AbsMeanSigma=0.47,pvalue=0.00519042019686851,pvalueTTest=0.027543321297149,
chr6	43550846	43550961	POLH	POLH00005	0.0841298971150782	2	0.0852614351587806	2	0.0261874667080385	2	0.0261874667080385	NA	NA	SegRatio=0.09,AbsMeanSigma=0.47,pvalue=0.00519042019686851,pvalueTTest=0.027543321297149,
chr6	43554962	43555070	POLH	POLH00006	-0.291472928354183	2	0.0852614351587806	2	0.0261874667080385	2	0.0261874667080385	NA	NA	SegRatio=0.09,AbsMeanSigma=0.47,pvalue=0.00519042019686851,pvalueTTest=0.027543321297149,
chr6	43555045	43555157	POLH	POLH00007	0.116961657002474	2	0.0852614351587806	2	0.0261874667080385	2	0.0261874667080385	NA	NA	SegRatio=0.09,AbsMeanSigma=0.47,pvalue=0.00519042019686851,pvalueTTest=0.027543321297149,
chr6	43555147	43555240	POLH	POLH00008	0.112972432830593	2	0.0852614351587806	2	0.0261874667080385	2	0.0261874667080385	NA	NA	SegRatio=0.09,AbsMeanSigma=0.47,pvalue=0.00519042019686851,pvalueTTest=0.027543321297149,
chr6	43555222	43555337	POLH	POLH00009	0.0920307680810736	2	0.0852614351587806	2	0.0261874667080385	2	0.0261874667080385	NA	NA	SegRatio=0.09,AbsMeanSigma=0.47,pvalue=0.00519042019686851,pvalueTTest=0.027543321297149,
chr6	43565380	43565483	POLH	POLH00010	0.0852614351587806	2	0.0852614351587806	2	0.0261874667080385	2	0.0261874667080385	NA	NA	SegRatio=0.09,AbsMeanSigma=0.47,pvalue=0.00519042019686851,pvalueTTest=0.027543321297149,
chr6	43565474	43565590	POLH	POLH00011	0.00901155829575621	2	0.0852614351587806	2	0.0261874667080385	2	0.0261874667080385	NA	NA	SegRatio=0.09,AbsMeanSigma=0.47,pvalue=0.00519042019686851,pvalueTTest=0.027543321297149,
chr6	43565557	43565663	POLH	POLH00012	0.139181819995654	2	0.0852614351587806	2	0.0261874667080385	2	0.0261874667080385	NA	NA	SegRatio=0.09,AbsMeanSigma=0.47,pvalue=0.00519042019686851,pvalueTTest=0.027543321297149,
chr6	43568702	43568816	POLH	POLH00013	0.127484231981695	2	0.0852614351587806	2	0.0261874667080385	2	0.0261874667080385	NA	NA	SegRatio=0.09,AbsMeanSigma=0.47,pvalue=0.00519042019686851,pvalueTTest=0.027543321297149,
chr6	43568763	43568877	POLH	POLH00014	-0.059354537737284	2	0.0852614351587806	2	0.0261874667080385	2	0.0261874667080385	NA	NA	SegRatio=0.09,AbsMeanSigma=0.47,pvalue=0.00519042019686851,pvalueTTest=0.027543321297149,
chr6	43571574	43571679	POLH	POLH00015	-0.0345271889274909	2	0.0852614351587806	2	0.0261874667080385	2	0.0261874667080385	NA	NA	SegRatio=0.09,AbsMeanSigma=0.47,pvalue=0.00519042019686851,pvalueTTest=0.027543321297149,
chr6	43571673	43571777	POLH	POLH00016	0.145992943265896	2	0.0852614351587806	2	0.0261874667080385	2	0.0261874667080385	NA	NA	SegRatio=0.09,AbsMeanSigma=0.47,pvalue=0.00519042019686851,pvalueTTest=0.027543321297149,
chr6	43572331	43572426	POLH	POLH00017	0.108981586363713	2	0.0852614351587806	2	0.0261874667080385	2	0.0261874667080385	NA	NA	SegRatio=0.09,AbsMeanSigma=0.47,pvalue=0.00519042019686851,pvalueTTest=0.027543321297149,
chr6	43572425	43572538	POLH	POLH00018	-0.0767238874207536	2	0.0852614351587806	2	0.0261874667080385	2	0.0261874667080385	NA	NA	SegRatio=0.09,AbsMeanSigma=0.47,pvalue=0.00519042019686851,pvalueTTest=0.027543321297149,
chr6	43572950	43573042	POLH	POLH00019	0.0151035243151978	2	0.0852614351587806	2	0.0261874667080385	2	0.0261874667080385	NA	NA	SegRatio=0.09,AbsMeanSigma=0.47,pvalue=0.00519042019686851,pvalueTTest=0.027543321297149,
chr6	43573008	43573118	POLH	POLH00020	0.14648193120533	2	0.0852614351587806	2	0.0261874667080385	2	0.0261874667080385	NA	NA	SegRatio=0.09,AbsMeanSigma=0.47,pvalue=0.00519042019686851,pvalueTTest=0.027543321297149,
chr6	43578258	43578374	POLH	POLH00021	-0.55416006008679	2	0.0852614351587806	2	0.0261874667080385	2	0.0261874667080385	NA	NA	SegRatio=0.09,AbsMeanSigma=0.47,pvalue=0.00519042019686851,pvalueTTest=0.027543321297149,
chr6	43578346	43578458	POLH	POLH00022	-0.0361039400767711	2	0.0852614351587806	2	0.0261874667080385	2	0.0261874667080385	NA	NA	SegRatio=0.09,AbsMeanSigma=0.47,pvalue=0.00519042019686851,pvalueTTest=0.027543321297149,
chr6	43578455	43578565	POLH	POLH00023	0.107807042169466	2	0.0852614351587806	2	0.0261874667080385	2	0.0261874667080385	NA	NA	SegRatio=0.09,AbsMeanSigma=0.47,pvalue=0.00519042019686851,pvalueTTest=0.027543321297149,
chr6	43581344	43581457	POLH	POLH00024	0.0168452445319371	2	0.0852614351587806	2	0.0261874667080385	2	0.0261874667080385	NA	NA	SegRatio=0.09,AbsMeanSigma=0.47,pvalue=0.00519042019686851,pvalueTTest=0.027543321297149,
chr6	43581415	43581533	POLH	POLH00025	0.332292893226275	2	0.0852614351587806	2	0.0261874667080385	2	0.0261874667080385	NA	NA	SegRatio=0.09,AbsMeanSigma=0.47,pvalue=0.00519042019686851,pvalueTTest=0.027543321297149,
chr6	43581474	43581568	POLH	POLH00026	-0.0305513647785968	2	0.0852614351587806	2	0.0261874667080385	2	0.0261874667080385	NA	NA	SegRatio=0.09,AbsMeanSigma=0.47,pvalue=0.00519042019686851,pvalueTTest=0.027543321297149,
chr6	43581530	43581650	POLH	POLH00027	-0.00349793760898291	2	0.0852614351587806	2	0.0261874667080385	2	0.0261874667080385	NA	NA	SegRatio=0.09,AbsMeanSigma=0.47,pvalue=0.00519042019686851,pvalueTTest=0.027543321297149,
chr6	43581603	43581719	POLH	POLH00028	-0.0803952339579155	2	0.0852614351587806	2	0.0261874667080385	2	0.0261874667080385	NA	NA	SegRatio=0.09,AbsMeanSigma=0.47,pvalue=0.00519042019686851,pvalueTTest=0.027543321297149,
chr6	43581719	43581834	POLH	POLH00029	0.0379565012111767	2	0.0852614351587806	2	0.0261874667080385	2	0.0261874667080385	NA	NA	SegRatio=0.09,AbsMeanSigma=0.47,pvalue=0.00519042019686851,pvalueTTest=0.027543321297149,
chr6	43581828	43581921	POLH	POLH00030	0.0810234490264684	2	0.0852614351587806	2	0.0261874667080385	2	0.0261874667080385	NA	NA	SegRatio=0.09,AbsMeanSigma=0.47,pvalue=0.00519042019686851,pvalueTTest=0.027543321297149,
chr6	43581915	43582026	POLH	POLH00031	0.0688943217554557	2	0.0852614351587806	2	0.0261874667080385	2	0.0261874667080385	NA	NA	SegRatio=0.09,AbsMeanSigma=0.47,pvalue=0.00519042019686851,pvalueTTest=0.027543321297149,
chr6	43582007	43582120	POLH	POLH00032	0.0769192777792061	2	0.0852614351587806	2	0.0261874667080385	2	0.0261874667080385	NA	NA	SegRatio=0.09,AbsMeanSigma=0.47,pvalue=0.00519042019686851,pvalueTTest=0.027543321297149,
chr6	43582103	43582214	POLH	POLH00033	0.286764476229782	2	0.0852614351587806	2	0.0261874667080385	2	0.0261874667080385	NA	NA	SegRatio=0.09,AbsMeanSigma=0.47,pvalue=0.00519042019686851,pvalueTTest=0.027543321297149,
chr6	43582183	43582286	POLH	POLH00034	NA	2	0.0852614351587806	2	0.0261874667080385	2	0.0261874667080385	NA	NA	SegRatio=0.09,AbsMeanSigma=0.47,pvalue=0.00519042019686851,pvalueTTest=0.027543321297149,
chr6	43582263	43582377	POLH	POLH00035	NA	2	0.0852614351587806	2	0.0261874667080385	2	0.0261874667080385	NA	NA	SegRatio=0.09,AbsMeanSigma=0.47,pvalue=0.00519042019686851,pvalueTTest=0.027543321297149,
chr7	39046422	39046535	POU6F2	POU6F200001	0.0560246441601024	2	-0.0209169307704917	2	0.685753070504959	2	0.685753070504959	NA	NA	SegRatio=-0.02,AbsMeanSigma=0.07,pvalue=0.693457749464916,pvalueTTest=0.685753070504959,
chr7	39125454	39125548	POU6F2	POU6F200002	-0.0209169307704917	2	-0.0209169307704917	2	0.685753070504959	2	0.685753070504959	NA	NA	SegRatio=-0.02,AbsMeanSigma=0.07,pvalue=0.693457749464916,pvalueTTest=0.685753070504959,
chr7	39125528	39125622	POU6F2	POU6F200003	-0.0574525370052703	2	-0.0209169307704917	2	0.685753070504959	2	0.685753070504959	NA	NA	SegRatio=-0.02,AbsMeanSigma=0.07,pvalue=0.693457749464916,pvalueTTest=0.685753070504959,
chr7	39125603	39125714	POU6F2	POU6F200004	-0.0653346282960256	2	-0.0209169307704917	2	0.685753070504959	2	0.685753070504959	NA	NA	SegRatio=-0.02,AbsMeanSigma=0.07,pvalue=0.693457749464916,pvalueTTest=0.685753070504959,
chr7	39243813	39243923	POU6F2	POU6F200005	0.00720598449207829	2	-0.0209169307704917	2	0.685753070504959	2	0.685753070504959	NA	NA	SegRatio=-0.02,AbsMeanSigma=0.07,pvalue=0.693457749464916,pvalueTTest=0.685753070504959,
chr7	39243854	39243962	POU6F2	POU6F200006	-0.0898004427235274	2	-0.0209169307704917	2	0.685753070504959	2	0.685753070504959	NA	NA	SegRatio=-0.02,AbsMeanSigma=0.07,pvalue=0.693457749464916,pvalueTTest=0.685753070504959,
chr7	39246962	39247071	POU6F2	POU6F200007	0.0700857536170795	2	-0.0209169307704917	2	0.685753070504959	2	0.685753070504959	NA	NA	SegRatio=-0.02,AbsMeanSigma=0.07,pvalue=0.693457749464916,pvalueTTest=0.685753070504959,
chr7	39247021	39247141	POU6F2	POU6F200008	0.0844583297537751	2	-0.0209169307704917	2	0.685753070504959	2	0.685753070504959	NA	NA	SegRatio=-0.02,AbsMeanSigma=0.07,pvalue=0.693457749464916,pvalueTTest=0.685753070504959,
chr7	39247129	39247218	POU6F2	POU6F200009	-0.267620972412059	2	-0.0209169307704917	2	0.685753070504959	2	0.685753070504959	NA	NA	SegRatio=-0.02,AbsMeanSigma=0.07,pvalue=0.693457749464916,pvalueTTest=0.685753070504959,
chr7	39247217	39247333	POU6F2	POU6F200010	-0.0111245354595407	2	-0.0209169307704917	2	0.685753070504959	2	0.685753070504959	NA	NA	SegRatio=-0.02,AbsMeanSigma=0.07,pvalue=0.693457749464916,pvalueTTest=0.685753070504959,
chr7	39379202	39379324	POU6F2	POU6F200011	-0.0360156156971651	2	-0.0209169307704917	2	0.685753070504959	2	0.685753070504959	NA	NA	SegRatio=-0.02,AbsMeanSigma=0.07,pvalue=0.693457749464916,pvalueTTest=0.685753070504959,
chr7	39379448	39379560	POU6F2	POU6F200012	0.0235533065424519	2	-0.0209169307704917	2	0.685753070504959	2	0.685753070504959	NA	NA	SegRatio=-0.02,AbsMeanSigma=0.07,pvalue=0.693457749464916,pvalueTTest=0.685753070504959,
chr7	39379515	39379600	POU6F2	POU6F200013	-0.10120786178796	2	-0.0209169307704917	2	0.685753070504959	2	0.685753070504959	NA	NA	SegRatio=-0.02,AbsMeanSigma=0.07,pvalue=0.693457749464916,pvalueTTest=0.685753070504959,
chr7	39379563	39379649	POU6F2	POU6F200014	-0.0768453972963423	2	-0.0209169307704917	2	0.685753070504959	2	0.685753070504959	NA	NA	SegRatio=-0.02,AbsMeanSigma=0.07,pvalue=0.693457749464916,pvalueTTest=0.685753070504959,
chr7	39446136	39446255	POU6F2	POU6F200015	0.0125572503475557	2	-0.0209169307704917	2	0.685753070504959	2	0.685753070504959	NA	NA	SegRatio=-0.02,AbsMeanSigma=0.07,pvalue=0.693457749464916,pvalueTTest=0.685753070504959,
chr7	39446213	39446330	POU6F2	POU6F200016	0.071244691206481	2	-0.0209169307704917	2	0.685753070504959	2	0.685753070504959	NA	NA	SegRatio=-0.02,AbsMeanSigma=0.07,pvalue=0.693457749464916,pvalueTTest=0.685753070504959,
chr7	39446300	39446415	POU6F2	POU6F200017	NA	2	-0.0209169307704917	2	0.685753070504959	2	0.685753070504959	NA	NA	SegRatio=-0.02,AbsMeanSigma=0.07,pvalue=0.693457749464916,pvalueTTest=0.685753070504959,
chr7	39472594	39472691	POU6F2	POU6F200018	0.124657060448891	2	-0.0209169307704917	2	0.685753070504959	2	0.685753070504959	NA	NA	SegRatio=-0.02,AbsMeanSigma=0.07,pvalue=0.693457749464916,pvalueTTest=0.685753070504959,
chr7	39472660	39472747	POU6F2	POU6F200019	-0.172771260747492	2	-0.0209169307704917	2	0.685753070504959	2	0.685753070504959	NA	NA	SegRatio=-0.02,AbsMeanSigma=0.07,pvalue=0.693457749464916,pvalueTTest=0.685753070504959,
chr7	39472706	39472802	POU6F2	POU6F200020	0.144555648655201	2	-0.0209169307704917	2	0.685753070504959	2	0.685753070504959	NA	NA	SegRatio=-0.02,AbsMeanSigma=0.07,pvalue=0.693457749464916,pvalueTTest=0.685753070504959,
chr7	39472761	39472884	POU6F2	POU6F200021	0.213638214489585	2	-0.0209169307704917	2	0.685753070504959	2	0.685753070504959	NA	NA	SegRatio=-0.02,AbsMeanSigma=0.07,pvalue=0.693457749464916,pvalueTTest=0.685753070504959,
chr7	39472828	39472944	POU6F2	POU6F200022	0.0616402463479422	2	-0.0209169307704917	2	0.685753070504959	2	0.685753070504959	NA	NA	SegRatio=-0.02,AbsMeanSigma=0.07,pvalue=0.693457749464916,pvalueTTest=0.685753070504959,
chr7	39491063	39491178	POU6F2	POU6F200023	0.0372233993578496	2	-0.0209169307704917	2	0.685753070504959	2	0.685753070504959	NA	NA	SegRatio=-0.02,AbsMeanSigma=0.07,pvalue=0.693457749464916,pvalueTTest=0.685753070504959,
chr7	39491164	39491267	POU6F2	POU6F200024	0.0767398727048558	2	-0.0209169307704917	2	0.685753070504959	2	0.685753070504959	NA	NA	SegRatio=-0.02,AbsMeanSigma=0.07,pvalue=0.693457749464916,pvalueTTest=0.685753070504959,
chr7	39491225	39491342	POU6F2	POU6F200025	NA	2	-0.0209169307704917	2	0.685753070504959	2	0.685753070504959	NA	NA	SegRatio=-0.02,AbsMeanSigma=0.07,pvalue=0.693457749464916,pvalueTTest=0.685753070504959,
chr7	39500081	39500194	POU6F2	POU6F200026	-0.0770621930242032	2	-0.0209169307704917	2	0.685753070504959	2	0.685753070504959	NA	NA	SegRatio=-0.02,AbsMeanSigma=0.07,pvalue=0.693457749464916,pvalueTTest=0.685753070504959,
chr7	39500152	39500266	POU6F2	POU6F200027	-0.0896406016266381	2	-0.0209169307704917	2	0.685753070504959	2	0.685753070504959	NA	NA	SegRatio=-0.02,AbsMeanSigma=0.07,pvalue=0.693457749464916,pvalueTTest=0.685753070504959,
chr7	39500255	39500378	POU6F2	POU6F200028	0.138711062381642	2	-0.0209169307704917	2	0.685753070504959	2	0.685753070504959	NA	NA	SegRatio=-0.02,AbsMeanSigma=0.07,pvalue=0.693457749464916,pvalueTTest=0.685753070504959,
chr7	39503760	39503874	POU6F2	POU6F200029	0.0371462011919736	2	-0.0209169307704917	2	0.685753070504959	2	0.685753070504959	NA	NA	SegRatio=-0.02,AbsMeanSigma=0.07,pvalue=0.693457749464916,pvalueTTest=0.685753070504959,
chr7	39503865	39503982	POU6F2	POU6F200030	-0.0309522692578056	2	-0.0209169307704917	2	0.685753070504959	2	0.685753070504959	NA	NA	SegRatio=-0.02,AbsMeanSigma=0.07,pvalue=0.693457749464916,pvalueTTest=0.685753070504959,
chr7	39503935	39504073	POU6F2	POU6F200031	-0.0846436737527279	2	-0.0209169307704917	2	0.685753070504959	2	0.685753070504959	NA	NA	SegRatio=-0.02,AbsMeanSigma=0.07,pvalue=0.693457749464916,pvalueTTest=0.685753070504959,
chr7	39504024	39504137	POU6F2	POU6F200032	-0.00471195867734445	2	-0.0209169307704917	2	0.685753070504959	2	0.685753070504959	NA	NA	SegRatio=-0.02,AbsMeanSigma=0.07,pvalue=0.693457749464916,pvalueTTest=0.685753070504959,
chr7	39504138	39504252	POU6F2	POU6F200033	0.143794592768575	2	-0.0209169307704917	2	0.685753070504959	2	0.685753070504959	NA	NA	SegRatio=-0.02,AbsMeanSigma=0.07,pvalue=0.693457749464916,pvalueTTest=0.685753070504959,
chr7	39504211	39504325	POU6F2	POU6F200034	-0.122881327102407	2	-0.0209169307704917	2	0.685753070504959	2	0.685753070504959	NA	NA	SegRatio=-0.02,AbsMeanSigma=0.07,pvalue=0.693457749464916,pvalueTTest=0.685753070504959,
chr8	92972414	92972485	RUNX1T1	RUNX1T100001	0.0398188350192263	2	0.00261898032284901	2	0.383898094266214	2	0.383898094266214	NA	NA	SegRatio=0,AbsMeanSigma=0.37,pvalue=0.00250874863747642,pvalueTTest=0.186669055145954,
chr8	92972455	92972575	RUNX1T1	RUNX1T100002	-0.182613881575573	2	0.00261898032284901	2	0.383898094266214	2	0.383898094266214	NA	NA	SegRatio=0,AbsMeanSigma=0.37,pvalue=0.00250874863747642,pvalueTTest=0.186669055145954,
chr8	92972637	92972744	RUNX1T1	RUNX1T100003	0.119800971209618	2	0.00261898032284901	2	0.383898094266214	2	0.383898094266214	NA	NA	SegRatio=0,AbsMeanSigma=0.37,pvalue=0.00250874863747642,pvalueTTest=0.186669055145954,
chr8	92972726	92972840	RUNX1T1	RUNX1T100004	-0.143015914879221	2	0.00261898032284901	2	0.383898094266214	2	0.383898094266214	NA	NA	SegRatio=0,AbsMeanSigma=0.37,pvalue=0.00250874863747642,pvalueTTest=0.186669055145954,
chr8	92982831	92982907	RUNX1T1	RUNX1T100005	0.0205138435258747	2	0.00261898032284901	2	0.383898094266214	2	0.383898094266214	NA	NA	SegRatio=0,AbsMeanSigma=0.37,pvalue=0.00250874863747642,pvalueTTest=0.186669055145954,
chr8	92982872	92982981	RUNX1T1	RUNX1T100006	0.00169566164499208	2	0.00261898032284901	2	0.383898094266214	2	0.383898094266214	NA	NA	SegRatio=0,AbsMeanSigma=0.37,pvalue=0.00250874863747642,pvalueTTest=0.186669055145954,
chr8	92982908	92983026	RUNX1T1	RUNX1T100007	-0.107430969481374	2	0.00261898032284901	2	0.383898094266214	2	0.383898094266214	NA	NA	SegRatio=0,AbsMeanSigma=0.37,pvalue=0.00250874863747642,pvalueTTest=0.186669055145954,
chr8	92982999	92983116	RUNX1T1	RUNX1T100008	0.0036737711776044	2	0.00261898032284901	2	0.383898094266214	2	0.383898094266214	NA	NA	SegRatio=0,AbsMeanSigma=0.37,pvalue=0.00250874863747642,pvalueTTest=0.186669055145954,
chr8	92988086	92988202	RUNX1T1	RUNX1T100009	-0.103435986570875	2	0.00261898032284901	2	0.383898094266214	2	0.383898094266214	NA	NA	SegRatio=0,AbsMeanSigma=0.37,pvalue=0.00250874863747642,pvalueTTest=0.186669055145954,
chr8	92988146	92988260	RUNX1T1	RUNX1T100010	-0.0176552281753142	2	0.00261898032284901	2	0.383898094266214	2	0.383898094266214	NA	NA	SegRatio=0,AbsMeanSigma=0.37,pvalue=0.00250874863747642,pvalueTTest=0.186669055145954,
chr8	92998308	92998423	RUNX1T1	RUNX1T100011	0.093806326142724	2	0.00261898032284901	2	0.383898094266214	2	0.383898094266214	NA	NA	SegRatio=0,AbsMeanSigma=0.37,pvalue=0.00250874863747642,pvalueTTest=0.186669055145954,
chr8	92998364	92998479	RUNX1T1	RUNX1T100012	0.0951879407386347	2	0.00261898032284901	2	0.383898094266214	2	0.383898094266214	NA	NA	SegRatio=0,AbsMeanSigma=0.37,pvalue=0.00250874863747642,pvalueTTest=0.186669055145954,
chr8	92998479	92998593	RUNX1T1	RUNX1T100013	-4.05831864769101e-05	2	0.00261898032284901	2	0.383898094266214	2	0.383898094266214	NA	NA	SegRatio=0,AbsMeanSigma=0.37,pvalue=0.00250874863747642,pvalueTTest=0.186669055145954,
chr8	92999065	92999175	RUNX1T1	RUNX1T100014	0.0976282293313968	2	0.00261898032284901	2	0.383898094266214	2	0.383898094266214	NA	NA	SegRatio=0,AbsMeanSigma=0.37,pvalue=0.00250874863747642,pvalueTTest=0.186669055145954,
chr8	92999159	92999276	RUNX1T1	RUNX1T100015	-0.123693648052407	2	0.00261898032284901	2	0.383898094266214	2	0.383898094266214	NA	NA	SegRatio=0,AbsMeanSigma=0.37,pvalue=0.00250874863747642,pvalueTTest=0.186669055145954,
chr8	93003841	93003956	RUNX1T1	RUNX1T100016	-0.0474798051750895	2	0.00261898032284901	2	0.383898094266214	2	0.383898094266214	NA	NA	SegRatio=0,AbsMeanSigma=0.37,pvalue=0.00250874863747642,pvalueTTest=0.186669055145954,
chr8	93003928	93004044	RUNX1T1	RUNX1T100017	0.0653468538165415	2	0.00261898032284901	2	0.383898094266214	2	0.383898094266214	NA	NA	SegRatio=0,AbsMeanSigma=0.37,pvalue=0.00250874863747642,pvalueTTest=0.186669055145954,
chr8	93004035	93004151	RUNX1T1	RUNX1T100018	0.0484921978781081	2	0.00261898032284901	2	0.383898094266214	2	0.383898094266214	NA	NA	SegRatio=0,AbsMeanSigma=0.37,pvalue=0.00250874863747642,pvalueTTest=0.186669055145954,
chr8	93017306	93017427	RUNX1T1	RUNX1T100019	-0.318696555356894	2	0.00261898032284901	2	0.383898094266214	2	0.383898094266214	NA	NA	SegRatio=0,AbsMeanSigma=0.37,pvalue=0.00250874863747642,pvalueTTest=0.186669055145954,
chr8	93017412	93017527	RUNX1T1	RUNX1T100020	0.0535291412630823	2	0.00261898032284901	2	0.383898094266214	2	0.383898094266214	NA	NA	SegRatio=0,AbsMeanSigma=0.37,pvalue=0.00250874863747642,pvalueTTest=0.186669055145954,
chr8	93017485	93017603	RUNX1T1	RUNX1T100021	-0.163629691863642	2	0.00261898032284901	2	0.383898094266214	2	0.383898094266214	NA	NA	SegRatio=0,AbsMeanSigma=0.37,pvalue=0.00250874863747642,pvalueTTest=0.186669055145954,
chr8	93023194	93023306	RUNX1T1	RUNX1T100022	-0.0891512596671003	2	0.00261898032284901	2	0.383898094266214	2	0.383898094266214	NA	NA	SegRatio=0,AbsMeanSigma=0.37,pvalue=0.00250874863747642,pvalueTTest=0.186669055145954,
chr8	93023293	93023405	RUNX1T1	RUNX1T100023	NA	2	0.00261898032284901	2	0.383898094266214	2	0.383898094266214	NA	NA	SegRatio=0,AbsMeanSigma=0.37,pvalue=0.00250874863747642,pvalueTTest=0.186669055145954,
chr8	93026739	93026840	RUNX1T1	RUNX1T100024	0.0568009293070673	2	0.00261898032284901	2	0.383898094266214	2	0.383898094266214	NA	NA	SegRatio=0,AbsMeanSigma=0.37,pvalue=0.00250874863747642,pvalueTTest=0.186669055145954,
chr8	93026823	93026941	RUNX1T1	RUNX1T100025	-0.0175806047582189	2	0.00261898032284901	2	0.383898094266214	2	0.383898094266214	NA	NA	SegRatio=0,AbsMeanSigma=0.37,pvalue=0.00250874863747642,pvalueTTest=0.186669055145954,
chr8	93026909	93027024	RUNX1T1	RUNX1T100026	0.355017149352949	2	0.00261898032284901	2	0.383898094266214	2	0.383898094266214	NA	NA	SegRatio=0,AbsMeanSigma=0.37,pvalue=0.00250874863747642,pvalueTTest=0.186669055145954,
chr8	93026953	93027065	RUNX1T1	RUNX1T100027	-0.126608067549187	2	0.00261898032284901	2	0.383898094266214	2	0.383898094266214	NA	NA	SegRatio=0,AbsMeanSigma=0.37,pvalue=0.00250874863747642,pvalueTTest=0.186669055145954,
chr8	93027063	93027177	RUNX1T1	RUNX1T100028	0.068113120518632	2	0.00261898032284901	2	0.383898094266214	2	0.383898094266214	NA	NA	SegRatio=0,AbsMeanSigma=0.37,pvalue=0.00250874863747642,pvalueTTest=0.186669055145954,
chr8	93029357	93029467	RUNX1T1	RUNX1T100029	0.348813395087294	2	0.00261898032284901	2	0.383898094266214	2	0.383898094266214	q-value=0.00811193042763842, copies=3	NA	SegRatio=0,AbsMeanSigma=0.37,pvalue=0.00250874863747642,pvalueTTest=0.186669055145954,
chr8	93029459	93029573	RUNX1T1	RUNX1T100030	0.00261898032284901	2	0.00261898032284901	2	0.383898094266214	2	0.383898094266214	NA	NA	SegRatio=0,AbsMeanSigma=0.37,pvalue=0.00250874863747642,pvalueTTest=0.186669055145954,
chr8	93029555	93029670	RUNX1T1	RUNX1T100031	0.00395657401939135	2	0.00261898032284901	2	0.383898094266214	2	0.383898094266214	NA	NA	SegRatio=0,AbsMeanSigma=0.37,pvalue=0.00250874863747642,pvalueTTest=0.186669055145954,
chr8	93074686	93074800	RUNX1T1	RUNX1T100032	-0.272434414405259	2	0.00261898032284901	2	0.383898094266214	2	0.383898094266214	NA	NA	SegRatio=0,AbsMeanSigma=0.37,pvalue=0.00250874863747642,pvalueTTest=0.186669055145954,
chr8	93088084	93088216	RUNX1T1	RUNX1T100033	-2.11230824147773	2	0.00261898032284901	2	0.383898094266214	2	0.383898094266214	q-value=3.44778012774202e-33, copies=0	NA	SegRatio=0,AbsMeanSigma=0.37,pvalue=0.00250874863747642,pvalueTTest=0.186669055145954,
chr8	93088216	93088330	RUNX1T1	RUNX1T100034	0.126112908324615	2	0.00261898032284901	2	0.383898094266214	2	0.383898094266214	NA	NA	SegRatio=0,AbsMeanSigma=0.37,pvalue=0.00250874863747642,pvalueTTest=0.186669055145954,
chr8	93107223	93107335	RUNX1T1	RUNX1T100035	0.055389074283967	2	0.00261898032284901	2	0.383898094266214	2	0.383898094266214	NA	NA	SegRatio=0,AbsMeanSigma=0.37,pvalue=0.00250874863747642,pvalueTTest=0.186669055145954,
chr8	93107281	93107397	RUNX1T1	RUNX1T100036	0.0739888954832589	2	0.00261898032284901	2	0.383898094266214	2	0.383898094266214	NA	NA	SegRatio=0,AbsMeanSigma=0.37,pvalue=0.00250874863747642,pvalueTTest=0.186669055145954,
chr8	93107356	93107461	RUNX1T1	RUNX1T100037	0.114881015990391	2	0.00261898032284901	2	0.383898094266214	2	0.383898094266214	NA	NA	SegRatio=0,AbsMeanSigma=0.37,pvalue=0.00250874863747642,pvalueTTest=0.186669055145954,
chr8	93107580	93107692	RUNX1T1	RUNX1T100038	-0.0340924006187246	2	0.00261898032284901	2	0.383898094266214	2	0.383898094266214	NA	NA	SegRatio=0,AbsMeanSigma=0.37,pvalue=0.00250874863747642,pvalueTTest=0.186669055145954,
chr8	93107681	93107794	RUNX1T1	RUNX1T100039	0.0686446876690368	2	0.00261898032284901	2	0.383898094266214	2	0.383898094266214	NA	NA	SegRatio=0,AbsMeanSigma=0.37,pvalue=0.00250874863747642,pvalueTTest=0.186669055145954,
chr8	93115014	93115138	RUNX1T1	RUNX1T100040	NA	2	0.00261898032284901	2	0.383898094266214	2	0.383898094266214	NA	NA	SegRatio=0,AbsMeanSigma=0.37,pvalue=0.00250874863747642,pvalueTTest=0.186669055145954,
chr8	113236979	113237097	CSMD3	CSMD300001	-0.130266620340298	2	0.00261898032284901	2	0.0774688434714332	2	0.0774688434714332	NA	NA	SegRatio=0,AbsMeanSigma=0.37,pvalue=0.00250874863747642,pvalueTTest=0.186669055145954,
chr8	113237094	113237208	CSMD3	CSMD300002	-0.0418255125132091	2	0.00261898032284901	2	0.0774688434714332	2	0.0774688434714332	NA	NA	SegRatio=0,AbsMeanSigma=0.37,pvalue=0.00250874863747642,pvalueTTest=0.186669055145954,
chr8	113240929	113241039	CSMD3	CSMD300003	-0.305426221252473	2	0.00261898032284901	2	0.0774688434714332	2	0.0774688434714332	NA	NA	SegRatio=0,AbsMeanSigma=0.37,pvalue=0.00250874863747642,pvalueTTest=0.186669055145954,
chr8	113241019	113241102	CSMD3	CSMD300004	-0.0441135282605547	2	0.00261898032284901	2	0.0774688434714332	2	0.0774688434714332	NA	NA	SegRatio=0,AbsMeanSigma=0.37,pvalue=0.00250874863747642,pvalueTTest=0.186669055145954,
chr8	113241059	113241170	CSMD3	CSMD300005	NA	2	0.00261898032284901	2	0.0774688434714332	2	0.0774688434714332	NA	NA	SegRatio=0,AbsMeanSigma=0.37,pvalue=0.00250874863747642,pvalueTTest=0.186669055145954,
chr8	113243745	113243834	CSMD3	CSMD300006	0.119462985622922	2	0.00261898032284901	2	0.0774688434714332	2	0.0774688434714332	NA	NA	SegRatio=0,AbsMeanSigma=0.37,pvalue=0.00250874863747642,pvalueTTest=0.186669055145954,
chr8	113243796	113243904	CSMD3	CSMD300007	-0.0106698874723143	2	0.00261898032284901	2	0.0774688434714332	2	0.0774688434714332	NA	NA	SegRatio=0,AbsMeanSigma=0.37,pvalue=0.00250874863747642,pvalueTTest=0.186669055145954,
chr8	113246541	113246631	CSMD3	CSMD300008	0.142797775696699	2	0.00261898032284901	2	0.0774688434714332	2	0.0774688434714332	NA	NA	SegRatio=0,AbsMeanSigma=0.37,pvalue=0.00250874863747642,pvalueTTest=0.186669055145954,
chr8	113246607	113246704	CSMD3	CSMD300009	-0.0808394326911226	2	0.00261898032284901	2	0.0774688434714332	2	0.0774688434714332	NA	NA	SegRatio=0,AbsMeanSigma=0.37,pvalue=0.00250874863747642,pvalueTTest=0.186669055145954,
chr8	113246705	113246821	CSMD3	CSMD300010	NA	2	0.00261898032284901	2	0.0774688434714332	2	0.0774688434714332	NA	NA	SegRatio=0,AbsMeanSigma=0.37,pvalue=0.00250874863747642,pvalueTTest=0.186669055145954,
chr8	113249335	113249445	CSMD3	CSMD300011	0.232727593930536	2	0.00261898032284901	2	0.0774688434714332	2	0.0774688434714332	NA	NA	SegRatio=0,AbsMeanSigma=0.37,pvalue=0.00250874863747642,pvalueTTest=0.186669055145954,
chr8	113249441	113249557	CSMD3	CSMD300012	0.0248083812820459	2	0.00261898032284901	2	0.0774688434714332	2	0.0774688434714332	NA	NA	SegRatio=0,AbsMeanSigma=0.37,pvalue=0.00250874863747642,pvalueTTest=0.186669055145954,
chr8	113249481	113249594	CSMD3	CSMD300013	-0.222830619365814	2	0.00261898032284901	2	0.0774688434714332	2	0.0774688434714332	NA	NA	SegRatio=0,AbsMeanSigma=0.37,pvalue=0.00250874863747642,pvalueTTest=0.186669055145954,
chr8	113249572	113249680	CSMD3	CSMD300014	NA	2	0.00261898032284901	2	0.0774688434714332	2	0.0774688434714332	NA	NA	SegRatio=0,AbsMeanSigma=0.37,pvalue=0.00250874863747642,pvalueTTest=0.186669055145954,
chr8	113253903	113254008	CSMD3	CSMD300015	0.0451331915449767	2	0.00261898032284901	2	0.0774688434714332	2	0.0774688434714332	NA	NA	SegRatio=0,AbsMeanSigma=0.37,pvalue=0.00250874863747642,pvalueTTest=0.186669055145954,
chr8	113253996	113254109	CSMD3	CSMD300016	-0.0803111583006334	2	0.00261898032284901	2	0.0774688434714332	2	0.0774688434714332	NA	NA	SegRatio=0,AbsMeanSigma=0.37,pvalue=0.00250874863747642,pvalueTTest=0.186669055145954,
chr8	113256582	113256684	CSMD3	CSMD300017	-0.1996158359805	2	0.00261898032284901	2	0.0774688434714332	2	0.0774688434714332	NA	NA	SegRatio=0,AbsMeanSigma=0.37,pvalue=0.00250874863747642,pvalueTTest=0.186669055145954,
chr8	113256660	113256771	CSMD3	CSMD300018	-0.095057385652516	2	0.00261898032284901	2	0.0774688434714332	2	0.0774688434714332	NA	NA	SegRatio=0,AbsMeanSigma=0.37,pvalue=0.00250874863747642,pvalueTTest=0.186669055145954,
chr8	113256766	113256877	CSMD3	CSMD300019	-0.0540492313020464	2	0.00261898032284901	2	0.0774688434714332	2	0.0774688434714332	NA	NA	SegRatio=0,AbsMeanSigma=0.37,pvalue=0.00250874863747642,pvalueTTest=0.186669055145954,
chr8	113259224	113259334	CSMD3	CSMD300020	0.00194088826835116	2	0.00261898032284901	2	0.0774688434714332	2	0.0774688434714332	NA	NA	SegRatio=0,AbsMeanSigma=0.37,pvalue=0.00250874863747642,pvalueTTest=0.186669055145954,
chr8	113259321	113259415	CSMD3	CSMD300021	0.113591828745435	2	0.00261898032284901	2	0.0774688434714332	2	0.0774688434714332	NA	NA	SegRatio=0,AbsMeanSigma=0.37,pvalue=0.00250874863747642,pvalueTTest=0.186669055145954,
chr8	113266439	113266538	CSMD3	CSMD300022	0.123524167655185	2	0.00261898032284901	2	0.0774688434714332	2	0.0774688434714332	NA	NA	SegRatio=0,AbsMeanSigma=0.37,pvalue=0.00250874863747642,pvalueTTest=0.186669055145954,
chr8	113266539	113266643	CSMD3	CSMD300023	NA	2	0.00261898032284901	2	0.0774688434714332	2	0.0774688434714332	NA	NA	SegRatio=0,AbsMeanSigma=0.37,pvalue=0.00250874863747642,pvalueTTest=0.186669055145954,
chr8	113267450	113267563	CSMD3	CSMD300024	-0.1689165357385	2	0.00261898032284901	2	0.0774688434714332	2	0.0774688434714332	NA	NA	SegRatio=0,AbsMeanSigma=0.37,pvalue=0.00250874863747642,pvalueTTest=0.186669055145954,
chr8	113267557	113267666	CSMD3	CSMD300025	0.0532418969180115	2	0.00261898032284901	2	0.0774688434714332	2	0.0774688434714332	NA	NA	SegRatio=0,AbsMeanSigma=0.37,pvalue=0.00250874863747642,pvalueTTest=0.186669055145954,
chr8	113267650	113267724	CSMD3	CSMD300026	-1.4920304760734	2	0.0181517896901764	2	0.0774688434714332	2	0.0774688434714332	q-value=7.63952510100398e-12, copies=0.5	NA	SegRatio=0.02,AbsMeanSigma=0.49,pvalue=0.00934793381745799,pvalueTTest=0.320906902943076,
chr8	113275815	113275928	CSMD3	CSMD300027	-0.0174242831337417	2	0.0181517896901764	2	0.0774688434714332	2	0.0774688434714332	NA	NA	SegRatio=0.02,AbsMeanSigma=0.49,pvalue=0.00934793381745799,pvalueTTest=0.320906902943076,
chr8	113275918	113276031	CSMD3	CSMD300028	0.27354347814427	2	0.0181517896901764	2	0.0774688434714332	2	0.0774688434714332	NA	NA	SegRatio=0.02,AbsMeanSigma=0.49,pvalue=0.00934793381745799,pvalueTTest=0.320906902943076,
chr8	113275959	113276073	CSMD3	CSMD300029	0.0357688659227521	2	0.0181517896901764	2	0.0774688434714332	2	0.0774688434714332	NA	NA	SegRatio=0.02,AbsMeanSigma=0.49,pvalue=0.00934793381745799,pvalueTTest=0.320906902943076,
chr8	113277544	113277659	CSMD3	CSMD300030	NA	2	0.0181517896901764	2	0.0774688434714332	2	0.0774688434714332	NA	NA	SegRatio=0.02,AbsMeanSigma=0.49,pvalue=0.00934793381745799,pvalueTTest=0.320906902943076,
chr8	113277660	113277775	CSMD3	CSMD300031	0.0887876656166	2	0.0181517896901764	2	0.0774688434714332	2	0.0774688434714332	NA	NA	SegRatio=0.02,AbsMeanSigma=0.49,pvalue=0.00934793381745799,pvalueTTest=0.320906902943076,
chr8	113277722	113277838	CSMD3	CSMD300032	0.00568758547400425	2	0.0181517896901764	2	0.0774688434714332	2	0.0774688434714332	NA	NA	SegRatio=0.02,AbsMeanSigma=0.49,pvalue=0.00934793381745799,pvalueTTest=0.320906902943076,
chr8	113293312	113293429	CSMD3	CSMD300033	NA	2	0.0181517896901764	2	0.0774688434714332	2	0.0774688434714332	NA	NA	SegRatio=0.02,AbsMeanSigma=0.49,pvalue=0.00934793381745799,pvalueTTest=0.320906902943076,
chr8	113293427	113293534	CSMD3	CSMD300034	-0.113871430976033	2	0.0181517896901764	2	0.0774688434714332	2	0.0774688434714332	NA	NA	SegRatio=0.02,AbsMeanSigma=0.49,pvalue=0.00934793381745799,pvalueTTest=0.320906902943076,
chr8	113293500	113293615	CSMD3	CSMD300035	0.066048381531931	2	0.0181517896901764	2	0.0774688434714332	2	0.0774688434714332	NA	NA	SegRatio=0.02,AbsMeanSigma=0.49,pvalue=0.00934793381745799,pvalueTTest=0.320906902943076,
chr8	113299259	113299366	CSMD3	CSMD300036	0.0110423126236027	2	0.0181517896901764	2	0.0774688434714332	2	0.0774688434714332	NA	NA	SegRatio=0.02,AbsMeanSigma=0.49,pvalue=0.00934793381745799,pvalueTTest=0.320906902943076,
chr8	113299366	113299481	CSMD3	CSMD300037	0.0247026274089106	2	0.0181517896901764	2	0.0774688434714332	2	0.0774688434714332	NA	NA	SegRatio=0.02,AbsMeanSigma=0.49,pvalue=0.00934793381745799,pvalueTTest=0.320906902943076,
chr8	113299472	113299583	CSMD3	CSMD300038	-0.0910481473364131	2	0.0181517896901764	2	0.0774688434714332	2	0.0774688434714332	NA	NA	SegRatio=0.02,AbsMeanSigma=0.49,pvalue=0.00934793381745799,pvalueTTest=0.320906902943076,
chr8	113301534	113301649	CSMD3	CSMD300039	-0.105234489506388	2	0.0181517896901764	2	0.0774688434714332	2	0.0774688434714332	NA	NA	SegRatio=0.02,AbsMeanSigma=0.49,pvalue=0.00934793381745799,pvalueTTest=0.320906902943076,
chr8	113301644	113301752	CSMD3	CSMD300040	0.0297925331534531	2	0.0181517896901764	2	0.0774688434714332	2	0.0774688434714332	NA	NA	SegRatio=0.02,AbsMeanSigma=0.49,pvalue=0.00934793381745799,pvalueTTest=0.320906902943076,
chr8	113301698	113301812	CSMD3	CSMD300041	-0.0256299438415459	2	0.0181517896901764	2	0.0774688434714332	2	0.0774688434714332	NA	NA	SegRatio=0.02,AbsMeanSigma=0.49,pvalue=0.00934793381745799,pvalueTTest=0.320906902943076,
chr8	113303714	113303831	CSMD3	CSMD300042	0.0181517896901764	2	0.0181517896901764	2	0.0774688434714332	2	0.0774688434714332	NA	NA	SegRatio=0.02,AbsMeanSigma=0.49,pvalue=0.00934793381745799,pvalueTTest=0.320906902943076,
chr8	113303830	113303920	CSMD3	CSMD300043	0.135961433546589	2	0.0181517896901764	2	0.0774688434714332	2	0.0774688434714332	NA	NA	SegRatio=0.02,AbsMeanSigma=0.49,pvalue=0.00934793381745799,pvalueTTest=0.320906902943076,
chr8	113303921	113304032	CSMD3	CSMD300044	NA	2	0.0181517896901764	2	0.0774688434714332	2	0.0774688434714332	NA	NA	SegRatio=0.02,AbsMeanSigma=0.49,pvalue=0.00934793381745799,pvalueTTest=0.320906902943076,
chr8	113304745	113304858	CSMD3	CSMD300045	-0.106872335925014	2	0.0181517896901764	2	0.0774688434714332	2	0.0774688434714332	NA	NA	SegRatio=0.02,AbsMeanSigma=0.49,pvalue=0.00934793381745799,pvalueTTest=0.320906902943076,
chr8	113304842	113304938	CSMD3	CSMD300046	-0.0519445115925679	2	0.0181517896901764	2	0.0774688434714332	2	0.0774688434714332	NA	NA	SegRatio=0.02,AbsMeanSigma=0.49,pvalue=0.00934793381745799,pvalueTTest=0.320906902943076,
chr8	113304935	113305062	CSMD3	CSMD300047	0.0635095978195471	2	0.0181517896901764	2	0.0774688434714332	2	0.0774688434714332	NA	NA	SegRatio=0.02,AbsMeanSigma=0.49,pvalue=0.00934793381745799,pvalueTTest=0.320906902943076,
chr8	113308031	113308138	CSMD3	CSMD300048	0.0841410319797691	2	0.0181517896901764	2	0.0774688434714332	2	0.0774688434714332	NA	NA	SegRatio=0.02,AbsMeanSigma=0.49,pvalue=0.00934793381745799,pvalueTTest=0.320906902943076,
chr8	113308112	113308226	CSMD3	CSMD300049	-0.00278927108246	2	0.0181517896901764	2	0.0774688434714332	2	0.0774688434714332	NA	NA	SegRatio=0.02,AbsMeanSigma=0.49,pvalue=0.00934793381745799,pvalueTTest=0.320906902943076,
chr8	113308212	113308300	CSMD3	CSMD300050	NA	2	0.0181517896901764	2	0.0774688434714332	2	0.0774688434714332	NA	NA	SegRatio=0.02,AbsMeanSigma=0.49,pvalue=0.00934793381745799,pvalueTTest=0.320906902943076,
chr8	113313978	113314094	CSMD3	CSMD300051	0.0969182389431744	2	0.0181517896901764	2	0.0774688434714332	2	0.0774688434714332	NA	NA	SegRatio=0.02,AbsMeanSigma=0.49,pvalue=0.00934793381745799,pvalueTTest=0.320906902943076,
chr8	113314052	113314167	CSMD3	CSMD300052	0.00466413237981953	2	0.0181517896901764	2	0.0774688434714332	2	0.0774688434714332	NA	NA	SegRatio=0.02,AbsMeanSigma=0.49,pvalue=0.00934793381745799,pvalueTTest=0.320906902943076,
chr8	113314160	113314272	CSMD3	CSMD300053	-1.77301027115124	2	0.0205472534517004	2	0.0774688434714332	2	0.0774688434714332	q-value=5.17495640673585e-14, copies=0.5	NA	SegRatio=0.02,AbsMeanSigma=0.5,pvalue=0.0121618193367483,pvalueTTest=0.356831793985045,
chr8	113316911	113317020	CSMD3	CSMD300054	-0.0538218330579948	2	0.0205472534517004	2	0.0774688434714332	2	0.0774688434714332	NA	NA	SegRatio=0.02,AbsMeanSigma=0.5,pvalue=0.0121618193367483,pvalueTTest=0.356831793985045,
chr8	113317008	113317123	CSMD3	CSMD300055	0.110435184361789	2	0.0205472534517004	2	0.0774688434714332	2	0.0774688434714332	NA	NA	SegRatio=0.02,AbsMeanSigma=0.5,pvalue=0.0121618193367483,pvalueTTest=0.356831793985045,
chr8	113317120	113317235	CSMD3	CSMD300056	-0.0517389137961303	2	0.0205472534517004	2	0.0774688434714332	2	0.0774688434714332	NA	NA	SegRatio=0.02,AbsMeanSigma=0.5,pvalue=0.0121618193367483,pvalueTTest=0.356831793985045,
chr8	113318151	113318267	CSMD3	CSMD300057	0.080019495512558	2	0.0205472534517004	2	0.0774688434714332	2	0.0774688434714332	NA	NA	SegRatio=0.02,AbsMeanSigma=0.5,pvalue=0.0121618193367483,pvalueTTest=0.356831793985045,
chr8	113318239	113318349	CSMD3	CSMD300058	0.0205472534517004	2	0.0205472534517004	2	0.0774688434714332	2	0.0774688434714332	NA	NA	SegRatio=0.02,AbsMeanSigma=0.5,pvalue=0.0121618193367483,pvalueTTest=0.356831793985045,
chr8	113318274	113318384	CSMD3	CSMD300059	0.375452285847251	2	0.0205472534517004	2	0.0774688434714332	2	0.0774688434714332	NA	NA	SegRatio=0.02,AbsMeanSigma=0.5,pvalue=0.0121618193367483,pvalueTTest=0.356831793985045,
chr8	113318367	113318482	CSMD3	CSMD300060	-0.0408123136936242	2	0.0205472534517004	2	0.0774688434714332	2	0.0774688434714332	NA	NA	SegRatio=0.02,AbsMeanSigma=0.5,pvalue=0.0121618193367483,pvalueTTest=0.356831793985045,
chr8	113323167	113323284	CSMD3	CSMD300061	-0.0130765562100216	2	0.0205472534517004	2	0.0774688434714332	2	0.0774688434714332	NA	NA	SegRatio=0.02,AbsMeanSigma=0.5,pvalue=0.0121618193367483,pvalueTTest=0.356831793985045,
chr8	113323260	113323369	CSMD3	CSMD300062	-0.494420576593274	2	0.0205472534517004	2	0.0774688434714332	2	0.0774688434714332	NA	NA	SegRatio=0.02,AbsMeanSigma=0.5,pvalue=0.0121618193367483,pvalueTTest=0.356831793985045,
chr8	113323368	113323479	CSMD3	CSMD300063	0.0509539246430041	2	0.0205472534517004	2	0.0774688434714332	2	0.0774688434714332	NA	NA	SegRatio=0.02,AbsMeanSigma=0.5,pvalue=0.0121618193367483,pvalueTTest=0.356831793985045,
chr8	113326110	113326206	CSMD3	CSMD300064	0.0608178251165022	2	0.0205472534517004	2	0.0774688434714332	2	0.0774688434714332	NA	NA	SegRatio=0.02,AbsMeanSigma=0.5,pvalue=0.0121618193367483,pvalueTTest=0.356831793985045,
chr8	113326180	113326279	CSMD3	CSMD300065	NA	2	0.0205472534517004	2	0.0774688434714332	2	0.0774688434714332	NA	NA	SegRatio=0.02,AbsMeanSigma=0.5,pvalue=0.0121618193367483,pvalueTTest=0.356831793985045,
chr8	113326270	113326383	CSMD3	CSMD300066	NA	2	0.0205472534517004	2	0.0774688434714332	2	0.0774688434714332	NA	NA	SegRatio=0.02,AbsMeanSigma=0.5,pvalue=0.0121618193367483,pvalueTTest=0.356831793985045,
chr8	113326575	113326672	CSMD3	CSMD300067	NA	2	0.0205472534517004	2	0.0774688434714332	2	0.0774688434714332	NA	NA	SegRatio=0.02,AbsMeanSigma=0.5,pvalue=0.0121618193367483,pvalueTTest=0.356831793985045,
chr8	113326671	113326788	CSMD3	CSMD300068	0.315780799966459	2	0.0205472534517004	2	0.0774688434714332	2	0.0774688434714332	NA	NA	SegRatio=0.02,AbsMeanSigma=0.5,pvalue=0.0121618193367483,pvalueTTest=0.356831793985045,
chr8	113326776	113326884	CSMD3	CSMD300069	-0.155983684500307	2	0.0205472534517004	2	0.0774688434714332	2	0.0774688434714332	NA	NA	SegRatio=0.02,AbsMeanSigma=0.5,pvalue=0.0121618193367483,pvalueTTest=0.356831793985045,
chr8	113330970	113331087	CSMD3	CSMD300070	-1.24151180073321	2	0.0205472534517004	2	0.0774688434714332	2	0.0774688434714332	NA	NA	SegRatio=0.02,AbsMeanSigma=0.5,pvalue=0.0121618193367483,pvalueTTest=0.356831793985045,
chr8	113331083	113331198	CSMD3	CSMD300071	0.0620605596282894	2	0.0205472534517004	2	0.0774688434714332	2	0.0774688434714332	NA	NA	SegRatio=0.02,AbsMeanSigma=0.5,pvalue=0.0121618193367483,pvalueTTest=0.356831793985045,
chr8	113332093	113332190	CSMD3	CSMD300072	-0.0402478080665192	2	0.0205472534517004	2	0.0774688434714332	2	0.0774688434714332	NA	NA	SegRatio=0.02,AbsMeanSigma=0.5,pvalue=0.0121618193367483,pvalueTTest=0.356831793985045,
chr8	113332148	113332226	CSMD3	CSMD300073	-0.0142544116939265	2	0.0205472534517004	2	0.0774688434714332	2	0.0774688434714332	NA	NA	SegRatio=0.02,AbsMeanSigma=0.5,pvalue=0.0121618193367483,pvalueTTest=0.356831793985045,
chr8	113332170	113332247	CSMD3	CSMD300074	0.0798104441758278	2	0.0205472534517004	2	0.0774688434714332	2	0.0774688434714332	NA	NA	SegRatio=0.02,AbsMeanSigma=0.5,pvalue=0.0121618193367483,pvalueTTest=0.356831793985045,
chr8	113347525	113347635	CSMD3	CSMD300075	0.145810575493437	2	0.0205472534517004	2	0.0774688434714332	2	0.0774688434714332	NA	NA	SegRatio=0.02,AbsMeanSigma=0.5,pvalue=0.0121618193367483,pvalueTTest=0.356831793985045,
chr8	113347597	113347714	CSMD3	CSMD300076	-0.0114106707453334	2	0.0205472534517004	2	0.0774688434714332	2	0.0774688434714332	NA	NA	SegRatio=0.02,AbsMeanSigma=0.5,pvalue=0.0121618193367483,pvalueTTest=0.356831793985045,
chr8	113347712	113347821	CSMD3	CSMD300077	-1.48643003603333	2	0.0302659643338662	2	0.0774688434714332	2	0.0774688434714332	q-value=4.15095118308169e-09, copies=0.5	NA	SegRatio=0.03,AbsMeanSigma=0.31,pvalue=0.26395631421855,pvalueTTest=0.689835259889667,
chr8	113348809	113348919	CSMD3	CSMD300078	NA	2	0.0302659643338662	2	0.0774688434714332	2	0.0774688434714332	NA	NA	SegRatio=0.03,AbsMeanSigma=0.31,pvalue=0.26395631421855,pvalueTTest=0.689835259889667,
chr8	113348917	113349029	CSMD3	CSMD300079	0.140004515403236	2	0.0302659643338662	2	0.0774688434714332	2	0.0774688434714332	NA	NA	SegRatio=0.03,AbsMeanSigma=0.31,pvalue=0.26395631421855,pvalueTTest=0.689835259889667,
chr8	113349010	113349123	CSMD3	CSMD300080	0.107222930243874	2	0.0302659643338662	2	0.0774688434714332	2	0.0774688434714332	NA	NA	SegRatio=0.03,AbsMeanSigma=0.31,pvalue=0.26395631421855,pvalueTTest=0.689835259889667,
chr8	113349750	113349856	CSMD3	CSMD300081	0.164170153003562	2	0.0302659643338662	2	0.0774688434714332	2	0.0774688434714332	NA	NA	SegRatio=0.03,AbsMeanSigma=0.31,pvalue=0.26395631421855,pvalueTTest=0.689835259889667,
chr8	113349840	113349951	CSMD3	CSMD300082	-0.121225725089787	2	0.0302659643338662	2	0.0774688434714332	2	0.0774688434714332	NA	NA	SegRatio=0.03,AbsMeanSigma=0.31,pvalue=0.26395631421855,pvalueTTest=0.689835259889667,
chr8	113349948	113350053	CSMD3	CSMD300083	0.240851066826918	2	0.0302659643338662	2	0.0774688434714332	2	0.0774688434714332	NA	NA	SegRatio=0.03,AbsMeanSigma=0.31,pvalue=0.26395631421855,pvalueTTest=0.689835259889667,
chr8	113353584	113353720	CSMD3	CSMD300084	NA	2	0.0302659643338662	2	0.0774688434714332	2	0.0774688434714332	NA	NA	SegRatio=0.03,AbsMeanSigma=0.31,pvalue=0.26395631421855,pvalueTTest=0.689835259889667,
chr8	113353723	113353829	CSMD3	CSMD300085	-0.075034114709108	2	0.0302659643338662	2	0.0774688434714332	2	0.0774688434714332	NA	NA	SegRatio=0.03,AbsMeanSigma=0.31,pvalue=0.26395631421855,pvalueTTest=0.689835259889667,
chr8	113353830	113353946	CSMD3	CSMD300086	0.0302659643338662	2	0.0302659643338662	2	0.0774688434714332	2	0.0774688434714332	NA	NA	SegRatio=0.03,AbsMeanSigma=0.31,pvalue=0.26395631421855,pvalueTTest=0.689835259889667,
chr8	113358236	113358348	CSMD3	CSMD300087	NA	2	0.0302659643338662	2	0.0774688434714332	2	0.0774688434714332	NA	NA	SegRatio=0.03,AbsMeanSigma=0.31,pvalue=0.26395631421855,pvalueTTest=0.689835259889667,
chr8	113358344	113358454	CSMD3	CSMD300088	-0.0564067284830018	2	0.0302659643338662	2	0.0774688434714332	2	0.0774688434714332	NA	NA	SegRatio=0.03,AbsMeanSigma=0.31,pvalue=0.26395631421855,pvalueTTest=0.689835259889667,
chr8	113358409	113358527	CSMD3	CSMD300089	0.0432959549509878	2	0.0302659643338662	2	0.0774688434714332	2	0.0774688434714332	NA	NA	SegRatio=0.03,AbsMeanSigma=0.31,pvalue=0.26395631421855,pvalueTTest=0.689835259889667,
chr8	113363330	113363435	CSMD3	CSMD300090	NA	2	-1.20715087599704	2	0.0774688434714332	2	0.0774688434714332	NA	NA	SegRatio=-1.21,AbsMeanSigma=3.21,pvalue=2.71234227714864e-08,pvalueTTest=1,Adjusted:byPvalueTTestRatio;
chr8	113363420	113363486	CSMD3	CSMD300091	-1.20715087599704	2	-1.20715087599704	2	0.0774688434714332	2	0.0774688434714332	NA	NA	SegRatio=-1.21,AbsMeanSigma=3.21,pvalue=2.71234227714864e-08,pvalueTTest=1,Adjusted:byPvalueTTestRatio;
chr8	113363447	113363555	CSMD3	CSMD300092	NA	2	0.0343886132015535	2	0.0774688434714332	2	0.0774688434714332	NA	NA	SegRatio=0.03,AbsMeanSigma=0.06,pvalue=0.655847304578634,pvalueTTest=0.806358990289733,
chr8	113364554	113364665	CSMD3	CSMD300093	0.09189283242602	2	0.0343886132015535	2	0.0774688434714332	2	0.0774688434714332	NA	NA	SegRatio=0.03,AbsMeanSigma=0.06,pvalue=0.655847304578634,pvalueTTest=0.806358990289733,
chr8	113364663	113364750	CSMD3	CSMD300094	-0.00779988016174572	2	0.0343886132015535	2	0.0774688434714332	2	0.0774688434714332	NA	NA	SegRatio=0.03,AbsMeanSigma=0.06,pvalue=0.655847304578634,pvalueTTest=0.806358990289733,
chr8	113364733	113364841	CSMD3	CSMD300095	NA	2	0.0343886132015535	2	0.0774688434714332	2	0.0774688434714332	NA	NA	SegRatio=0.03,AbsMeanSigma=0.06,pvalue=0.655847304578634,pvalueTTest=0.806358990289733,
chr8	113392503	113392610	CSMD3	CSMD300096	NA	2	0.0343886132015535	2	0.0774688434714332	2	0.0774688434714332	NA	NA	SegRatio=0.03,AbsMeanSigma=0.06,pvalue=0.655847304578634,pvalueTTest=0.806358990289733,
chr8	113392602	113392704	CSMD3	CSMD300097	0.0357066926411403	2	0.0343886132015535	2	0.0774688434714332	2	0.0774688434714332	NA	NA	SegRatio=0.03,AbsMeanSigma=0.06,pvalue=0.655847304578634,pvalueTTest=0.806358990289733,
chr8	113395718	113395812	CSMD3	CSMD300098	NA	2	0.0343886132015535	2	0.0774688434714332	2	0.0774688434714332	NA	NA	SegRatio=0.03,AbsMeanSigma=0.06,pvalue=0.655847304578634,pvalueTTest=0.806358990289733,
chr8	113395804	113395910	CSMD3	CSMD300099	0.0897400421963807	2	0.0343886132015535	2	0.0774688434714332	2	0.0774688434714332	NA	NA	SegRatio=0.03,AbsMeanSigma=0.06,pvalue=0.655847304578634,pvalueTTest=0.806358990289733,
chr8	113395865	113395980	CSMD3	CSMD300100	0.164259941014145	2	0.0343886132015535	2	0.0774688434714332	2	0.0774688434714332	NA	NA	SegRatio=0.03,AbsMeanSigma=0.06,pvalue=0.655847304578634,pvalueTTest=0.806358990289733,
chr8	113402850	113402960	CSMD3	CSMD300101	-0.0340122207296939	2	0.0343886132015535	2	0.0774688434714332	2	0.0774688434714332	NA	NA	SegRatio=0.03,AbsMeanSigma=0.06,pvalue=0.655847304578634,pvalueTTest=0.806358990289733,
chr8	113402940	113403038	CSMD3	CSMD300102	-0.0741451619713668	2	0.0343886132015535	2	0.0774688434714332	2	0.0774688434714332	NA	NA	SegRatio=0.03,AbsMeanSigma=0.06,pvalue=0.655847304578634,pvalueTTest=0.806358990289733,
chr8	113418770	113418884	CSMD3	CSMD300103	-0.116902489339623	2	0.0343886132015535	2	0.0774688434714332	2	0.0774688434714332	NA	NA	SegRatio=0.03,AbsMeanSigma=0.06,pvalue=0.655847304578634,pvalueTTest=0.806358990289733,
chr8	113418819	113418919	CSMD3	CSMD300104	-0.0487408863131779	2	0.0343886132015535	2	0.0774688434714332	2	0.0774688434714332	NA	NA	SegRatio=0.03,AbsMeanSigma=0.06,pvalue=0.655847304578634,pvalueTTest=0.806358990289733,
chr8	113418883	113418991	CSMD3	CSMD300105	0.118685361603704	2	0.0343886132015535	2	0.0774688434714332	2	0.0774688434714332	NA	NA	SegRatio=0.03,AbsMeanSigma=0.06,pvalue=0.655847304578634,pvalueTTest=0.806358990289733,
chr8	113420517	113420628	CSMD3	CSMD300106	-0.00426702250128111	2	0.0343886132015535	2	0.0774688434714332	2	0.0774688434714332	NA	NA	SegRatio=0.03,AbsMeanSigma=0.06,pvalue=0.655847304578634,pvalueTTest=0.806358990289733,
chr8	113420607	113420719	CSMD3	CSMD300107	NA	2	0.0343886132015535	2	0.0774688434714332	2	0.0774688434714332	NA	NA	SegRatio=0.03,AbsMeanSigma=0.06,pvalue=0.655847304578634,pvalueTTest=0.806358990289733,
chr8	113421124	113421216	CSMD3	CSMD300108	0.0702817174769822	2	0.0343886132015535	2	0.0774688434714332	2	0.0774688434714332	NA	NA	SegRatio=0.03,AbsMeanSigma=0.06,pvalue=0.655847304578634,pvalueTTest=0.806358990289733,
chr8	113421190	113421283	CSMD3	CSMD300109	0.0469298824735336	2	0.0343886132015535	2	0.0774688434714332	2	0.0774688434714332	NA	NA	SegRatio=0.03,AbsMeanSigma=0.06,pvalue=0.655847304578634,pvalueTTest=0.806358990289733,
chr8	113484794	113484910	CSMD3	CSMD300110	-0.0589556392643038	2	0.0343886132015535	2	0.0774688434714332	2	0.0774688434714332	NA	NA	SegRatio=0.03,AbsMeanSigma=0.06,pvalue=0.655847304578634,pvalueTTest=0.806358990289733,
chr8	113484910	113485022	CSMD3	CSMD300111	0.227426580147697	2	0.0343886132015535	2	0.0774688434714332	2	0.0774688434714332	NA	NA	SegRatio=0.03,AbsMeanSigma=0.06,pvalue=0.655847304578634,pvalueTTest=0.806358990289733,
chr8	113504646	113504742	CSMD3	CSMD300112	0.0343886132015535	2	0.0343886132015535	2	0.0774688434714332	2	0.0774688434714332	NA	NA	SegRatio=0.03,AbsMeanSigma=0.06,pvalue=0.655847304578634,pvalueTTest=0.806358990289733,
chr8	113504743	113504859	CSMD3	CSMD300113	-0.0748203088613092	2	0.0343886132015535	2	0.0774688434714332	2	0.0774688434714332	NA	NA	SegRatio=0.03,AbsMeanSigma=0.06,pvalue=0.655847304578634,pvalueTTest=0.806358990289733,
chr8	113504856	113504969	CSMD3	CSMD300114	0.0112562360542346	2	0.0343886132015535	2	0.0774688434714332	2	0.0774688434714332	NA	NA	SegRatio=0.03,AbsMeanSigma=0.06,pvalue=0.655847304578634,pvalueTTest=0.806358990289733,
chr8	113515966	113516077	CSMD3	CSMD300115	NA	2	0.0343886132015535	2	0.0774688434714332	2	0.0774688434714332	NA	NA	SegRatio=0.03,AbsMeanSigma=0.06,pvalue=0.655847304578634,pvalueTTest=0.806358990289733,
chr8	113516061	113516176	CSMD3	CSMD300116.CSMD300117	NA	2	0.0343886132015535	2	0.0774688434714332	2	0.0774688434714332	NA	NA	SegRatio=0.03,AbsMeanSigma=0.06,pvalue=0.655847304578634,pvalueTTest=0.806358990289733,
chr8	113516193	113516320	CSMD3	CSMD300118	-2.08386630901647	2	0.0343886132015535	2	0.0774688434714332	2	0.0774688434714332	NA	NA	SegRatio=0.03,AbsMeanSigma=0.06,pvalue=0.655847304578634,pvalueTTest=0.806358990289733,
chr8	113518880	113518997	CSMD3	CSMD300119	0.0546644549375836	2	0.0343886132015535	2	0.0774688434714332	2	0.0774688434714332	NA	NA	SegRatio=0.03,AbsMeanSigma=0.06,pvalue=0.655847304578634,pvalueTTest=0.806358990289733,
chr8	113518939	113519050	CSMD3	CSMD300120	0.299693056069555	2	0.0343886132015535	2	0.0774688434714332	2	0.0774688434714332	NA	NA	SegRatio=0.03,AbsMeanSigma=0.06,pvalue=0.655847304578634,pvalueTTest=0.806358990289733,
chr8	113519036	113519151	CSMD3	CSMD300121	-2.8697838813276	2	0.0343886132015535	2	0.0774688434714332	2	0.0774688434714332	q-value=3.6151087646698e-06, copies=0	NA	SegRatio=0.03,AbsMeanSigma=0.06,pvalue=0.655847304578634,pvalueTTest=0.806358990289733,
chr8	113529164	113529296	CSMD3	CSMD300122	-0.274860742305497	2	0.0343886132015535	2	0.0774688434714332	2	0.0774688434714332	NA	NA	SegRatio=0.03,AbsMeanSigma=0.06,pvalue=0.655847304578634,pvalueTTest=0.806358990289733,
chr8	113529296	113529402	CSMD3	CSMD300123	0.00730674350229037	2	0.0343886132015535	2	0.0774688434714332	2	0.0774688434714332	NA	NA	SegRatio=0.03,AbsMeanSigma=0.06,pvalue=0.655847304578634,pvalueTTest=0.806358990289733,
chr8	113529341	113529440	CSMD3	CSMD300124	0.234009473873681	2	0.0343886132015535	2	0.0774688434714332	2	0.0774688434714332	NA	NA	SegRatio=0.03,AbsMeanSigma=0.06,pvalue=0.655847304578634,pvalueTTest=0.806358990289733,
chr8	113529392	113529505	CSMD3	CSMD300125	0.0545732858006681	2	0.0343886132015535	2	0.0774688434714332	2	0.0774688434714332	NA	NA	SegRatio=0.03,AbsMeanSigma=0.06,pvalue=0.655847304578634,pvalueTTest=0.806358990289733,
chr8	113562876	113562988	CSMD3	CSMD300126	0.0820420127284858	2	0.0343886132015535	2	0.0774688434714332	2	0.0774688434714332	NA	NA	SegRatio=0.03,AbsMeanSigma=0.06,pvalue=0.655847304578634,pvalueTTest=0.806358990289733,
chr8	113562988	113563103	CSMD3	CSMD300127	-0.0116066565094669	2	0.0343886132015535	2	0.0774688434714332	2	0.0774688434714332	NA	NA	SegRatio=0.03,AbsMeanSigma=0.06,pvalue=0.655847304578634,pvalueTTest=0.806358990289733,
chr8	113563062	113563169	CSMD3	CSMD300128	-0.0363882765356793	2	0.0343886132015535	2	0.0774688434714332	2	0.0774688434714332	NA	NA	SegRatio=0.03,AbsMeanSigma=0.06,pvalue=0.655847304578634,pvalueTTest=0.806358990289733,
chr8	113564789	113564904	CSMD3	CSMD300129	-0.0891830525942195	2	0.0343886132015535	2	0.0774688434714332	2	0.0774688434714332	NA	NA	SegRatio=0.03,AbsMeanSigma=0.06,pvalue=0.655847304578634,pvalueTTest=0.806358990289733,
chr8	113564876	113564987	CSMD3	CSMD300130	0.0463293733829416	2	0.0343886132015535	2	0.0774688434714332	2	0.0774688434714332	NA	NA	SegRatio=0.03,AbsMeanSigma=0.06,pvalue=0.655847304578634,pvalueTTest=0.806358990289733,
chr8	113568957	113569070	CSMD3	CSMD300131	0.144048556804706	2	0.0343886132015535	2	0.0774688434714332	2	0.0774688434714332	NA	NA	SegRatio=0.03,AbsMeanSigma=0.06,pvalue=0.655847304578634,pvalueTTest=0.806358990289733,
chr8	113569014	113569120	CSMD3	CSMD300132	0.109077547148349	2	0.0343886132015535	2	0.0774688434714332	2	0.0774688434714332	NA	NA	SegRatio=0.03,AbsMeanSigma=0.06,pvalue=0.655847304578634,pvalueTTest=0.806358990289733,
chr8	113569087	113569201	CSMD3	CSMD300133	-0.0810989085004516	2	0.0343886132015535	2	0.0774688434714332	2	0.0774688434714332	NA	NA	SegRatio=0.03,AbsMeanSigma=0.06,pvalue=0.655847304578634,pvalueTTest=0.806358990289733,
chr8	113569185	113569296	CSMD3	CSMD300134	NA	2	0.0343886132015535	2	0.0774688434714332	2	0.0774688434714332	NA	NA	SegRatio=0.03,AbsMeanSigma=0.06,pvalue=0.655847304578634,pvalueTTest=0.806358990289733,
chr8	113585668	113585779	CSMD3	CSMD300135	0.111377923487291	2	0.0343886132015535	2	0.0774688434714332	2	0.0774688434714332	NA	NA	SegRatio=0.03,AbsMeanSigma=0.06,pvalue=0.655847304578634,pvalueTTest=0.806358990289733,
chr8	113585759	113585872	CSMD3	CSMD300136	-0.0762467704034233	2	0.0343886132015535	2	0.0774688434714332	2	0.0774688434714332	NA	NA	SegRatio=0.03,AbsMeanSigma=0.06,pvalue=0.655847304578634,pvalueTTest=0.806358990289733,
chr8	113585804	113585917	CSMD3	CSMD300137	0.0250787104835182	2	0.0343886132015535	2	0.0774688434714332	2	0.0774688434714332	NA	NA	SegRatio=0.03,AbsMeanSigma=0.06,pvalue=0.655847304578634,pvalueTTest=0.806358990289733,
chr8	113599288	113599394	CSMD3	CSMD300138	0.00181595874356138	2	0.0343886132015535	2	0.0774688434714332	2	0.0774688434714332	NA	NA	SegRatio=0.03,AbsMeanSigma=0.06,pvalue=0.655847304578634,pvalueTTest=0.806358990289733,
chr8	113599344	113599458	CSMD3	CSMD300139	-0.0969288180609272	2	0.0343886132015535	2	0.0774688434714332	2	0.0774688434714332	NA	NA	SegRatio=0.03,AbsMeanSigma=0.06,pvalue=0.655847304578634,pvalueTTest=0.806358990289733,
chr8	113599424	113599534	CSMD3	CSMD300140	-0.0523916524088111	2	0.0343886132015535	2	0.0774688434714332	2	0.0774688434714332	NA	NA	SegRatio=0.03,AbsMeanSigma=0.06,pvalue=0.655847304578634,pvalueTTest=0.806358990289733,
chr8	113649021	113649133	CSMD3	CSMD300141	-0.0955432064941923	2	0.0343886132015535	2	0.0774688434714332	2	0.0774688434714332	NA	NA	SegRatio=0.03,AbsMeanSigma=0.06,pvalue=0.655847304578634,pvalueTTest=0.806358990289733,
chr8	113649121	113649212	CSMD3	CSMD300142	0.199924584281413	2	0.0343886132015535	2	0.0774688434714332	2	0.0774688434714332	NA	NA	SegRatio=0.03,AbsMeanSigma=0.06,pvalue=0.655847304578634,pvalueTTest=0.806358990289733,
chr8	113649155	113649268	CSMD3	CSMD300143	0.0167498585414877	2	0.0343886132015535	2	0.0774688434714332	2	0.0774688434714332	NA	NA	SegRatio=0.03,AbsMeanSigma=0.06,pvalue=0.655847304578634,pvalueTTest=0.806358990289733,
chr8	113650858	113650969	CSMD3	CSMD300144	-1.29363738478934	2	0.0343886132015535	2	0.0774688434714332	2	0.0774688434714332	NA	NA	SegRatio=0.03,AbsMeanSigma=0.06,pvalue=0.655847304578634,pvalueTTest=0.806358990289733,
chr8	113650948	113651059	CSMD3	CSMD300145	0.0864586577920537	2	0.0343886132015535	2	0.0774688434714332	2	0.0774688434714332	NA	NA	SegRatio=0.03,AbsMeanSigma=0.06,pvalue=0.655847304578634,pvalueTTest=0.806358990289733,
chr8	113651016	113651125	CSMD3	CSMD300146	-0.0731253458828741	2	0.0343886132015535	2	0.0774688434714332	2	0.0774688434714332	NA	NA	SegRatio=0.03,AbsMeanSigma=0.06,pvalue=0.655847304578634,pvalueTTest=0.806358990289733,
chr8	113651089	113651201	CSMD3	CSMD300147	0.133603885731295	2	0.0343886132015535	2	0.0774688434714332	2	0.0774688434714332	NA	NA	SegRatio=0.03,AbsMeanSigma=0.06,pvalue=0.655847304578634,pvalueTTest=0.806358990289733,
chr8	113657311	113657423	CSMD3	CSMD300148	0.0923635108829752	2	0.0343886132015535	2	0.0774688434714332	2	0.0774688434714332	NA	NA	SegRatio=0.03,AbsMeanSigma=0.06,pvalue=0.655847304578634,pvalueTTest=0.806358990289733,
chr8	113657424	113657538	CSMD3	CSMD300149	0.0281140518158565	2	0.0343886132015535	2	0.0774688434714332	2	0.0774688434714332	NA	NA	SegRatio=0.03,AbsMeanSigma=0.06,pvalue=0.655847304578634,pvalueTTest=0.806358990289733,
chr8	113662274	113662406	CSMD3	CSMD300150	NA	2	0.0343886132015535	2	0.0774688434714332	2	0.0774688434714332	NA	NA	SegRatio=0.03,AbsMeanSigma=0.06,pvalue=0.655847304578634,pvalueTTest=0.806358990289733,
chr8	113662401	113662489	CSMD3	CSMD300151	0.0701118473789696	2	0.0343886132015535	2	0.0774688434714332	2	0.0774688434714332	NA	NA	SegRatio=0.03,AbsMeanSigma=0.06,pvalue=0.655847304578634,pvalueTTest=0.806358990289733,
chr8	113662462	113662569	CSMD3	CSMD300152	0.154539345261533	2	0.0343886132015535	2	0.0774688434714332	2	0.0774688434714332	NA	NA	SegRatio=0.03,AbsMeanSigma=0.06,pvalue=0.655847304578634,pvalueTTest=0.806358990289733,
chr8	113662541	113662651	CSMD3	CSMD300153	0.00095519644704696	2	0.0343886132015535	2	0.0774688434714332	2	0.0774688434714332	NA	NA	SegRatio=0.03,AbsMeanSigma=0.06,pvalue=0.655847304578634,pvalueTTest=0.806358990289733,
chr8	113668360	113668476	CSMD3	CSMD300154	NA	2	0.0343886132015535	2	0.0774688434714332	2	0.0774688434714332	NA	NA	SegRatio=0.03,AbsMeanSigma=0.06,pvalue=0.655847304578634,pvalueTTest=0.806358990289733,
chr8	113668418	113668531	CSMD3	CSMD300155	-0.00686812371879666	2	0.0343886132015535	2	0.0774688434714332	2	0.0774688434714332	NA	NA	SegRatio=0.03,AbsMeanSigma=0.06,pvalue=0.655847304578634,pvalueTTest=0.806358990289733,
chr8	113668517	113668626	CSMD3	CSMD300156	-1.33962898634126	2	0.0146821699407523	2	0.0774688434714332	2	0.0774688434714332	q-value=3.26202650591327e-10, copies=0.5	NA	SegRatio=0.01,AbsMeanSigma=0.62,pvalue=6.50743114104212e-09,pvalueTTest=0.0144520189004158,
chr8	113678460	113678573	CSMD3	CSMD300157	0.063271228203298	2	0.0146821699407523	2	0.0774688434714332	2	0.0774688434714332	NA	NA	SegRatio=0.01,AbsMeanSigma=0.62,pvalue=6.50743114104212e-09,pvalueTTest=0.0144520189004158,
chr8	113678566	113678676	CSMD3	CSMD300158	0.191182861991314	2	0.0146821699407523	2	0.0774688434714332	2	0.0774688434714332	NA	NA	SegRatio=0.01,AbsMeanSigma=0.62,pvalue=6.50743114104212e-09,pvalueTTest=0.0144520189004158,
chr8	113694650	113694755	CSMD3	CSMD300159	0.0369986872850274	2	0.0146821699407523	2	0.0774688434714332	2	0.0774688434714332	NA	NA	SegRatio=0.01,AbsMeanSigma=0.62,pvalue=6.50743114104212e-09,pvalueTTest=0.0144520189004158,
chr8	113694713	113694830	CSMD3	CSMD300160	-0.10956383616169	2	0.0146821699407523	2	0.0774688434714332	2	0.0774688434714332	NA	NA	SegRatio=0.01,AbsMeanSigma=0.62,pvalue=6.50743114104212e-09,pvalueTTest=0.0144520189004158,
chr8	113694764	113694858	CSMD3	CSMD300161	0.00973390685599994	2	0.0146821699407523	2	0.0774688434714332	2	0.0774688434714332	NA	NA	SegRatio=0.01,AbsMeanSigma=0.62,pvalue=6.50743114104212e-09,pvalueTTest=0.0144520189004158,
chr8	113694854	113694966	CSMD3	CSMD300162	-2.06808831260043	2	0.0146821699407523	2	0.0774688434714332	2	0.0774688434714332	q-value=1.27876534855616e-05, copies=0.5	NA	SegRatio=0.01,AbsMeanSigma=0.62,pvalue=6.50743114104212e-09,pvalueTTest=0.0144520189004158,
chr8	113697582	113697687	CSMD3	CSMD300163	0.306696705204769	2	0.0146821699407523	2	0.0774688434714332	2	0.0774688434714332	NA	NA	SegRatio=0.01,AbsMeanSigma=0.62,pvalue=6.50743114104212e-09,pvalueTTest=0.0144520189004158,
chr8	113697686	113697800	CSMD3	CSMD300164	-0.0756033572309031	2	0.0146821699407523	2	0.0774688434714332	2	0.0774688434714332	NA	NA	SegRatio=0.01,AbsMeanSigma=0.62,pvalue=6.50743114104212e-09,pvalueTTest=0.0144520189004158,
chr8	113697790	113697900	CSMD3	CSMD300165	-0.114763914673445	2	0.0146821699407523	2	0.0774688434714332	2	0.0774688434714332	NA	NA	SegRatio=0.01,AbsMeanSigma=0.62,pvalue=6.50743114104212e-09,pvalueTTest=0.0144520189004158,
chr8	113697849	113697960	CSMD3	CSMD300166	-0.179108154355051	2	0.0146821699407523	2	0.0774688434714332	2	0.0774688434714332	NA	NA	SegRatio=0.01,AbsMeanSigma=0.62,pvalue=6.50743114104212e-09,pvalueTTest=0.0144520189004158,
chr8	113697957	113698091	CSMD3	CSMD300167	NA	2	0.0146821699407523	2	0.0774688434714332	2	0.0774688434714332	NA	NA	SegRatio=0.01,AbsMeanSigma=0.62,pvalue=6.50743114104212e-09,pvalueTTest=0.0144520189004158,
chr8	113702074	113702185	CSMD3	CSMD300168	-0.0745239932699827	2	0.0146821699407523	2	0.0774688434714332	2	0.0774688434714332	NA	NA	SegRatio=0.01,AbsMeanSigma=0.62,pvalue=6.50743114104212e-09,pvalueTTest=0.0144520189004158,
chr8	113702145	113702254	CSMD3	CSMD300169	-0.111742761621627	2	0.0146821699407523	2	0.0774688434714332	2	0.0774688434714332	NA	NA	SegRatio=0.01,AbsMeanSigma=0.62,pvalue=6.50743114104212e-09,pvalueTTest=0.0144520189004158,
chr8	113702251	113702361	CSMD3	CSMD300170	-0.0196761599255928	2	0.0146821699407523	2	0.0774688434714332	2	0.0774688434714332	NA	NA	SegRatio=0.01,AbsMeanSigma=0.62,pvalue=6.50743114104212e-09,pvalueTTest=0.0144520189004158,
chr8	113812369	113812480	CSMD3	CSMD300171	-0.0136978852501322	2	0.0146821699407523	2	0.0774688434714332	2	0.0774688434714332	NA	NA	SegRatio=0.01,AbsMeanSigma=0.62,pvalue=6.50743114104212e-09,pvalueTTest=0.0144520189004158,
chr8	113812463	113812575	CSMD3	CSMD300172	-0.102207628374969	2	0.0146821699407523	2	0.0774688434714332	2	0.0774688434714332	NA	NA	SegRatio=0.01,AbsMeanSigma=0.62,pvalue=6.50743114104212e-09,pvalueTTest=0.0144520189004158,
chr8	113841893	113842009	CSMD3	CSMD300173	-0.110036124249826	2	0.0146821699407523	2	0.0774688434714332	2	0.0774688434714332	NA	NA	SegRatio=0.01,AbsMeanSigma=0.62,pvalue=6.50743114104212e-09,pvalueTTest=0.0144520189004158,
chr8	113841928	113842040	CSMD3	CSMD300174	-0.0782425672697858	2	0.0146821699407523	2	0.0774688434714332	2	0.0774688434714332	NA	NA	SegRatio=0.01,AbsMeanSigma=0.62,pvalue=6.50743114104212e-09,pvalueTTest=0.0144520189004158,
chr8	113871326	113871434	CSMD3	CSMD300175	-0.322920286726961	2	0.0146821699407523	2	0.0774688434714332	2	0.0774688434714332	NA	NA	SegRatio=0.01,AbsMeanSigma=0.62,pvalue=6.50743114104212e-09,pvalueTTest=0.0144520189004158,
chr8	113871374	113871482	CSMD3	CSMD300176	0.116519244558667	2	0.0146821699407523	2	0.0774688434714332	2	0.0774688434714332	NA	NA	SegRatio=0.01,AbsMeanSigma=0.62,pvalue=6.50743114104212e-09,pvalueTTest=0.0144520189004158,
chr8	113871473	113871586	CSMD3	CSMD300177	-0.860138449023282	2	0.0146821699407523	2	0.0774688434714332	2	0.0774688434714332	NA	NA	SegRatio=0.01,AbsMeanSigma=0.62,pvalue=6.50743114104212e-09,pvalueTTest=0.0144520189004158,
chr8	113933789	113933900	CSMD3	CSMD300178	0.072995952658976	2	0.0146821699407523	2	0.0774688434714332	2	0.0774688434714332	NA	NA	SegRatio=0.01,AbsMeanSigma=0.62,pvalue=6.50743114104212e-09,pvalueTTest=0.0144520189004158,
chr8	113933891	113933973	CSMD3	CSMD300179	0.155792319249386	2	0.0146821699407523	2	0.0774688434714332	2	0.0774688434714332	NA	NA	SegRatio=0.01,AbsMeanSigma=0.62,pvalue=6.50743114104212e-09,pvalueTTest=0.0144520189004158,
chr8	113933927	113934044	CSMD3	CSMD300180	0.101562030830332	2	0.0146821699407523	2	0.0774688434714332	2	0.0774688434714332	NA	NA	SegRatio=0.01,AbsMeanSigma=0.62,pvalue=6.50743114104212e-09,pvalueTTest=0.0144520189004158,
chr8	113959928	113960047	CSMD3	CSMD300181	NA	2	0.0146821699407523	2	0.0774688434714332	2	0.0774688434714332	NA	NA	SegRatio=0.01,AbsMeanSigma=0.62,pvalue=6.50743114104212e-09,pvalueTTest=0.0144520189004158,
chr8	113960073	113960207	CSMD3	CSMD300182	-1.50220936529654	2	0.0146821699407523	2	0.0774688434714332	2	0.0774688434714332	NA	NA	SegRatio=0.01,AbsMeanSigma=0.62,pvalue=6.50743114104212e-09,pvalueTTest=0.0144520189004158,
chr8	113966823	113966933	CSMD3	CSMD300183	-0.0224310977645951	2	0.0146821699407523	2	0.0774688434714332	2	0.0774688434714332	NA	NA	SegRatio=0.01,AbsMeanSigma=0.62,pvalue=6.50743114104212e-09,pvalueTTest=0.0144520189004158,
chr8	113966931	113967063	CSMD3	CSMD300184	-2.32176132476197	2	0.0146821699407523	2	0.0774688434714332	2	0.0774688434714332	q-value=2.01414633276277e-20, copies=0	NA	SegRatio=0.01,AbsMeanSigma=0.62,pvalue=6.50743114104212e-09,pvalueTTest=0.0144520189004158,
chr8	113987992	113988109	CSMD3	CSMD300185	0.0551435074537261	2	0.0146821699407523	2	0.0774688434714332	2	0.0774688434714332	NA	NA	SegRatio=0.01,AbsMeanSigma=0.62,pvalue=6.50743114104212e-09,pvalueTTest=0.0144520189004158,
chr8	113988087	113988190	CSMD3	CSMD300186	0.0661333497657414	2	0.0146821699407523	2	0.0774688434714332	2	0.0774688434714332	NA	NA	SegRatio=0.01,AbsMeanSigma=0.62,pvalue=6.50743114104212e-09,pvalueTTest=0.0144520189004158,
chr8	113988122	113988234	CSMD3	CSMD300187	0.1384857472858	2	0.0146821699407523	2	0.0774688434714332	2	0.0774688434714332	NA	NA	SegRatio=0.01,AbsMeanSigma=0.62,pvalue=6.50743114104212e-09,pvalueTTest=0.0144520189004158,
chr8	113988220	113988332	CSMD3	CSMD300188	0.0778368835016562	2	0.0146821699407523	2	0.0774688434714332	2	0.0774688434714332	NA	NA	SegRatio=0.01,AbsMeanSigma=0.62,pvalue=6.50743114104212e-09,pvalueTTest=0.0144520189004158,
chr8	113988279	113988381	CSMD3	CSMD300189	0.0737363179736165	2	0.0146821699407523	2	0.0774688434714332	2	0.0774688434714332	NA	NA	SegRatio=0.01,AbsMeanSigma=0.62,pvalue=6.50743114104212e-09,pvalueTTest=0.0144520189004158,
chr8	113988382	113988477	CSMD3	CSMD300190	0.366948478630985	2	0.0146821699407523	2	0.0774688434714332	2	0.0774688434714332	NA	NA	SegRatio=0.01,AbsMeanSigma=0.62,pvalue=6.50743114104212e-09,pvalueTTest=0.0144520189004158,
chr8	114031216	114031329	CSMD3	CSMD300191	-0.102617211350657	2	0.0146821699407523	2	0.0774688434714332	2	0.0774688434714332	NA	NA	SegRatio=0.01,AbsMeanSigma=0.62,pvalue=6.50743114104212e-09,pvalueTTest=0.0144520189004158,
chr8	114031313	114031407	CSMD3	CSMD300192	0.0647454369731067	2	0.0146821699407523	2	0.0774688434714332	2	0.0774688434714332	NA	NA	SegRatio=0.01,AbsMeanSigma=0.62,pvalue=6.50743114104212e-09,pvalueTTest=0.0144520189004158,
chr8	114031388	114031499	CSMD3	CSMD300193	0.269631020316702	2	0.0146821699407523	2	0.0774688434714332	2	0.0774688434714332	q-value=0.000650101563932054, copies=2.5	NA	SegRatio=0.01,AbsMeanSigma=0.62,pvalue=6.50743114104212e-09,pvalueTTest=0.0144520189004158,
chr8	114110961	114111078	CSMD3	CSMD300194	0.0264995262009253	2	0.0146821699407523	2	0.0774688434714332	2	0.0774688434714332	NA	NA	SegRatio=0.01,AbsMeanSigma=0.62,pvalue=6.50743114104212e-09,pvalueTTest=0.0144520189004158,
chr8	114111074	114111177	CSMD3	CSMD300195	0.10261501295587	2	0.0146821699407523	2	0.0774688434714332	2	0.0774688434714332	NA	NA	SegRatio=0.01,AbsMeanSigma=0.62,pvalue=6.50743114104212e-09,pvalueTTest=0.0144520189004158,
chr8	114111175	114111292	CSMD3	CSMD300196	0.544318619537373	2	0.0146821699407523	2	0.0774688434714332	2	0.0774688434714332	NA	NA	SegRatio=0.01,AbsMeanSigma=0.62,pvalue=6.50743114104212e-09,pvalueTTest=0.0144520189004158,
chr8	114185880	114185982	CSMD3	CSMD300197	-0.120035919222671	2	0.0146821699407523	2	0.0774688434714332	2	0.0774688434714332	NA	NA	SegRatio=0.01,AbsMeanSigma=0.62,pvalue=6.50743114104212e-09,pvalueTTest=0.0144520189004158,
chr8	114185977	114186094	CSMD3	CSMD300198	0.017498210426263	2	0.0146821699407523	2	0.0774688434714332	2	0.0774688434714332	NA	NA	SegRatio=0.01,AbsMeanSigma=0.62,pvalue=6.50743114104212e-09,pvalueTTest=0.0144520189004158,
chr8	114186069	114186180	CSMD3	CSMD300199	0.00314812584348892	2	0.0146821699407523	2	0.0774688434714332	2	0.0774688434714332	NA	NA	SegRatio=0.01,AbsMeanSigma=0.62,pvalue=6.50743114104212e-09,pvalueTTest=0.0144520189004158,
chr8	114290797	114290912	CSMD3	CSMD300200	-0.035236155929042	2	0.0146821699407523	2	0.0774688434714332	2	0.0774688434714332	NA	NA	SegRatio=0.01,AbsMeanSigma=0.62,pvalue=6.50743114104212e-09,pvalueTTest=0.0144520189004158,
chr8	114290904	114291036	CSMD3	CSMD300201	NA	2	0.0146821699407523	2	0.0774688434714332	2	0.0774688434714332	NA	NA	SegRatio=0.01,AbsMeanSigma=0.62,pvalue=6.50743114104212e-09,pvalueTTest=0.0144520189004158,
chr8	114326738	114326846	CSMD3	CSMD300202	-0.60086626089094	2	0.0146821699407523	2	0.0774688434714332	2	0.0774688434714332	q-value=0.000334209705689867, copies=1	NA	SegRatio=0.01,AbsMeanSigma=0.62,pvalue=6.50743114104212e-09,pvalueTTest=0.0144520189004158,
chr8	114326847	114326958	CSMD3	CSMD300203	0.0361287189658238	2	0.0146821699407523	2	0.0774688434714332	2	0.0774688434714332	NA	NA	SegRatio=0.01,AbsMeanSigma=0.62,pvalue=6.50743114104212e-09,pvalueTTest=0.0144520189004158,
chr8	114326912	114327019	CSMD3	CSMD300204	0.043511957689952	2	0.0146821699407523	2	0.0774688434714332	2	0.0774688434714332	NA	NA	SegRatio=0.01,AbsMeanSigma=0.62,pvalue=6.50743114104212e-09,pvalueTTest=0.0144520189004158,
chr8	114327004	114327110	CSMD3	CSMD300205	NA	2	0.0146821699407523	2	0.0774688434714332	2	0.0774688434714332	NA	NA	SegRatio=0.01,AbsMeanSigma=0.62,pvalue=6.50743114104212e-09,pvalueTTest=0.0144520189004158,
chr8	114388933	114389043	CSMD3	CSMD300206	0.0164437541883094	2	0.0146821699407523	2	0.0774688434714332	2	0.0774688434714332	NA	NA	SegRatio=0.01,AbsMeanSigma=0.62,pvalue=6.50743114104212e-09,pvalueTTest=0.0144520189004158,
chr8	114448862	114448979	CSMD3	CSMD300207	-0.106101772750729	2	0.0146821699407523	2	0.0774688434714332	2	0.0774688434714332	NA	NA	SegRatio=0.01,AbsMeanSigma=0.62,pvalue=6.50743114104212e-09,pvalueTTest=0.0144520189004158,
chr8	114448962	114449078	CSMD3	CSMD300208	0.0965707077919284	2	0.0146821699407523	2	0.0774688434714332	2	0.0774688434714332	NA	NA	SegRatio=0.01,AbsMeanSigma=0.62,pvalue=6.50743114104212e-09,pvalueTTest=0.0144520189004158,
chr8	114449053	114449173	CSMD3	CSMD300209	-0.023602945615264	2	0.0146821699407523	2	0.0774688434714332	2	0.0774688434714332	NA	NA	SegRatio=0.01,AbsMeanSigma=0.62,pvalue=6.50743114104212e-09,pvalueTTest=0.0144520189004158,
chr8	117859670	117859787	RAD21	RAD2100001	-0.167412932152312	2	0.0146821699407523	2	0.0377156028148433	2	0.0377156028148433	NA	NA	SegRatio=0.01,AbsMeanSigma=0.62,pvalue=6.50743114104212e-09,pvalueTTest=0.0144520189004158,
chr8	117859783	117859901	RAD21	RAD2100002	-0.164631861792546	2	0.0146821699407523	2	0.0377156028148433	2	0.0377156028148433	NA	NA	SegRatio=0.01,AbsMeanSigma=0.62,pvalue=6.50743114104212e-09,pvalueTTest=0.0144520189004158,
chr8	117859896	117859985	RAD21	RAD2100003	-0.137589261169358	2	0.0146821699407523	2	0.0377156028148433	2	0.0377156028148433	NA	NA	SegRatio=0.01,AbsMeanSigma=0.62,pvalue=6.50743114104212e-09,pvalueTTest=0.0144520189004158,
chr8	117861112	117861216	RAD21	RAD2100004	0.0146821699407523	2	0.0146821699407523	2	0.0377156028148433	2	0.0377156028148433	NA	NA	SegRatio=0.01,AbsMeanSigma=0.62,pvalue=6.50743114104212e-09,pvalueTTest=0.0144520189004158,
chr8	117861215	117861327	RAD21	RAD2100005	0.0166576132100539	2	0.0146821699407523	2	0.0377156028148433	2	0.0377156028148433	NA	NA	SegRatio=0.01,AbsMeanSigma=0.62,pvalue=6.50743114104212e-09,pvalueTTest=0.0144520189004158,
chr8	117862818	117862933	RAD21	RAD2100006	NA	2	0.0146821699407523	2	0.0377156028148433	2	0.0377156028148433	NA	NA	SegRatio=0.01,AbsMeanSigma=0.62,pvalue=6.50743114104212e-09,pvalueTTest=0.0144520189004158,
chr8	117862930	117863004	RAD21	RAD2100007	-0.252348438478797	2	0.0146821699407523	2	0.0377156028148433	2	0.0377156028148433	NA	NA	SegRatio=0.01,AbsMeanSigma=0.62,pvalue=6.50743114104212e-09,pvalueTTest=0.0144520189004158,
chr8	117862985	117863078	RAD21	RAD2100008	-1.97428670810225	2	0.0146821699407523	2	0.0377156028148433	2	0.0377156028148433	NA	NA	SegRatio=0.01,AbsMeanSigma=0.62,pvalue=6.50743114104212e-09,pvalueTTest=0.0144520189004158,
chr8	117864153	117864267	RAD21	RAD2100009	0.0780938224627156	2	0.0146821699407523	2	0.0377156028148433	2	0.0377156028148433	NA	NA	SegRatio=0.01,AbsMeanSigma=0.62,pvalue=6.50743114104212e-09,pvalueTTest=0.0144520189004158,
chr8	117864263	117864359	RAD21	RAD2100010	0.0233236924154901	2	0.0146821699407523	2	0.0377156028148433	2	0.0377156028148433	NA	NA	SegRatio=0.01,AbsMeanSigma=0.62,pvalue=6.50743114104212e-09,pvalueTTest=0.0144520189004158,
chr8	117864765	117864868	RAD21	RAD2100011	0.10262906473245	2	0.0146821699407523	2	0.0377156028148433	2	0.0377156028148433	NA	NA	SegRatio=0.01,AbsMeanSigma=0.62,pvalue=6.50743114104212e-09,pvalueTTest=0.0144520189004158,
chr8	117864836	117864928	RAD21	RAD2100012	-0.122297867362342	2	0.0146821699407523	2	0.0377156028148433	2	0.0377156028148433	NA	NA	SegRatio=0.01,AbsMeanSigma=0.62,pvalue=6.50743114104212e-09,pvalueTTest=0.0144520189004158,
chr8	117864886	117865001	RAD21	RAD2100013	0.164487465208087	2	0.0146821699407523	2	0.0377156028148433	2	0.0377156028148433	NA	NA	SegRatio=0.01,AbsMeanSigma=0.62,pvalue=6.50743114104212e-09,pvalueTTest=0.0144520189004158,
chr8	117866395	117866509	RAD21	RAD2100014	-1.97510239313355	2	0.0146821699407523	2	0.0377156028148433	2	0.0377156028148433	NA	NA	SegRatio=0.01,AbsMeanSigma=0.62,pvalue=6.50743114104212e-09,pvalueTTest=0.0144520189004158,
chr8	117866509	117866622	RAD21	RAD2100015	-0.161549855113959	2	0.0146821699407523	2	0.0377156028148433	2	0.0377156028148433	NA	NA	SegRatio=0.01,AbsMeanSigma=0.62,pvalue=6.50743114104212e-09,pvalueTTest=0.0144520189004158,
chr8	117866562	117866664	RAD21	RAD2100016	-0.066187681123285	2	0.0146821699407523	2	0.0377156028148433	2	0.0377156028148433	NA	NA	SegRatio=0.01,AbsMeanSigma=0.62,pvalue=6.50743114104212e-09,pvalueTTest=0.0144520189004158,
chr8	117866657	117866766	RAD21	RAD2100017	-0.0733806717040093	2	0.0146821699407523	2	0.0377156028148433	2	0.0377156028148433	NA	NA	SegRatio=0.01,AbsMeanSigma=0.62,pvalue=6.50743114104212e-09,pvalueTTest=0.0144520189004158,
chr8	117868370	117868486	RAD21	RAD2100018	0.0164342388801578	2	0.0146821699407523	2	0.0377156028148433	2	0.0377156028148433	NA	NA	SegRatio=0.01,AbsMeanSigma=0.62,pvalue=6.50743114104212e-09,pvalueTTest=0.0144520189004158,
chr8	117868471	117868586	RAD21	RAD2100019	-0.0952228064359431	2	0.0146821699407523	2	0.0377156028148433	2	0.0377156028148433	NA	NA	SegRatio=0.01,AbsMeanSigma=0.62,pvalue=6.50743114104212e-09,pvalueTTest=0.0144520189004158,
chr8	117868852	117868967	RAD21	RAD2100020	-0.0871777943439917	2	0.0146821699407523	2	0.0377156028148433	2	0.0377156028148433	NA	NA	SegRatio=0.01,AbsMeanSigma=0.62,pvalue=6.50743114104212e-09,pvalueTTest=0.0144520189004158,
chr8	117868901	117869004	RAD21	RAD2100021	-0.254943092504885	2	0.0146821699407523	2	0.0377156028148433	2	0.0377156028148433	NA	NA	SegRatio=0.01,AbsMeanSigma=0.62,pvalue=6.50743114104212e-09,pvalueTTest=0.0144520189004158,
chr8	117868987	117869062	RAD21	RAD2100022	NA	2	0.0146821699407523	2	0.0377156028148433	2	0.0377156028148433	NA	NA	SegRatio=0.01,AbsMeanSigma=0.62,pvalue=6.50743114104212e-09,pvalueTTest=0.0144520189004158,
chr8	117869485	117869596	RAD21	RAD2100023	NA	2	0.0146821699407523	2	0.0377156028148433	2	0.0377156028148433	NA	NA	SegRatio=0.01,AbsMeanSigma=0.62,pvalue=6.50743114104212e-09,pvalueTTest=0.0144520189004158,
chr8	117869594	117869700	RAD21	RAD2100024	0.152724216618941	2	0.0146821699407523	2	0.0377156028148433	2	0.0377156028148433	NA	NA	SegRatio=0.01,AbsMeanSigma=0.62,pvalue=6.50743114104212e-09,pvalueTTest=0.0144520189004158,
chr8	117869687	117869799	RAD21	RAD2100025	-1.29792062348044	2	0.0146821699407523	2	0.0377156028148433	2	0.0377156028148433	NA	NA	SegRatio=0.01,AbsMeanSigma=0.62,pvalue=6.50743114104212e-09,pvalueTTest=0.0144520189004158,
chr8	117870546	117870661	RAD21	RAD2100026	NA	2	0.0146821699407523	2	0.0377156028148433	2	0.0377156028148433	NA	NA	SegRatio=0.01,AbsMeanSigma=0.62,pvalue=6.50743114104212e-09,pvalueTTest=0.0144520189004158,
chr8	117870624	117870704	RAD21	RAD2100027	-0.314123358247411	2	0.0146821699407523	2	0.0377156028148433	2	0.0377156028148433	NA	NA	SegRatio=0.01,AbsMeanSigma=0.62,pvalue=6.50743114104212e-09,pvalueTTest=0.0144520189004158,
chr8	117870679	117870795	RAD21	RAD2100028	-1.61235527130718	2	0.0146821699407523	2	0.0377156028148433	2	0.0377156028148433	q-value=3.04199881441035e-19, copies=0.5	NA	SegRatio=0.01,AbsMeanSigma=0.62,pvalue=6.50743114104212e-09,pvalueTTest=0.0144520189004158,
chr8	117874055	117874170	RAD21	RAD2100029	-0.0752848464590985	2	0.0146821699407523	2	0.0377156028148433	2	0.0377156028148433	NA	NA	SegRatio=0.01,AbsMeanSigma=0.62,pvalue=6.50743114104212e-09,pvalueTTest=0.0144520189004158,
chr8	117874164	117874279	RAD21	RAD2100030	0.0502050964707705	2	0.0146821699407523	2	0.0377156028148433	2	0.0377156028148433	NA	NA	SegRatio=0.01,AbsMeanSigma=0.62,pvalue=6.50743114104212e-09,pvalueTTest=0.0144520189004158,
chr8	117875295	117875402	RAD21	RAD2100031	-0.0406064286919824	2	0.0146821699407523	2	0.0377156028148433	2	0.0377156028148433	NA	NA	SegRatio=0.01,AbsMeanSigma=0.62,pvalue=6.50743114104212e-09,pvalueTTest=0.0144520189004158,
chr8	117875402	117875515	RAD21	RAD2100032	-0.0611699496308548	2	0.0146821699407523	2	0.0377156028148433	2	0.0377156028148433	NA	NA	SegRatio=0.01,AbsMeanSigma=0.62,pvalue=6.50743114104212e-09,pvalueTTest=0.0144520189004158,
chr8	117875499	117875612	RAD21	RAD2100033	NA	2	0.0146821699407523	2	0.0377156028148433	2	0.0377156028148433	NA	NA	SegRatio=0.01,AbsMeanSigma=0.62,pvalue=6.50743114104212e-09,pvalueTTest=0.0144520189004158,
chr8	117878745	117878863	RAD21	RAD2100034	0.131702042057733	2	0.0146821699407523	2	0.0377156028148433	2	0.0377156028148433	NA	NA	SegRatio=0.01,AbsMeanSigma=0.62,pvalue=6.50743114104212e-09,pvalueTTest=0.0144520189004158,
chr8	117878849	117878965	RAD21	RAD2100035	-0.0978030524676341	2	0.0146821699407523	2	0.0377156028148433	2	0.0377156028148433	NA	NA	SegRatio=0.01,AbsMeanSigma=0.62,pvalue=6.50743114104212e-09,pvalueTTest=0.0144520189004158,
chr9	5021949	5022062	JAK2	JAK200001	0.129189593408957	2	-0.028026848082918	2	0.246321839799897	2	0.246321839799897	NA	NA	SegRatio=-0.03,AbsMeanSigma=1.39,pvalue=0.000635455602471755,pvalueTTest=0.219085195099692,
chr9	5022055	5022165	JAK2	JAK200002	-0.143091828684656	2	-0.028026848082918	2	0.246321839799897	2	0.246321839799897	NA	NA	SegRatio=-0.03,AbsMeanSigma=1.39,pvalue=0.000635455602471755,pvalueTTest=0.219085195099692,
chr9	5022154	5022265	JAK2	JAK200003	0.0466867400247563	2	-0.028026848082918	2	0.246321839799897	2	0.246321839799897	NA	NA	SegRatio=-0.03,AbsMeanSigma=1.39,pvalue=0.000635455602471755,pvalueTTest=0.219085195099692,
chr9	5029729	5029840	JAK2	JAK200004	-0.662451365185738	2	-0.028026848082918	2	0.246321839799897	2	0.246321839799897	NA	NA	SegRatio=-0.03,AbsMeanSigma=1.39,pvalue=0.000635455602471755,pvalueTTest=0.219085195099692,
chr9	5029813	5029924	JAK2	JAK200005	-0.028026848082918	2	-0.028026848082918	2	0.246321839799897	2	0.246321839799897	NA	NA	SegRatio=-0.03,AbsMeanSigma=1.39,pvalue=0.000635455602471755,pvalueTTest=0.219085195099692,
chr9	5029895	5030004	JAK2	JAK200006	-2.09317713674011	2	0.0275641109288308	2	0.246321839799897	2	0.246321839799897	q-value=4.45207929585274e-06, copies=0	NA	SegRatio=0.03,AbsMeanSigma=1.17,pvalue=1.77543867136884e-07,pvalueTTest=0.11690665921401,
chr9	5044379	5044491	JAK2	JAK200007	NA	2	0.0275641109288308	2	0.246321839799897	2	0.246321839799897	NA	NA	SegRatio=0.03,AbsMeanSigma=1.17,pvalue=1.77543867136884e-07,pvalueTTest=0.11690665921401,
chr9	5044492	5044609	JAK2	JAK200008	NA	2	0.0275641109288308	2	0.246321839799897	2	0.246321839799897	NA	NA	SegRatio=0.03,AbsMeanSigma=1.17,pvalue=1.77543867136884e-07,pvalueTTest=0.11690665921401,
chr9	5050657	5050765	JAK2	JAK200009	0.118602494198926	2	0.0275641109288308	2	0.246321839799897	2	0.246321839799897	NA	NA	SegRatio=0.03,AbsMeanSigma=1.17,pvalue=1.77543867136884e-07,pvalueTTest=0.11690665921401,
chr9	5050732	5050843	JAK2	JAK200010	0.0455939171632923	2	0.0275641109288308	2	0.246321839799897	2	0.246321839799897	NA	NA	SegRatio=0.03,AbsMeanSigma=1.17,pvalue=1.77543867136884e-07,pvalueTTest=0.11690665921401,
chr9	5050830	5050942	JAK2	JAK200011	NA	2	0.0275641109288308	2	0.246321839799897	2	0.246321839799897	NA	NA	SegRatio=0.03,AbsMeanSigma=1.17,pvalue=1.77543867136884e-07,pvalueTTest=0.11690665921401,
chr9	5054475	5054589	JAK2	JAK200012	-0.197717336228636	2	0.0275641109288308	2	0.246321839799897	2	0.246321839799897	NA	NA	SegRatio=0.03,AbsMeanSigma=1.17,pvalue=1.77543867136884e-07,pvalueTTest=0.11690665921401,
chr9	5054580	5054683	JAK2	JAK200013	0.0686687383093628	2	0.0275641109288308	2	0.246321839799897	2	0.246321839799897	NA	NA	SegRatio=0.03,AbsMeanSigma=1.17,pvalue=1.77543867136884e-07,pvalueTTest=0.11690665921401,
chr9	5054669	5054774	JAK2	JAK200014	-0.0300323865891675	2	0.0275641109288308	2	0.246321839799897	2	0.246321839799897	NA	NA	SegRatio=0.03,AbsMeanSigma=1.17,pvalue=1.77543867136884e-07,pvalueTTest=0.11690665921401,
chr9	5054772	5054875	JAK2	JAK200015	0.0603864299343615	2	0.0275641109288308	2	0.246321839799897	2	0.246321839799897	NA	NA	SegRatio=0.03,AbsMeanSigma=1.17,pvalue=1.77543867136884e-07,pvalueTTest=0.11690665921401,
chr9	5054876	5054979	JAK2	JAK200016	NA	2	0.0275641109288308	2	0.246321839799897	2	0.246321839799897	NA	NA	SegRatio=0.03,AbsMeanSigma=1.17,pvalue=1.77543867136884e-07,pvalueTTest=0.11690665921401,
chr9	5055642	5055753	JAK2	JAK200017	-1.7895756817272	2	0.0275641109288308	2	0.246321839799897	2	0.246321839799897	q-value=0.000259125602076894, copies=0.5	NA	SegRatio=0.03,AbsMeanSigma=1.17,pvalue=1.77543867136884e-07,pvalueTTest=0.11690665921401,
chr9	5055695	5055795	JAK2	JAK200018	0.0980977930894876	2	0.0275641109288308	2	0.246321839799897	2	0.246321839799897	NA	NA	SegRatio=0.03,AbsMeanSigma=1.17,pvalue=1.77543867136884e-07,pvalueTTest=0.11690665921401,
chr9	5055764	5055874	JAK2	JAK200019	NA	2	0.0275641109288308	2	0.246321839799897	2	0.246321839799897	NA	NA	SegRatio=0.03,AbsMeanSigma=1.17,pvalue=1.77543867136884e-07,pvalueTTest=0.11690665921401,
chr9	5064862	5064973	JAK2	JAK200020	0.031836764717291	2	0.0275641109288308	2	0.246321839799897	2	0.246321839799897	NA	NA	SegRatio=0.03,AbsMeanSigma=1.17,pvalue=1.77543867136884e-07,pvalueTTest=0.11690665921401,
chr9	5064919	5065031	JAK2	JAK200021	0.0275641109288308	2	0.0275641109288308	2	0.246321839799897	2	0.246321839799897	NA	NA	SegRatio=0.03,AbsMeanSigma=1.17,pvalue=1.77543867136884e-07,pvalueTTest=0.11690665921401,
chr9	5064984	5065091	JAK2	JAK200022	0.0140412982328313	2	0.0275641109288308	2	0.246321839799897	2	0.246321839799897	NA	NA	SegRatio=0.03,AbsMeanSigma=1.17,pvalue=1.77543867136884e-07,pvalueTTest=0.11690665921401,
chr9	5066622	5066737	JAK2	JAK200023	-0.0846626748256468	2	0.0275641109288308	2	0.246321839799897	2	0.246321839799897	NA	NA	SegRatio=0.03,AbsMeanSigma=1.17,pvalue=1.77543867136884e-07,pvalueTTest=0.11690665921401,
chr9	5066681	5066780	JAK2	JAK200024	-0.16655623206484	2	0.0275641109288308	2	0.246321839799897	2	0.246321839799897	NA	NA	SegRatio=0.03,AbsMeanSigma=1.17,pvalue=1.77543867136884e-07,pvalueTTest=0.11690665921401,
chr9	5066733	5066840	JAK2	JAK200025	-0.921284218950064	2	0.0552862988391226	2	0.246321839799897	2	0.246321839799897	q-value=2.32970995755489e-14, copies=1	NA	SegRatio=0.06,AbsMeanSigma=0.31,pvalue=0.0983085184786673,pvalueTTest=0.561102982420637,
chr9	5068986	5069083	JAK2	JAK200026	NA	2	0.0552862988391226	2	0.246321839799897	2	0.246321839799897	NA	NA	SegRatio=0.06,AbsMeanSigma=0.31,pvalue=0.0983085184786673,pvalueTTest=0.561102982420637,
chr9	5069046	5069149	JAK2	JAK200027	-0.274154072308654	2	0.0552862988391226	2	0.246321839799897	2	0.246321839799897	NA	NA	SegRatio=0.06,AbsMeanSigma=0.31,pvalue=0.0983085184786673,pvalueTTest=0.561102982420637,
chr9	5069149	5069251	JAK2	JAK200028	-0.0455105157238758	2	0.0552862988391226	2	0.246321839799897	2	0.246321839799897	NA	NA	SegRatio=0.06,AbsMeanSigma=0.31,pvalue=0.0983085184786673,pvalueTTest=0.561102982420637,
chr9	5069886	5070002	JAK2	JAK200029	0.0378318356802288	2	0.0552862988391226	2	0.246321839799897	2	0.246321839799897	NA	NA	SegRatio=0.06,AbsMeanSigma=0.31,pvalue=0.0983085184786673,pvalueTTest=0.561102982420637,
chr9	5070000	5070115	JAK2	JAK200030	NA	2	0.0552862988391226	2	0.246321839799897	2	0.246321839799897	NA	NA	SegRatio=0.06,AbsMeanSigma=0.31,pvalue=0.0983085184786673,pvalueTTest=0.561102982420637,
chr9	5072450	5072551	JAK2	JAK200031	0.0447147527718017	2	0.0552862988391226	2	0.246321839799897	2	0.246321839799897	NA	NA	SegRatio=0.06,AbsMeanSigma=0.31,pvalue=0.0983085184786673,pvalueTTest=0.561102982420637,
chr9	5072552	5072667	JAK2	JAK200032	-0.046402663300996	2	0.0552862988391226	2	0.246321839799897	2	0.246321839799897	NA	NA	SegRatio=0.06,AbsMeanSigma=0.31,pvalue=0.0983085184786673,pvalueTTest=0.561102982420637,
chr9	5073615	5073729	JAK2	JAK200033	0.113026625649035	2	0.0552862988391226	2	0.246321839799897	2	0.246321839799897	NA	NA	SegRatio=0.06,AbsMeanSigma=0.31,pvalue=0.0983085184786673,pvalueTTest=0.561102982420637,
chr9	5073714	5073801	JAK2	JAK200034	-0.535473035971952	2	0.0552862988391226	2	0.246321839799897	2	0.246321839799897	NA	NA	SegRatio=0.06,AbsMeanSigma=0.31,pvalue=0.0983085184786673,pvalueTTest=0.561102982420637,
chr9	5073746	5073861	JAK2	JAK200035	-0.00331631875942501	2	0.0552862988391226	2	0.246321839799897	2	0.246321839799897	NA	NA	SegRatio=0.06,AbsMeanSigma=0.31,pvalue=0.0983085184786673,pvalueTTest=0.561102982420637,
chr9	5077372	5077477	JAK2	JAK200036	NA	2	0.0552862988391226	2	0.246321839799897	2	0.246321839799897	NA	NA	SegRatio=0.06,AbsMeanSigma=0.31,pvalue=0.0983085184786673,pvalueTTest=0.561102982420637,
chr9	5077465	5077565	JAK2	JAK200037.JAK200038	NA	2	0.0552862988391226	2	0.246321839799897	2	0.246321839799897	NA	NA	SegRatio=0.06,AbsMeanSigma=0.31,pvalue=0.0983085184786673,pvalueTTest=0.561102982420637,
chr9	5077560	5077676	JAK2	JAK200039	NA	2	0.0552862988391226	2	0.246321839799897	2	0.246321839799897	NA	NA	SegRatio=0.06,AbsMeanSigma=0.31,pvalue=0.0983085184786673,pvalueTTest=0.561102982420637,
chr9	5078259	5078351	JAK2	JAK200040	NA	2	0.0552862988391226	2	0.246321839799897	2	0.246321839799897	NA	NA	SegRatio=0.06,AbsMeanSigma=0.31,pvalue=0.0983085184786673,pvalueTTest=0.561102982420637,
chr9	5078309	5078404	JAK2	JAK200041	0.15377008458794	2	0.0552862988391226	2	0.246321839799897	2	0.246321839799897	NA	NA	SegRatio=0.06,AbsMeanSigma=0.31,pvalue=0.0983085184786673,pvalueTTest=0.561102982420637,
chr9	5078388	5078500	JAK2	JAK200042	0.0397095860414316	2	0.0552862988391226	2	0.246321839799897	2	0.246321839799897	NA	NA	SegRatio=0.06,AbsMeanSigma=0.31,pvalue=0.0983085184786673,pvalueTTest=0.561102982420637,
chr9	5080207	5080318	JAK2	JAK200043	0.0972272488062553	2	0.0552862988391226	2	0.246321839799897	2	0.246321839799897	NA	NA	SegRatio=0.06,AbsMeanSigma=0.31,pvalue=0.0983085184786673,pvalueTTest=0.561102982420637,
chr9	5080311	5080418	JAK2	JAK200044	0.0105857775953986	2	0.0552862988391226	2	0.246321839799897	2	0.246321839799897	NA	NA	SegRatio=0.06,AbsMeanSigma=0.31,pvalue=0.0983085184786673,pvalueTTest=0.561102982420637,
chr9	5080509	5080623	JAK2	JAK200045	0.212107732123847	2	0.0552862988391226	2	0.246321839799897	2	0.246321839799897	NA	NA	SegRatio=0.06,AbsMeanSigma=0.31,pvalue=0.0983085184786673,pvalueTTest=0.561102982420637,
chr9	5080591	5080703	JAK2	JAK200046	0.218072216884098	2	0.0552862988391226	2	0.246321839799897	2	0.246321839799897	NA	NA	SegRatio=0.06,AbsMeanSigma=0.31,pvalue=0.0983085184786673,pvalueTTest=0.561102982420637,
chr9	5081703	5081811	JAK2	JAK200047	0.1957162636969	2	0.0552862988391226	2	0.246321839799897	2	0.246321839799897	NA	NA	SegRatio=0.06,AbsMeanSigma=0.31,pvalue=0.0983085184786673,pvalueTTest=0.561102982420637,
chr9	5081804	5081918	JAK2	JAK200048	0.18632519911116	2	0.0552862988391226	2	0.246321839799897	2	0.246321839799897	NA	NA	SegRatio=0.06,AbsMeanSigma=0.31,pvalue=0.0983085184786673,pvalueTTest=0.561102982420637,
chr9	5089653	5089767	JAK2	JAK200049	0.344810907602483	2	0.0552862988391226	2	0.246321839799897	2	0.246321839799897	NA	NA	SegRatio=0.06,AbsMeanSigma=0.31,pvalue=0.0983085184786673,pvalueTTest=0.561102982420637,
chr9	5089728	5089844	JAK2	JAK200050	0.0552862988391226	2	0.0552862988391226	2	0.246321839799897	2	0.246321839799897	NA	NA	SegRatio=0.06,AbsMeanSigma=0.31,pvalue=0.0983085184786673,pvalueTTest=0.561102982420637,
chr9	5089788	5089901	JAK2	JAK200051	0.055731897150699	2	0.0552862988391226	2	0.246321839799897	2	0.246321839799897	NA	NA	SegRatio=0.06,AbsMeanSigma=0.31,pvalue=0.0983085184786673,pvalueTTest=0.561102982420637,
chr9	5090440	5090550	JAK2	JAK200052	NA	2	0.0552862988391226	2	0.246321839799897	2	0.246321839799897	NA	NA	SegRatio=0.06,AbsMeanSigma=0.31,pvalue=0.0983085184786673,pvalueTTest=0.561102982420637,
chr9	5090535	5090626	JAK2	JAK200053	0.560260933182626	2	0.0552862988391226	2	0.246321839799897	2	0.246321839799897	NA	NA	SegRatio=0.06,AbsMeanSigma=0.31,pvalue=0.0983085184786673,pvalueTTest=0.561102982420637,
chr9	5090684	5090797	JAK2	JAK200054	-1.01375954114435	2	-0.0753157365863467	2	0.246321839799897	2	0.246321839799897	q-value=6.1679476542291e-12, copies=0.5	NA	SegRatio=-0.08,AbsMeanSigma=1.57,pvalue=2.37433096969694e-06,pvalueTTest=0.151520153061273,
chr9	5090795	5090900	JAK2	JAK200055	0.097288445232609	2	-0.0753157365863467	2	0.246321839799897	2	0.246321839799897	NA	NA	SegRatio=-0.08,AbsMeanSigma=1.57,pvalue=2.37433096969694e-06,pvalueTTest=0.151520153061273,
chr9	5090843	5090947	JAK2	JAK200056	-0.659570808808467	2	-0.0753157365863467	2	0.246321839799897	2	0.246321839799897	NA	NA	SegRatio=-0.08,AbsMeanSigma=1.57,pvalue=2.37433096969694e-06,pvalueTTest=0.151520153061273,
chr9	5122972	5123079	JAK2	JAK200057	-0.00231826759845452	2	-0.0753157365863467	2	0.246321839799897	2	0.246321839799897	NA	NA	SegRatio=-0.08,AbsMeanSigma=1.57,pvalue=2.37433096969694e-06,pvalueTTest=0.151520153061273,
chr9	5123080	5123193	JAK2	JAK200058	-0.0753157365863467	2	-0.0753157365863467	2	0.246321839799897	2	0.246321839799897	NA	NA	SegRatio=-0.08,AbsMeanSigma=1.57,pvalue=2.37433096969694e-06,pvalueTTest=0.151520153061273,
chr9	5126289	5126399	JAK2	JAK200059	-0.229628843618233	2	-0.0753157365863467	2	0.246321839799897	2	0.246321839799897	NA	NA	SegRatio=-0.08,AbsMeanSigma=1.57,pvalue=2.37433096969694e-06,pvalueTTest=0.151520153061273,
chr9	5126389	5126499	JAK2	JAK200060	NA	2	-0.0753157365863467	2	0.246321839799897	2	0.246321839799897	NA	NA	SegRatio=-0.08,AbsMeanSigma=1.57,pvalue=2.37433096969694e-06,pvalueTTest=0.151520153061273,
chr9	5126655	5126772	JAK2	JAK200061	-0.090502700976572	2	-0.0753157365863467	2	0.246321839799897	2	0.246321839799897	NA	NA	SegRatio=-0.08,AbsMeanSigma=1.57,pvalue=2.37433096969694e-06,pvalueTTest=0.151520153061273,
chr9	5126720	5126829	JAK2	JAK200062	-0.0382559621368981	2	-0.0753157365863467	2	0.246321839799897	2	0.246321839799897	NA	NA	SegRatio=-0.08,AbsMeanSigma=1.57,pvalue=2.37433096969694e-06,pvalueTTest=0.151520153061273,
chr9	21802705	21802776	MTAP	MTAP00001	-3.57621206360618	2	0.0324323080317832	2	0.890977407671655	2	0.890977407671655	q-value=3.27633974900065e-20, copies=0	NA	SegRatio=0.03,AbsMeanSigma=0.08,pvalue=0.67290041325602,pvalueTTest=0.890977407671655,
chr9	21802934	21803036	MTAP	MTAP00002	NA	2	0.0324323080317832	2	0.890977407671655	2	0.890977407671655	NA	NA	SegRatio=0.03,AbsMeanSigma=0.08,pvalue=0.67290041325602,pvalueTTest=0.890977407671655,
chr9	21815348	21815457	MTAP	MTAP00003	NA	2	0.0324323080317832	2	0.890977407671655	2	0.890977407671655	NA	NA	SegRatio=0.03,AbsMeanSigma=0.08,pvalue=0.67290041325602,pvalueTTest=0.890977407671655,
chr9	21815445	21815515	MTAP	MTAP00004	NA	2	0.0324323080317832	2	0.890977407671655	2	0.890977407671655	NA	NA	SegRatio=0.03,AbsMeanSigma=0.08,pvalue=0.67290041325602,pvalueTTest=0.890977407671655,
chr9	21815463	21815563	MTAP	MTAP00005	0.172832796863299	2	0.0324323080317832	2	0.890977407671655	2	0.890977407671655	NA	NA	SegRatio=0.03,AbsMeanSigma=0.08,pvalue=0.67290041325602,pvalueTTest=0.890977407671655,
chr9	21816627	21816744	MTAP	MTAP00006	0.56187614907366	2	0.0324323080317832	2	0.890977407671655	2	0.890977407671655	q-value=0.000119013315722111, copies=3.5	NA	SegRatio=0.03,AbsMeanSigma=0.08,pvalue=0.67290041325602,pvalueTTest=0.890977407671655,
chr9	21816727	21816838	MTAP	MTAP00007	0.202678030718042	2	0.0324323080317832	2	0.890977407671655	2	0.890977407671655	NA	NA	SegRatio=0.03,AbsMeanSigma=0.08,pvalue=0.67290041325602,pvalueTTest=0.890977407671655,
chr9	21817942	21818058	MTAP	MTAP00008	-0.0704761776363374	2	0.0324323080317832	2	0.890977407671655	2	0.890977407671655	NA	NA	SegRatio=0.03,AbsMeanSigma=0.08,pvalue=0.67290041325602,pvalueTTest=0.890977407671655,
chr9	21818004	21818121	MTAP	MTAP00009	0.069523713523778	2	0.0324323080317832	2	0.890977407671655	2	0.890977407671655	NA	NA	SegRatio=0.03,AbsMeanSigma=0.08,pvalue=0.67290041325602,pvalueTTest=0.890977407671655,
chr9	21818122	21818239	MTAP	MTAP00010	-0.0438807752209441	2	0.0324323080317832	2	0.890977407671655	2	0.890977407671655	NA	NA	SegRatio=0.03,AbsMeanSigma=0.08,pvalue=0.67290041325602,pvalueTTest=0.890977407671655,
chr9	21837840	21837940	MTAP	MTAP00011	-0.013984299434189	2	0.0324323080317832	2	0.890977407671655	2	0.890977407671655	NA	NA	SegRatio=0.03,AbsMeanSigma=0.08,pvalue=0.67290041325602,pvalueTTest=0.890977407671655,
chr9	21837923	21838036	MTAP	MTAP00012	-0.0249031142166656	2	0.0324323080317832	2	0.890977407671655	2	0.890977407671655	NA	NA	SegRatio=0.03,AbsMeanSigma=0.08,pvalue=0.67290041325602,pvalueTTest=0.890977407671655,
chr9	21854603	21854720	MTAP	MTAP00013	-0.131682607248139	2	0.0324323080317832	2	0.890977407671655	2	0.890977407671655	NA	NA	SegRatio=0.03,AbsMeanSigma=0.08,pvalue=0.67290041325602,pvalueTTest=0.890977407671655,
chr9	21854713	21854831	MTAP	MTAP00014	0.0283960761577233	2	0.0324323080317832	2	0.890977407671655	2	0.890977407671655	NA	NA	SegRatio=0.03,AbsMeanSigma=0.08,pvalue=0.67290041325602,pvalueTTest=0.890977407671655,
chr9	21854792	21854890	MTAP	MTAP00015	0.0686120301610112	2	0.0324323080317832	2	0.890977407671655	2	0.890977407671655	NA	NA	SegRatio=0.03,AbsMeanSigma=0.08,pvalue=0.67290041325602,pvalueTTest=0.890977407671655,
chr9	21856053	21856159	MTAP	MTAP00016	NA	2	0.0324323080317832	2	0.890977407671655	2	0.890977407671655	NA	NA	SegRatio=0.03,AbsMeanSigma=0.08,pvalue=0.67290041325602,pvalueTTest=0.890977407671655,
chr9	21856136	21856221	MTAP	MTAP00017	-0.0285277512584868	2	0.0324323080317832	2	0.890977407671655	2	0.890977407671655	NA	NA	SegRatio=0.03,AbsMeanSigma=0.08,pvalue=0.67290041325602,pvalueTTest=0.890977407671655,
chr9	21859269	21859381	MTAP	MTAP00018	-0.00743173217175915	2	0.0324323080317832	2	0.890977407671655	2	0.890977407671655	NA	NA	SegRatio=0.03,AbsMeanSigma=0.08,pvalue=0.67290041325602,pvalueTTest=0.890977407671655,
chr9	21859380	21859493	MTAP	MTAP00019	-0.112851383474494	2	0.0324323080317832	2	0.890977407671655	2	0.890977407671655	NA	NA	SegRatio=0.03,AbsMeanSigma=0.08,pvalue=0.67290041325602,pvalueTTest=0.890977407671655,
chr9	21861952	21862051	MTAP	MTAP00020	-0.192934811687014	2	0.0324323080317832	2	0.890977407671655	2	0.890977407671655	NA	NA	SegRatio=0.03,AbsMeanSigma=0.08,pvalue=0.67290041325602,pvalueTTest=0.890977407671655,
chr9	21930964	21931081	MTAP	MTAP00021	0.0399978063149028	2	0.0324323080317832	2	0.890977407671655	2	0.890977407671655	NA	NA	SegRatio=0.03,AbsMeanSigma=0.08,pvalue=0.67290041325602,pvalueTTest=0.890977407671655,
chr9	21931034	21931136	MTAP	MTAP00022	0.0324323080317832	2	0.0324323080317832	2	0.890977407671655	2	0.890977407671655	NA	NA	SegRatio=0.03,AbsMeanSigma=0.08,pvalue=0.67290041325602,pvalueTTest=0.890977407671655,
chr9	21939153	21939286	MTAP	MTAP00023	0.108295919227393	2	0.0324323080317832	2	0.890977407671655	2	0.890977407671655	NA	NA	SegRatio=0.03,AbsMeanSigma=0.08,pvalue=0.67290041325602,pvalueTTest=0.890977407671655,
chr9	21940885	21940998	MTAP	MTAP00024	0.0831626304600379	2	0.0324323080317832	2	0.890977407671655	2	0.890977407671655	NA	NA	SegRatio=0.03,AbsMeanSigma=0.08,pvalue=0.67290041325602,pvalueTTest=0.890977407671655,
chr9	21940996	21941111	MTAP	MTAP00025	NA	2	0.0324323080317832	2	0.890977407671655	2	0.890977407671655	NA	NA	SegRatio=0.03,AbsMeanSigma=0.08,pvalue=0.67290041325602,pvalueTTest=0.890977407671655,
chr10	50666825	50666936	ERCC6	ERCC600001	0.241557100679184	2	0.0112341412931656	2	0.18422214928713	2	0.18422214928713	NA	NA	SegRatio=0.01,AbsMeanSigma=0.03,pvalue=0.873278471949412,pvalueTTest=0.923760715629636,
chr10	50666933	50667050	ERCC6	ERCC600002	-0.0381403802002674	2	0.0112341412931656	2	0.18422214928713	2	0.18422214928713	NA	NA	SegRatio=0.01,AbsMeanSigma=0.03,pvalue=0.873278471949412,pvalueTTest=0.923760715629636,
chr10	50667050	50667167	ERCC6	ERCC600003	0.0191498011611614	2	0.0112341412931656	2	0.18422214928713	2	0.18422214928713	NA	NA	SegRatio=0.01,AbsMeanSigma=0.03,pvalue=0.873278471949412,pvalueTTest=0.923760715629636,
chr10	50667147	50667264	ERCC6	ERCC600004	-0.00357849005678477	2	0.0112341412931656	2	0.18422214928713	2	0.18422214928713	NA	NA	SegRatio=0.01,AbsMeanSigma=0.03,pvalue=0.873278471949412,pvalueTTest=0.923760715629636,
chr10	50667239	50667354	ERCC6	ERCC600005	0.34216727840799	2	0.0112341412931656	2	0.18422214928713	2	0.18422214928713	NA	NA	SegRatio=0.01,AbsMeanSigma=0.03,pvalue=0.873278471949412,pvalueTTest=0.923760715629636,
chr10	50668396	50668510	ERCC6	ERCC600006	-0.113438331976818	2	0.0112341412931656	2	0.18422214928713	2	0.18422214928713	NA	NA	SegRatio=0.01,AbsMeanSigma=0.03,pvalue=0.873278471949412,pvalueTTest=0.923760715629636,
chr10	50668450	50668565	ERCC6	ERCC600007	0.0112341412931656	2	0.0112341412931656	2	0.18422214928713	2	0.18422214928713	NA	NA	SegRatio=0.01,AbsMeanSigma=0.03,pvalue=0.873278471949412,pvalueTTest=0.923760715629636,
chr10	50669353	50669493	ERCC6	ERCC600008.ERCC600009	0.132421109155453	2	0.0112341412931656	2	0.18422214928713	2	0.18422214928713	NA	NA	SegRatio=0.01,AbsMeanSigma=0.03,pvalue=0.873278471949412,pvalueTTest=0.923760715629636,
chr10	50669458	50669582	ERCC6	ERCC600010	0.0878264139411022	2	0.0112341412931656	2	0.18422214928713	2	0.18422214928713	NA	NA	SegRatio=0.01,AbsMeanSigma=0.03,pvalue=0.873278471949412,pvalueTTest=0.923760715629636,
chr10	50669545	50669643	ERCC6	ERCC600011	-0.00207282705119202	2	0.0112341412931656	2	0.18422214928713	2	0.18422214928713	NA	NA	SegRatio=0.01,AbsMeanSigma=0.03,pvalue=0.873278471949412,pvalueTTest=0.923760715629636,
chr10	50678205	50678295	ERCC6	ERCC600012	-0.1838416314297	2	0.0112341412931656	2	0.18422214928713	2	0.18422214928713	NA	NA	SegRatio=0.01,AbsMeanSigma=0.03,pvalue=0.873278471949412,pvalueTTest=0.923760715629636,
chr10	50678273	50678369	ERCC6	ERCC600013	-0.0800660922548755	2	0.0112341412931656	2	0.18422214928713	2	0.18422214928713	NA	NA	SegRatio=0.01,AbsMeanSigma=0.03,pvalue=0.873278471949412,pvalueTTest=0.923760715629636,
chr10	50678314	50678428	ERCC6	ERCC600014	0.0722264201942678	2	0.0112341412931656	2	0.18422214928713	2	0.18422214928713	NA	NA	SegRatio=0.01,AbsMeanSigma=0.03,pvalue=0.873278471949412,pvalueTTest=0.923760715629636,
chr10	50678389	50678505	ERCC6	ERCC600015	-0.0192729689409269	2	0.0112341412931656	2	0.18422214928713	2	0.18422214928713	NA	NA	SegRatio=0.01,AbsMeanSigma=0.03,pvalue=0.873278471949412,pvalueTTest=0.923760715629636,
chr10	50678444	50678559	ERCC6	ERCC600016	0.173049214374547	2	0.0112341412931656	2	0.18422214928713	2	0.18422214928713	NA	NA	SegRatio=0.01,AbsMeanSigma=0.03,pvalue=0.873278471949412,pvalueTTest=0.923760715629636,
chr10	50678545	50678657	ERCC6	ERCC600017	-0.220121670576801	2	0.0112341412931656	2	0.18422214928713	2	0.18422214928713	NA	NA	SegRatio=0.01,AbsMeanSigma=0.03,pvalue=0.873278471949412,pvalueTTest=0.923760715629636,
chr10	50678654	50678766	ERCC6	ERCC600018	0.0408646292896704	2	0.0112341412931656	2	0.18422214928713	2	0.18422214928713	NA	NA	SegRatio=0.01,AbsMeanSigma=0.03,pvalue=0.873278471949412,pvalueTTest=0.923760715629636,
chr10	50678758	50678871	ERCC6	ERCC600019	0.0278480437730076	2	0.0112341412931656	2	0.18422214928713	2	0.18422214928713	NA	NA	SegRatio=0.01,AbsMeanSigma=0.03,pvalue=0.873278471949412,pvalueTTest=0.923760715629636,
chr10	50678806	50678919	ERCC6	ERCC600020	0.0577285880780308	2	0.0112341412931656	2	0.18422214928713	2	0.18422214928713	NA	NA	SegRatio=0.01,AbsMeanSigma=0.03,pvalue=0.873278471949412,pvalueTTest=0.923760715629636,
chr10	50678917	50679036	ERCC6	ERCC600021	0.0958358762153235	2	0.0112341412931656	2	0.18422214928713	2	0.18422214928713	NA	NA	SegRatio=0.01,AbsMeanSigma=0.03,pvalue=0.873278471949412,pvalueTTest=0.923760715629636,
chr10	50678993	50679081	ERCC6	ERCC600022	-0.203156826254387	2	0.0112341412931656	2	0.18422214928713	2	0.18422214928713	NA	NA	SegRatio=0.01,AbsMeanSigma=0.03,pvalue=0.873278471949412,pvalueTTest=0.923760715629636,
chr10	50679049	50679121	ERCC6	ERCC600023	0.010973152246239	2	0.0112341412931656	2	0.18422214928713	2	0.18422214928713	NA	NA	SegRatio=0.01,AbsMeanSigma=0.03,pvalue=0.873278471949412,pvalueTTest=0.923760715629636,
chr10	50679099	50679181	ERCC6	ERCC600024	-0.673816753539424	2	-0.673816753539424	2	0.18422214928713	2	0.18422214928713	NA	NA	SegRatio=-0.67,AbsMeanSigma=7.44,pvalue=7.02647823666308e-26,pvalueTTest=0.121315794047198,Adjusted:byPvalueTTestRatio;
chr10	50679146	50679260	ERCC6	ERCC600025	-1.34997787147068	2	-0.673816753539424	2	0.18422214928713	2	0.18422214928713	q-value=0.000266006302021074, copies=0.5	NA	SegRatio=-0.67,AbsMeanSigma=7.44,pvalue=7.02647823666308e-26,pvalueTTest=0.121315794047198,Adjusted:byPvalueTTestRatio;
chr10	50680383	50680479	ERCC6	ERCC600026	0.0712974516177783	2	-0.00552559091442315	2	0.18422214928713	2	0.18422214928713	NA	NA	SegRatio=-0.01,AbsMeanSigma=0.02,pvalue=0.857287818406348,pvalueTTest=0.876827039368237,
chr10	50680479	50680596	ERCC6	ERCC600027	0.123894066850934	2	-0.00552559091442315	2	0.18422214928713	2	0.18422214928713	NA	NA	SegRatio=-0.01,AbsMeanSigma=0.02,pvalue=0.857287818406348,pvalueTTest=0.876827039368237,
chr10	50680881	50680985	ERCC6	ERCC600028	-0.218600476633612	2	-0.00552559091442315	2	0.18422214928713	2	0.18422214928713	NA	NA	SegRatio=-0.01,AbsMeanSigma=0.02,pvalue=0.857287818406348,pvalueTTest=0.876827039368237,
chr10	50680982	50681087	ERCC6	ERCC600029	0.170624420819183	2	-0.00552559091442315	2	0.18422214928713	2	0.18422214928713	NA	NA	SegRatio=-0.01,AbsMeanSigma=0.02,pvalue=0.857287818406348,pvalueTTest=0.876827039368237,
chr10	50681086	50681201	ERCC6	ERCC600030	0.111809972635075	2	-0.00552559091442315	2	0.18422214928713	2	0.18422214928713	NA	NA	SegRatio=-0.01,AbsMeanSigma=0.02,pvalue=0.857287818406348,pvalueTTest=0.876827039368237,
chr10	50681501	50681619	ERCC6	ERCC600031	-0.0156552306676896	2	-0.00552559091442315	2	0.18422214928713	2	0.18422214928713	NA	NA	SegRatio=-0.01,AbsMeanSigma=0.02,pvalue=0.857287818406348,pvalueTTest=0.876827039368237,
chr10	50681566	50681679	ERCC6	ERCC600032	-0.0724428543102157	2	-0.00552559091442315	2	0.18422214928713	2	0.18422214928713	NA	NA	SegRatio=-0.01,AbsMeanSigma=0.02,pvalue=0.857287818406348,pvalueTTest=0.876827039368237,
chr10	50682035	50682125	ERCC6	ERCC600033	0.0187665938214976	2	-0.00552559091442315	2	0.18422214928713	2	0.18422214928713	NA	NA	SegRatio=-0.01,AbsMeanSigma=0.02,pvalue=0.857287818406348,pvalueTTest=0.876827039368237,
chr10	50682101	50682214	ERCC6	ERCC600034	0.111581902475883	2	-0.00552559091442315	2	0.18422214928713	2	0.18422214928713	NA	NA	SegRatio=-0.01,AbsMeanSigma=0.02,pvalue=0.857287818406348,pvalueTTest=0.876827039368237,
chr10	50682215	50682332	ERCC6	ERCC600035	-0.034025325201035	2	-0.00552559091442315	2	0.18422214928713	2	0.18422214928713	NA	NA	SegRatio=-0.01,AbsMeanSigma=0.02,pvalue=0.857287818406348,pvalueTTest=0.876827039368237,
chr10	50684220	50684318	ERCC6	ERCC600036	-0.178512340075151	2	-0.00552559091442315	2	0.18422214928713	2	0.18422214928713	NA	NA	SegRatio=-0.01,AbsMeanSigma=0.02,pvalue=0.857287818406348,pvalueTTest=0.876827039368237,
chr10	50684316	50684432	ERCC6	ERCC600037	0.218497233510534	2	-0.00552559091442315	2	0.18422214928713	2	0.18422214928713	NA	NA	SegRatio=-0.01,AbsMeanSigma=0.02,pvalue=0.857287818406348,pvalueTTest=0.876827039368237,
chr10	50686374	50686478	ERCC6	ERCC600038	-0.285391494799349	2	-0.00552559091442315	2	0.18422214928713	2	0.18422214928713	NA	NA	SegRatio=-0.01,AbsMeanSigma=0.02,pvalue=0.857287818406348,pvalueTTest=0.876827039368237,
chr10	50686452	50686563	ERCC6	ERCC600039	-0.0502142538161849	2	-0.00552559091442315	2	0.18422214928713	2	0.18422214928713	NA	NA	SegRatio=-0.01,AbsMeanSigma=0.02,pvalue=0.857287818406348,pvalueTTest=0.876827039368237,
chr10	50690672	50690784	ERCC6	ERCC600040	-0.109938787029668	2	-0.00552559091442315	2	0.18422214928713	2	0.18422214928713	NA	NA	SegRatio=-0.01,AbsMeanSigma=0.02,pvalue=0.857287818406348,pvalueTTest=0.876827039368237,
chr10	50690741	50690849	ERCC6	ERCC600041	0.0412062800770983	2	-0.00552559091442315	2	0.18422214928713	2	0.18422214928713	NA	NA	SegRatio=-0.01,AbsMeanSigma=0.02,pvalue=0.857287818406348,pvalueTTest=0.876827039368237,
chr10	50690800	50690908	ERCC6	ERCC600042	-0.0221506405328147	2	-0.00552559091442315	2	0.18422214928713	2	0.18422214928713	NA	NA	SegRatio=-0.01,AbsMeanSigma=0.02,pvalue=0.857287818406348,pvalueTTest=0.876827039368237,
chr10	50690900	50691017	ERCC6	ERCC600043	NA	2	-0.00552559091442315	2	0.18422214928713	2	0.18422214928713	NA	NA	SegRatio=-0.01,AbsMeanSigma=0.02,pvalue=0.857287818406348,pvalueTTest=0.876827039368237,
chr10	50691306	50691422	ERCC6	ERCC600044	-0.102088092820072	2	-0.00552559091442315	2	0.18422214928713	2	0.18422214928713	NA	NA	SegRatio=-0.01,AbsMeanSigma=0.02,pvalue=0.857287818406348,pvalueTTest=0.876827039368237,
chr10	50691407	50691525	ERCC6	ERCC600045	-0.00462808446895772	2	-0.00552559091442315	2	0.18422214928713	2	0.18422214928713	NA	NA	SegRatio=-0.01,AbsMeanSigma=0.02,pvalue=0.857287818406348,pvalueTTest=0.876827039368237,
chr10	50691499	50691612	ERCC6	ERCC600046	0.107969776953061	2	-0.00552559091442315	2	0.18422214928713	2	0.18422214928713	NA	NA	SegRatio=-0.01,AbsMeanSigma=0.02,pvalue=0.857287818406348,pvalueTTest=0.876827039368237,
chr10	50701133	50701250	ERCC6	ERCC600047	-0.128635983247366	2	-0.00552559091442315	2	0.18422214928713	2	0.18422214928713	NA	NA	SegRatio=-0.01,AbsMeanSigma=0.02,pvalue=0.857287818406348,pvalueTTest=0.876827039368237,
chr10	50701208	50701323	ERCC6	ERCC600048	-0.0552927059974708	2	-0.00552559091442315	2	0.18422214928713	2	0.18422214928713	NA	NA	SegRatio=-0.01,AbsMeanSigma=0.02,pvalue=0.857287818406348,pvalueTTest=0.876827039368237,
chr10	50708529	50708636	ERCC6	ERCC600049	0.172512460073209	2	-0.00552559091442315	2	0.18422214928713	2	0.18422214928713	NA	NA	SegRatio=-0.01,AbsMeanSigma=0.02,pvalue=0.857287818406348,pvalueTTest=0.876827039368237,
chr10	50708636	50708751	ERCC6	ERCC600050	0.01181233943653	2	-0.00552559091442315	2	0.18422214928713	2	0.18422214928713	NA	NA	SegRatio=-0.01,AbsMeanSigma=0.02,pvalue=0.857287818406348,pvalueTTest=0.876827039368237,
chr10	50708748	50708864	ERCC6	ERCC600051	0.0136035070212302	2	-0.00552559091442315	2	0.18422214928713	2	0.18422214928713	NA	NA	SegRatio=-0.01,AbsMeanSigma=0.02,pvalue=0.857287818406348,pvalueTTest=0.876827039368237,
chr10	50713909	50714025	ERCC6	ERCC600052	-0.242902735246496	2	-0.00552559091442315	2	0.18422214928713	2	0.18422214928713	NA	NA	SegRatio=-0.01,AbsMeanSigma=0.02,pvalue=0.857287818406348,pvalueTTest=0.876827039368237,
chr10	50714026	50714144	ERCC6	ERCC600053	0.172265651920736	2	-0.00552559091442315	2	0.18422214928713	2	0.18422214928713	NA	NA	SegRatio=-0.01,AbsMeanSigma=0.02,pvalue=0.857287818406348,pvalueTTest=0.876827039368237,
chr10	50723337	50723450	ERCC6	ERCC600054	-0.208003207436879	2	-0.00552559091442315	2	0.18422214928713	2	0.18422214928713	NA	NA	SegRatio=-0.01,AbsMeanSigma=0.02,pvalue=0.857287818406348,pvalueTTest=0.876827039368237,
chr10	50723411	50723526	ERCC6	ERCC600055	-0.174830414901583	2	-0.00552559091442315	2	0.18422214928713	2	0.18422214928713	NA	NA	SegRatio=-0.01,AbsMeanSigma=0.02,pvalue=0.857287818406348,pvalueTTest=0.876827039368237,
chr10	50723473	50723589	ERCC6	ERCC600056	-0.163230700573305	2	-0.00552559091442315	2	0.18422214928713	2	0.18422214928713	NA	NA	SegRatio=-0.01,AbsMeanSigma=0.02,pvalue=0.857287818406348,pvalueTTest=0.876827039368237,
chr10	50723581	50723699	ERCC6	ERCC600057	-0.0481080451697759	2	-0.00552559091442315	2	0.18422214928713	2	0.18422214928713	NA	NA	SegRatio=-0.01,AbsMeanSigma=0.02,pvalue=0.857287818406348,pvalueTTest=0.876827039368237,
chr10	50723696	50723807	ERCC6	ERCC600058	0.0236872507646292	2	-0.00552559091442315	2	0.18422214928713	2	0.18422214928713	NA	NA	SegRatio=-0.01,AbsMeanSigma=0.02,pvalue=0.857287818406348,pvalueTTest=0.876827039368237,
chr10	50723798	50723907	ERCC6	ERCC600059	0.0541051684595973	2	-0.00552559091442315	2	0.18422214928713	2	0.18422214928713	NA	NA	SegRatio=-0.01,AbsMeanSigma=0.02,pvalue=0.857287818406348,pvalueTTest=0.876827039368237,
chr10	50723868	50723955	ERCC6	ERCC600060	-0.0987384343453938	2	-0.00552559091442315	2	0.18422214928713	2	0.18422214928713	NA	NA	SegRatio=-0.01,AbsMeanSigma=0.02,pvalue=0.857287818406348,pvalueTTest=0.876827039368237,
chr10	50723929	50724036	ERCC6	ERCC600061	0.14259582813126	2	-0.00552559091442315	2	0.18422214928713	2	0.18422214928713	NA	NA	SegRatio=-0.01,AbsMeanSigma=0.02,pvalue=0.857287818406348,pvalueTTest=0.876827039368237,
chr10	50724034	50724144	ERCC6	ERCC600062	-0.000193265756511416	2	-0.00552559091442315	2	0.18422214928713	2	0.18422214928713	NA	NA	SegRatio=-0.01,AbsMeanSigma=0.02,pvalue=0.857287818406348,pvalueTTest=0.876827039368237,
chr10	50724128	50724239	ERCC6	ERCC600063	0.0797969768496184	2	-0.00552559091442315	2	0.18422214928713	2	0.18422214928713	NA	NA	SegRatio=-0.01,AbsMeanSigma=0.02,pvalue=0.857287818406348,pvalueTTest=0.876827039368237,
chr10	50724240	50724355	ERCC6	ERCC600064	-0.0843003243981561	2	-0.00552559091442315	2	0.18422214928713	2	0.18422214928713	NA	NA	SegRatio=-0.01,AbsMeanSigma=0.02,pvalue=0.857287818406348,pvalueTTest=0.876827039368237,
chr10	50724291	50724407	ERCC6	ERCC600065	0.0276312853707083	2	-0.00552559091442315	2	0.18422214928713	2	0.18422214928713	NA	NA	SegRatio=-0.01,AbsMeanSigma=0.02,pvalue=0.857287818406348,pvalueTTest=0.876827039368237,
chr10	50724408	50724520	ERCC6	ERCC600066	0.0508213230639149	2	-0.00552559091442315	2	0.18422214928713	2	0.18422214928713	NA	NA	SegRatio=-0.01,AbsMeanSigma=0.02,pvalue=0.857287818406348,pvalueTTest=0.876827039368237,
chr10	50724481	50724566	ERCC6	ERCC600067	-0.0045067985986748	2	-0.00552559091442315	2	0.18422214928713	2	0.18422214928713	NA	NA	SegRatio=-0.01,AbsMeanSigma=0.02,pvalue=0.857287818406348,pvalueTTest=0.876827039368237,
chr10	50724566	50724683	ERCC6	ERCC600068	-0.0907243553048429	2	-0.00552559091442315	2	0.18422214928713	2	0.18422214928713	NA	NA	SegRatio=-0.01,AbsMeanSigma=0.02,pvalue=0.857287818406348,pvalueTTest=0.876827039368237,
chr10	50724644	50724749	ERCC6	ERCC600069	0.0142565298647233	2	-0.00552559091442315	2	0.18422214928713	2	0.18422214928713	NA	NA	SegRatio=-0.01,AbsMeanSigma=0.02,pvalue=0.857287818406348,pvalueTTest=0.876827039368237,
chr10	50724750	50724865	ERCC6	ERCC600070	-0.0138631133396265	2	-0.00552559091442315	2	0.18422214928713	2	0.18422214928713	NA	NA	SegRatio=-0.01,AbsMeanSigma=0.02,pvalue=0.857287818406348,pvalueTTest=0.876827039368237,
chr10	50724791	50724906	ERCC6	ERCC600071	-0.00683976820139095	2	-0.00552559091442315	2	0.18422214928713	2	0.18422214928713	NA	NA	SegRatio=-0.01,AbsMeanSigma=0.02,pvalue=0.857287818406348,pvalueTTest=0.876827039368237,
chr10	50724889	50724999	ERCC6	ERCC600072	-0.0455424915925603	2	-0.00552559091442315	2	0.18422214928713	2	0.18422214928713	NA	NA	SegRatio=-0.01,AbsMeanSigma=0.02,pvalue=0.857287818406348,pvalueTTest=0.876827039368237,
chr10	50724994	50725105	ERCC6	ERCC600073	0.086448880128796	2	-0.00552559091442315	2	0.18422214928713	2	0.18422214928713	NA	NA	SegRatio=-0.01,AbsMeanSigma=0.02,pvalue=0.857287818406348,pvalueTTest=0.876827039368237,
chr10	50725031	50725142	ERCC6	ERCC600074	-0.003390826254964	2	-0.00552559091442315	2	0.18422214928713	2	0.18422214928713	NA	NA	SegRatio=-0.01,AbsMeanSigma=0.02,pvalue=0.857287818406348,pvalueTTest=0.876827039368237,
chr10	50725131	50725243	ERCC6	ERCC600075	-0.0777319120429946	2	-0.00552559091442315	2	0.18422214928713	2	0.18422214928713	NA	NA	SegRatio=-0.01,AbsMeanSigma=0.02,pvalue=0.857287818406348,pvalueTTest=0.876827039368237,
chr10	50732042	50732159	ERCC6	ERCC600076	-0.101960081747629	2	-0.00552559091442315	2	0.18422214928713	2	0.18422214928713	NA	NA	SegRatio=-0.01,AbsMeanSigma=0.02,pvalue=0.857287818406348,pvalueTTest=0.876827039368237,
chr10	50732107	50732222	ERCC6	ERCC600077	-0.000748193348226327	2	-0.00552559091442315	2	0.18422214928713	2	0.18422214928713	NA	NA	SegRatio=-0.01,AbsMeanSigma=0.02,pvalue=0.857287818406348,pvalueTTest=0.876827039368237,
chr10	50732219	50732313	ERCC6	ERCC600078	-0.310704533162077	2	-0.00552559091442315	2	0.18422214928713	2	0.18422214928713	NA	NA	SegRatio=-0.01,AbsMeanSigma=0.02,pvalue=0.857287818406348,pvalueTTest=0.876827039368237,
chr10	50732292	50732398	ERCC6	ERCC600079	0.296709280366778	2	-0.00552559091442315	2	0.18422214928713	2	0.18422214928713	NA	NA	SegRatio=-0.01,AbsMeanSigma=0.02,pvalue=0.857287818406348,pvalueTTest=0.876827039368237,
chr10	50732374	50732466	ERCC6	ERCC600080	-0.11435356089422	2	-0.00552559091442315	2	0.18422214928713	2	0.18422214928713	NA	NA	SegRatio=-0.01,AbsMeanSigma=0.02,pvalue=0.857287818406348,pvalueTTest=0.876827039368237,
chr10	50732467	50732577	ERCC6	ERCC600081	0.136146322120963	2	-0.00552559091442315	2	0.18422214928713	2	0.18422214928713	NA	NA	SegRatio=-0.01,AbsMeanSigma=0.02,pvalue=0.857287818406348,pvalueTTest=0.876827039368237,
chr10	50732536	50732653	ERCC6	ERCC600082	-0.0418631806618111	2	-0.00552559091442315	2	0.18422214928713	2	0.18422214928713	NA	NA	SegRatio=-0.01,AbsMeanSigma=0.02,pvalue=0.857287818406348,pvalueTTest=0.876827039368237,
chr10	50732614	50732727	ERCC6	ERCC600083	-0.291086045132846	2	-0.00552559091442315	2	0.18422214928713	2	0.18422214928713	NA	NA	SegRatio=-0.01,AbsMeanSigma=0.02,pvalue=0.857287818406348,pvalueTTest=0.876827039368237,
chr10	50732675	50732794	ERCC6	ERCC600084	-0.281477853512235	2	-0.00552559091442315	2	0.18422214928713	2	0.18422214928713	NA	NA	SegRatio=-0.01,AbsMeanSigma=0.02,pvalue=0.857287818406348,pvalueTTest=0.876827039368237,
chr10	50732767	50732882	ERCC6	ERCC600085	0.181378816182178	2	-0.00552559091442315	2	0.18422214928713	2	0.18422214928713	NA	NA	SegRatio=-0.01,AbsMeanSigma=0.02,pvalue=0.857287818406348,pvalueTTest=0.876827039368237,
chr10	50736410	50736527	ERCC6	ERCC600086	-0.0348585015917205	2	-0.00552559091442315	2	0.18422214928713	2	0.18422214928713	NA	NA	SegRatio=-0.01,AbsMeanSigma=0.02,pvalue=0.857287818406348,pvalueTTest=0.876827039368237,
chr10	50736495	50736599	ERCC6	ERCC600087	-0.0474325101079109	2	-0.00552559091442315	2	0.18422214928713	2	0.18422214928713	NA	NA	SegRatio=-0.01,AbsMeanSigma=0.02,pvalue=0.857287818406348,pvalueTTest=0.876827039368237,
chr10	50738723	50738832	ERCC6	ERCC600088	NA	2	-0.00552559091442315	2	0.18422214928713	2	0.18422214928713	NA	NA	SegRatio=-0.01,AbsMeanSigma=0.02,pvalue=0.857287818406348,pvalueTTest=0.876827039368237,
chr10	50738801	50738904	ERCC6	ERCC600089	0.161692670225483	2	-0.00552559091442315	2	0.18422214928713	2	0.18422214928713	NA	NA	SegRatio=-0.01,AbsMeanSigma=0.02,pvalue=0.857287818406348,pvalueTTest=0.876827039368237,
chr10	50738889	50739001	ERCC6	ERCC600090	NA	2	-0.00552559091442315	2	0.18422214928713	2	0.18422214928713	NA	NA	SegRatio=-0.01,AbsMeanSigma=0.02,pvalue=0.857287818406348,pvalueTTest=0.876827039368237,
chr10	50740548	50740664	ERCC6	ERCC600091	-0.063921340205386	2	-0.00552559091442315	2	0.18422214928713	2	0.18422214928713	NA	NA	SegRatio=-0.01,AbsMeanSigma=0.02,pvalue=0.857287818406348,pvalueTTest=0.876827039368237,
chr10	50740620	50740710	ERCC6	ERCC600092	-0.0322271958130143	2	-0.00552559091442315	2	0.18422214928713	2	0.18422214928713	NA	NA	SegRatio=-0.01,AbsMeanSigma=0.02,pvalue=0.857287818406348,pvalueTTest=0.876827039368237,
chr10	50740669	50740775	ERCC6	ERCC600093	0.203742686472635	2	-0.00552559091442315	2	0.18422214928713	2	0.18422214928713	NA	NA	SegRatio=-0.01,AbsMeanSigma=0.02,pvalue=0.857287818406348,pvalueTTest=0.876827039368237,
chr10	50740742	50740862	ERCC6	ERCC600094	-0.393593894613717	2	-0.00552559091442315	2	0.18422214928713	2	0.18422214928713	q-value=0.0069291022843602, copies=1.5	NA	SegRatio=-0.01,AbsMeanSigma=0.02,pvalue=0.857287818406348,pvalueTTest=0.876827039368237,
chr10	50740788	50740900	ERCC6	ERCC600095	-0.0713389779622735	2	-0.00552559091442315	2	0.18422214928713	2	0.18422214928713	NA	NA	SegRatio=-0.01,AbsMeanSigma=0.02,pvalue=0.857287818406348,pvalueTTest=0.876827039368237,
chr10	50740873	50740991	ERCC6	ERCC600096	0.0511594266968755	2	-0.00552559091442315	2	0.18422214928713	2	0.18422214928713	NA	NA	SegRatio=-0.01,AbsMeanSigma=0.02,pvalue=0.857287818406348,pvalueTTest=0.876827039368237,
chr10	50740988	50741100	ERCC6	ERCC600097	-0.254238651771302	2	-0.00552559091442315	2	0.18422214928713	2	0.18422214928713	NA	NA	SegRatio=-0.01,AbsMeanSigma=0.02,pvalue=0.857287818406348,pvalueTTest=0.876827039368237,
chr10	69881165	69881280	MYPN	MYPN00001	-0.0603187566422896	2	-0.00552559091442315	2	0.208036770711371	2	0.208036770711371	NA	NA	SegRatio=-0.01,AbsMeanSigma=0.02,pvalue=0.857287818406348,pvalueTTest=0.876827039368237,
chr10	69881275	69881388	MYPN	MYPN00002	0.0235341140777769	2	-0.00552559091442315	2	0.208036770711371	2	0.208036770711371	NA	NA	SegRatio=-0.01,AbsMeanSigma=0.02,pvalue=0.857287818406348,pvalueTTest=0.876827039368237,
chr10	69881389	69881502	MYPN	MYPN00003	0.117627731384323	2	-0.00552559091442315	2	0.208036770711371	2	0.208036770711371	NA	NA	SegRatio=-0.01,AbsMeanSigma=0.02,pvalue=0.857287818406348,pvalueTTest=0.876827039368237,
chr10	69881500	69881616	MYPN	MYPN00004	-0.129230236302792	2	-0.00552559091442315	2	0.208036770711371	2	0.208036770711371	NA	NA	SegRatio=-0.01,AbsMeanSigma=0.02,pvalue=0.857287818406348,pvalueTTest=0.876827039368237,
chr10	69881588	69881706	MYPN	MYPN00005	-0.106902492043579	2	-0.00552559091442315	2	0.208036770711371	2	0.208036770711371	NA	NA	SegRatio=-0.01,AbsMeanSigma=0.02,pvalue=0.857287818406348,pvalueTTest=0.876827039368237,
chr10	69881701	69881820	MYPN	MYPN00006	0.0081017198704563	2	-0.00552559091442315	2	0.208036770711371	2	0.208036770711371	NA	NA	SegRatio=-0.01,AbsMeanSigma=0.02,pvalue=0.857287818406348,pvalueTTest=0.876827039368237,
chr10	69881817	69881934	MYPN	MYPN00007	0.193091105675695	2	-0.00552559091442315	2	0.208036770711371	2	0.208036770711371	NA	NA	SegRatio=-0.01,AbsMeanSigma=0.02,pvalue=0.857287818406348,pvalueTTest=0.876827039368237,
chr10	69881863	69881977	MYPN	MYPN00008	-0.106407619357618	2	-0.00552559091442315	2	0.208036770711371	2	0.208036770711371	NA	NA	SegRatio=-0.01,AbsMeanSigma=0.02,pvalue=0.857287818406348,pvalueTTest=0.876827039368237,
chr10	69881972	69882076	MYPN	MYPN00009	-0.026943343155653	2	-0.00552559091442315	2	0.208036770711371	2	0.208036770711371	NA	NA	SegRatio=-0.01,AbsMeanSigma=0.02,pvalue=0.857287818406348,pvalueTTest=0.876827039368237,
chr10	69882069	69882165	MYPN	MYPN00010	0.0705849145668038	2	-0.00552559091442315	2	0.208036770711371	2	0.208036770711371	NA	NA	SegRatio=-0.01,AbsMeanSigma=0.02,pvalue=0.857287818406348,pvalueTTest=0.876827039368237,
chr10	69896387	69896490	MYPN	MYPN00011	0.0732061725933181	2	-0.00552559091442315	2	0.208036770711371	2	0.208036770711371	NA	NA	SegRatio=-0.01,AbsMeanSigma=0.02,pvalue=0.857287818406348,pvalueTTest=0.876827039368237,
chr10	69896491	69896600	MYPN	MYPN00012	NA	2	-0.00552559091442315	2	0.208036770711371	2	0.208036770711371	NA	NA	SegRatio=-0.01,AbsMeanSigma=0.02,pvalue=0.857287818406348,pvalueTTest=0.876827039368237,
chr10	69902665	69902780	MYPN	MYPN00013	-0.00870403756026668	2	-0.00552559091442315	2	0.208036770711371	2	0.208036770711371	NA	NA	SegRatio=-0.01,AbsMeanSigma=0.02,pvalue=0.857287818406348,pvalueTTest=0.876827039368237,
chr10	69902751	69902881	MYPN	MYPN00014.MYPN00015	0.159092803900089	2	-0.00552559091442315	2	0.208036770711371	2	0.208036770711371	NA	NA	SegRatio=-0.01,AbsMeanSigma=0.02,pvalue=0.857287818406348,pvalueTTest=0.876827039368237,
chr10	69902859	69902975	MYPN	MYPN00016	NA	2	-0.00552559091442315	2	0.208036770711371	2	0.208036770711371	NA	NA	SegRatio=-0.01,AbsMeanSigma=0.02,pvalue=0.857287818406348,pvalueTTest=0.876827039368237,
chr10	69905187	69905299	MYPN	MYPN00017	-0.08342709357196	2	-0.00552559091442315	2	0.208036770711371	2	0.208036770711371	NA	NA	SegRatio=-0.01,AbsMeanSigma=0.02,pvalue=0.857287818406348,pvalueTTest=0.876827039368237,
chr10	69905268	69905363	MYPN	MYPN00018	0.0963973141471501	2	-0.00552559091442315	2	0.208036770711371	2	0.208036770711371	NA	NA	SegRatio=-0.01,AbsMeanSigma=0.02,pvalue=0.857287818406348,pvalueTTest=0.876827039368237,
chr10	69908030	69908143	MYPN	MYPN00019	0.0943479198076166	2	-0.00552559091442315	2	0.208036770711371	2	0.208036770711371	NA	NA	SegRatio=-0.01,AbsMeanSigma=0.02,pvalue=0.857287818406348,pvalueTTest=0.876827039368237,
chr10	69908128	69908220	MYPN	MYPN00020	-0.155326158487212	2	-0.00552559091442315	2	0.208036770711371	2	0.208036770711371	NA	NA	SegRatio=-0.01,AbsMeanSigma=0.02,pvalue=0.857287818406348,pvalueTTest=0.876827039368237,
chr10	69908173	69908287	MYPN	MYPN00021	NA	2	-0.00552559091442315	2	0.208036770711371	2	0.208036770711371	NA	NA	SegRatio=-0.01,AbsMeanSigma=0.02,pvalue=0.857287818406348,pvalueTTest=0.876827039368237,
chr10	69909747	69909849	MYPN	MYPN00022	-0.114643992891849	2	-0.00552559091442315	2	0.208036770711371	2	0.208036770711371	NA	NA	SegRatio=-0.01,AbsMeanSigma=0.02,pvalue=0.857287818406348,pvalueTTest=0.876827039368237,
chr10	69909844	69909959	MYPN	MYPN00023	0.266985223723324	2	-0.00552559091442315	2	0.208036770711371	2	0.208036770711371	NA	NA	SegRatio=-0.01,AbsMeanSigma=0.02,pvalue=0.857287818406348,pvalueTTest=0.876827039368237,
chr10	69918194	69918307	MYPN	MYPN00024	0.174016203897367	2	-0.00552559091442315	2	0.208036770711371	2	0.208036770711371	NA	NA	SegRatio=-0.01,AbsMeanSigma=0.02,pvalue=0.857287818406348,pvalueTTest=0.876827039368237,
chr10	69918265	69918358	MYPN	MYPN00025	NA	2	-0.00552559091442315	2	0.208036770711371	2	0.208036770711371	NA	NA	SegRatio=-0.01,AbsMeanSigma=0.02,pvalue=0.857287818406348,pvalueTTest=0.876827039368237,
chr10	69921391	69921501	MYPN	MYPN00026	-0.0404103716836686	2	-0.00552559091442315	2	0.208036770711371	2	0.208036770711371	NA	NA	SegRatio=-0.01,AbsMeanSigma=0.02,pvalue=0.857287818406348,pvalueTTest=0.876827039368237,
chr10	69921464	69921567	MYPN	MYPN00027	NA	2	-0.00552559091442315	2	0.208036770711371	2	0.208036770711371	NA	NA	SegRatio=-0.01,AbsMeanSigma=0.02,pvalue=0.857287818406348,pvalueTTest=0.876827039368237,
chr10	69925436	69925545	MYPN	MYPN00028	0.179039592157666	2	-0.00552559091442315	2	0.208036770711371	2	0.208036770711371	NA	NA	SegRatio=-0.01,AbsMeanSigma=0.02,pvalue=0.857287818406348,pvalueTTest=0.876827039368237,
chr10	69925504	69925610	MYPN	MYPN00029	0.077228578623366	2	-0.00552559091442315	2	0.208036770711371	2	0.208036770711371	NA	NA	SegRatio=-0.01,AbsMeanSigma=0.02,pvalue=0.857287818406348,pvalueTTest=0.876827039368237,
chr10	69925964	69926078	MYPN	MYPN00030	0.0523460179512633	2	-0.00552559091442315	2	0.208036770711371	2	0.208036770711371	NA	NA	SegRatio=-0.01,AbsMeanSigma=0.02,pvalue=0.857287818406348,pvalueTTest=0.876827039368237,
chr10	69926073	69926191	MYPN	MYPN00031	0.191709381312527	2	-0.00552559091442315	2	0.208036770711371	2	0.208036770711371	NA	NA	SegRatio=-0.01,AbsMeanSigma=0.02,pvalue=0.857287818406348,pvalueTTest=0.876827039368237,
chr10	69926164	69926272	MYPN	MYPN00032	0.0671112619045261	2	-0.00552559091442315	2	0.208036770711371	2	0.208036770711371	NA	NA	SegRatio=-0.01,AbsMeanSigma=0.02,pvalue=0.857287818406348,pvalueTTest=0.876827039368237,
chr10	69926253	69926336	MYPN	MYPN00033	-0.0198066868857253	2	-0.00552559091442315	2	0.208036770711371	2	0.208036770711371	NA	NA	SegRatio=-0.01,AbsMeanSigma=0.02,pvalue=0.857287818406348,pvalueTTest=0.876827039368237,
chr10	69926284	69926403	MYPN	MYPN00034	0.0135812635414639	2	-0.00552559091442315	2	0.208036770711371	2	0.208036770711371	NA	NA	SegRatio=-0.01,AbsMeanSigma=0.02,pvalue=0.857287818406348,pvalueTTest=0.876827039368237,
chr10	69926381	69926494	MYPN	MYPN00035	0.14648111318384	2	-0.00552559091442315	2	0.208036770711371	2	0.208036770711371	NA	NA	SegRatio=-0.01,AbsMeanSigma=0.02,pvalue=0.857287818406348,pvalueTTest=0.876827039368237,
chr10	69933785	69933901	MYPN	MYPN00036	-0.149342115284396	2	-0.00552559091442315	2	0.208036770711371	2	0.208036770711371	NA	NA	SegRatio=-0.01,AbsMeanSigma=0.02,pvalue=0.857287818406348,pvalueTTest=0.876827039368237,
chr10	69933874	69933985	MYPN	MYPN00037	-0.0247355754335404	2	-0.00552559091442315	2	0.208036770711371	2	0.208036770711371	NA	NA	SegRatio=-0.01,AbsMeanSigma=0.02,pvalue=0.857287818406348,pvalueTTest=0.876827039368237,
chr10	69933982	69934091	MYPN	MYPN00038	-0.0569893892651408	2	-0.00552559091442315	2	0.208036770711371	2	0.208036770711371	NA	NA	SegRatio=-0.01,AbsMeanSigma=0.02,pvalue=0.857287818406348,pvalueTTest=0.876827039368237,
chr10	69934088	69934185	MYPN	MYPN00039	0.0413217150066814	2	-0.00552559091442315	2	0.208036770711371	2	0.208036770711371	NA	NA	SegRatio=-0.01,AbsMeanSigma=0.02,pvalue=0.857287818406348,pvalueTTest=0.876827039368237,
chr10	69934184	69934304	MYPN	MYPN00040	0.204167310524758	2	-0.00552559091442315	2	0.208036770711371	2	0.208036770711371	NA	NA	SegRatio=-0.01,AbsMeanSigma=0.02,pvalue=0.857287818406348,pvalueTTest=0.876827039368237,
chr10	69934294	69934414	MYPN	MYPN00041	0.0494563284004773	2	-0.00552559091442315	2	0.208036770711371	2	0.208036770711371	NA	NA	SegRatio=-0.01,AbsMeanSigma=0.02,pvalue=0.857287818406348,pvalueTTest=0.876827039368237,
chr10	69934409	69934520	MYPN	MYPN00042	0.497174100085694	2	-0.00552559091442315	2	0.208036770711371	2	0.208036770711371	NA	NA	SegRatio=-0.01,AbsMeanSigma=0.02,pvalue=0.857287818406348,pvalueTTest=0.876827039368237,
chr10	69935017	69935118	MYPN	MYPN00043	0.196943781645452	2	-0.00552559091442315	2	0.208036770711371	2	0.208036770711371	NA	NA	SegRatio=-0.01,AbsMeanSigma=0.02,pvalue=0.857287818406348,pvalueTTest=0.876827039368237,
chr10	69935077	69935188	MYPN	MYPN00044	0.0186838067101913	2	-0.00552559091442315	2	0.208036770711371	2	0.208036770711371	NA	NA	SegRatio=-0.01,AbsMeanSigma=0.02,pvalue=0.857287818406348,pvalueTTest=0.876827039368237,
chr10	69935162	69935278	MYPN	MYPN00045	0.0512260538054886	2	-0.00552559091442315	2	0.208036770711371	2	0.208036770711371	NA	NA	SegRatio=-0.01,AbsMeanSigma=0.02,pvalue=0.857287818406348,pvalueTTest=0.876827039368237,
chr10	69948620	69948732	MYPN	MYPN00046	-0.0705178718777029	2	-0.00552559091442315	2	0.208036770711371	2	0.208036770711371	NA	NA	SegRatio=-0.01,AbsMeanSigma=0.02,pvalue=0.857287818406348,pvalueTTest=0.876827039368237,
chr10	69948723	69948828	MYPN	MYPN00047	0.0183541131778763	2	-0.00552559091442315	2	0.208036770711371	2	0.208036770711371	NA	NA	SegRatio=-0.01,AbsMeanSigma=0.02,pvalue=0.857287818406348,pvalueTTest=0.876827039368237,
chr10	69948819	69948934	MYPN	MYPN00048	-0.0284257214396874	2	-0.00552559091442315	2	0.208036770711371	2	0.208036770711371	NA	NA	SegRatio=-0.01,AbsMeanSigma=0.02,pvalue=0.857287818406348,pvalueTTest=0.876827039368237,
chr10	69954079	69954192	MYPN	MYPN00049	NA	2	-0.00552559091442315	2	0.208036770711371	2	0.208036770711371	NA	NA	SegRatio=-0.01,AbsMeanSigma=0.02,pvalue=0.857287818406348,pvalueTTest=0.876827039368237,
chr10	69954191	69954307	MYPN	MYPN00050	-0.0308448021753915	2	-0.00552559091442315	2	0.208036770711371	2	0.208036770711371	NA	NA	SegRatio=-0.01,AbsMeanSigma=0.02,pvalue=0.857287818406348,pvalueTTest=0.876827039368237,
chr10	69955121	69955236	MYPN	MYPN00051	-0.0153016266984274	2	-0.00552559091442315	2	0.208036770711371	2	0.208036770711371	NA	NA	SegRatio=-0.01,AbsMeanSigma=0.02,pvalue=0.857287818406348,pvalueTTest=0.876827039368237,
chr10	69955235	69955347	MYPN	MYPN00052	-0.0469184363435972	2	-0.00552559091442315	2	0.208036770711371	2	0.208036770711371	NA	NA	SegRatio=-0.01,AbsMeanSigma=0.02,pvalue=0.857287818406348,pvalueTTest=0.876827039368237,
chr10	69957041	69957158	MYPN	MYPN00053	-0.0936969021854033	2	-0.00552559091442315	2	0.208036770711371	2	0.208036770711371	NA	NA	SegRatio=-0.01,AbsMeanSigma=0.02,pvalue=0.857287818406348,pvalueTTest=0.876827039368237,
chr10	69957129	69957248	MYPN	MYPN00054	-0.0488994275748245	2	-0.00552559091442315	2	0.208036770711371	2	0.208036770711371	NA	NA	SegRatio=-0.01,AbsMeanSigma=0.02,pvalue=0.857287818406348,pvalueTTest=0.876827039368237,
chr10	69957244	69957376	MYPN	MYPN00055	NA	2	-0.00552559091442315	2	0.208036770711371	2	0.208036770711371	NA	NA	SegRatio=-0.01,AbsMeanSigma=0.02,pvalue=0.857287818406348,pvalueTTest=0.876827039368237,
chr10	69959085	69959195	MYPN	MYPN00056	-0.0432755970995298	2	-0.00552559091442315	2	0.208036770711371	2	0.208036770711371	NA	NA	SegRatio=-0.01,AbsMeanSigma=0.02,pvalue=0.857287818406348,pvalueTTest=0.876827039368237,
chr10	69959187	69959301	MYPN	MYPN00057	0.0645934479528275	2	-0.00552559091442315	2	0.208036770711371	2	0.208036770711371	NA	NA	SegRatio=-0.01,AbsMeanSigma=0.02,pvalue=0.857287818406348,pvalueTTest=0.876827039368237,
chr10	69959287	69959403	MYPN	MYPN00058	-0.0169159704834597	2	-0.00552559091442315	2	0.208036770711371	2	0.208036770711371	NA	NA	SegRatio=-0.01,AbsMeanSigma=0.02,pvalue=0.857287818406348,pvalueTTest=0.876827039368237,
chr10	69961585	69961698	MYPN	MYPN00059	0.0140897744818875	2	-0.00552559091442315	2	0.208036770711371	2	0.208036770711371	NA	NA	SegRatio=-0.01,AbsMeanSigma=0.02,pvalue=0.857287818406348,pvalueTTest=0.876827039368237,
chr10	69961627	69961735	MYPN	MYPN00060	0.0293704306304493	2	-0.00552559091442315	2	0.208036770711371	2	0.208036770711371	NA	NA	SegRatio=-0.01,AbsMeanSigma=0.02,pvalue=0.857287818406348,pvalueTTest=0.876827039368237,
chr10	69961710	69961823	MYPN	MYPN00061	-0.00552559091442315	2	-0.00552559091442315	2	0.208036770711371	2	0.208036770711371	NA	NA	SegRatio=-0.01,AbsMeanSigma=0.02,pvalue=0.857287818406348,pvalueTTest=0.876827039368237,
chr10	69966486	69966600	MYPN	MYPN00062	-0.0565298761449243	2	-0.00552559091442315	2	0.208036770711371	2	0.208036770711371	NA	NA	SegRatio=-0.01,AbsMeanSigma=0.02,pvalue=0.857287818406348,pvalueTTest=0.876827039368237,
chr10	69966567	69966684	MYPN	MYPN00063	-0.0351832157714294	2	-0.00552559091442315	2	0.208036770711371	2	0.208036770711371	NA	NA	SegRatio=-0.01,AbsMeanSigma=0.02,pvalue=0.857287818406348,pvalueTTest=0.876827039368237,
chr10	69970008	69970119	MYPN	MYPN00064	-0.170591013328395	2	-0.00552559091442315	2	0.208036770711371	2	0.208036770711371	NA	NA	SegRatio=-0.01,AbsMeanSigma=0.02,pvalue=0.857287818406348,pvalueTTest=0.876827039368237,
chr10	69970112	69970228	MYPN	MYPN00065	-0.0426933539051866	2	-0.00552559091442315	2	0.208036770711371	2	0.208036770711371	NA	NA	SegRatio=-0.01,AbsMeanSigma=0.02,pvalue=0.857287818406348,pvalueTTest=0.876827039368237,
chr10	69970217	69970327	MYPN	MYPN00066	-0.0456832429381844	2	-0.00552559091442315	2	0.208036770711371	2	0.208036770711371	NA	NA	SegRatio=-0.01,AbsMeanSigma=0.02,pvalue=0.857287818406348,pvalueTTest=0.876827039368237,
chr10	73577133	73577251	PSAP	PSAP00001	0.281961428602775	2	-0.00552559091442315	2	0.387035680636024	2	0.387035680636024	NA	NA	SegRatio=-0.01,AbsMeanSigma=0.02,pvalue=0.857287818406348,pvalueTTest=0.876827039368237,
chr10	73577210	73577329	PSAP	PSAP00002	-0.0595307232690434	2	-0.00552559091442315	2	0.387035680636024	2	0.387035680636024	NA	NA	SegRatio=-0.01,AbsMeanSigma=0.02,pvalue=0.857287818406348,pvalueTTest=0.876827039368237,
chr10	73578312	73578431	PSAP	PSAP00003	0.241883596367638	2	-0.00552559091442315	2	0.387035680636024	2	0.387035680636024	NA	NA	SegRatio=-0.01,AbsMeanSigma=0.02,pvalue=0.857287818406348,pvalueTTest=0.876827039368237,
chr10	73578430	73578540	PSAP	PSAP00004	0.108700832322012	2	-0.00552559091442315	2	0.387035680636024	2	0.387035680636024	NA	NA	SegRatio=-0.01,AbsMeanSigma=0.02,pvalue=0.857287818406348,pvalueTTest=0.876827039368237,
chr10	73578724	73578842	PSAP	PSAP00005	-1.84718004478061	2	-0.0174206829588536	2	0.387035680636024	2	0.387035680636024	q-value=5.39126694480663e-30, copies=0.5	NA	SegRatio=-0.02,AbsMeanSigma=0.63,pvalue=0.00102067224378854,pvalueTTest=0.22590653977335,
chr10	73578835	73578952	PSAP	PSAP00006	0.0192812675961822	2	-0.0174206829588536	2	0.387035680636024	2	0.387035680636024	NA	NA	SegRatio=-0.02,AbsMeanSigma=0.63,pvalue=0.00102067224378854,pvalueTTest=0.22590653977335,
chr10	73579183	73579301	PSAP	PSAP00007	0.00105854935730733	2	-0.0174206829588536	2	0.387035680636024	2	0.387035680636024	NA	NA	SegRatio=-0.02,AbsMeanSigma=0.63,pvalue=0.00102067224378854,pvalueTTest=0.22590653977335,
chr10	73579268	73579378	PSAP	PSAP00008	0.0873578090120767	2	-0.0174206829588536	2	0.387035680636024	2	0.387035680636024	NA	NA	SegRatio=-0.02,AbsMeanSigma=0.63,pvalue=0.00102067224378854,pvalueTTest=0.22590653977335,
chr10	73579561	73579661	PSAP	PSAP00009	-0.0174206829588536	2	-0.0174206829588536	2	0.387035680636024	2	0.387035680636024	NA	NA	SegRatio=-0.02,AbsMeanSigma=0.63,pvalue=0.00102067224378854,pvalueTTest=0.22590653977335,
chr10	73579636	73579742	PSAP	PSAP00010	0.204454902180471	2	-0.0174206829588536	2	0.387035680636024	2	0.387035680636024	NA	NA	SegRatio=-0.02,AbsMeanSigma=0.63,pvalue=0.00102067224378854,pvalueTTest=0.22590653977335,
chr10	73579945	73580065	PSAP	PSAP00011	-0.354951277529104	2	-0.0174206829588536	2	0.387035680636024	2	0.387035680636024	q-value=0.000108068815397258, copies=1.5	NA	SegRatio=-0.02,AbsMeanSigma=0.63,pvalue=0.00102067224378854,pvalueTTest=0.22590653977335,
chr10	73580045	73580154	PSAP	PSAP00012	0.0763110458922545	2	-0.0174206829588536	2	0.387035680636024	2	0.387035680636024	NA	NA	SegRatio=-0.02,AbsMeanSigma=0.63,pvalue=0.00102067224378854,pvalueTTest=0.22590653977335,
chr10	73581595	73581715	PSAP	PSAP00013	-0.0409232739138847	2	-0.0174206829588536	2	0.387035680636024	2	0.387035680636024	NA	NA	SegRatio=-0.02,AbsMeanSigma=0.63,pvalue=0.00102067224378854,pvalueTTest=0.22590653977335,
chr10	73581673	73581778	PSAP	PSAP00014	0.108524312256002	2	-0.0174206829588536	2	0.387035680636024	2	0.387035680636024	NA	NA	SegRatio=-0.02,AbsMeanSigma=0.63,pvalue=0.00102067224378854,pvalueTTest=0.22590653977335,
chr10	73581764	73581868	PSAP	PSAP00015	-0.123276389683262	2	-0.0174206829588536	2	0.387035680636024	2	0.387035680636024	NA	NA	SegRatio=-0.02,AbsMeanSigma=0.63,pvalue=0.00102067224378854,pvalueTTest=0.22590653977335,
chr10	73583620	73583737	PSAP	PSAP00016	-0.0850651246571244	2	-0.0174206829588536	2	0.387035680636024	2	0.387035680636024	NA	NA	SegRatio=-0.02,AbsMeanSigma=0.63,pvalue=0.00102067224378854,pvalueTTest=0.22590653977335,
chr10	73585549	73585664	PSAP	PSAP00017	-0.0692288872070762	2	-0.0174206829588536	2	0.387035680636024	2	0.387035680636024	NA	NA	SegRatio=-0.02,AbsMeanSigma=0.63,pvalue=0.00102067224378854,pvalueTTest=0.22590653977335,
chr10	73585636	73585743	PSAP	PSAP00018	-0.100791951518439	2	-0.0174206829588536	2	0.387035680636024	2	0.387035680636024	NA	NA	SegRatio=-0.02,AbsMeanSigma=0.63,pvalue=0.00102067224378854,pvalueTTest=0.22590653977335,
chr10	73587698	73587809	PSAP	PSAP00019	0.241025293836951	2	-0.0174206829588536	2	0.387035680636024	2	0.387035680636024	NA	NA	SegRatio=-0.02,AbsMeanSigma=0.63,pvalue=0.00102067224378854,pvalueTTest=0.22590653977335,
chr10	73587774	73587870	PSAP	PSAP00020	0.0354630143132394	2	-0.0174206829588536	2	0.387035680636024	2	0.387035680636024	NA	NA	SegRatio=-0.02,AbsMeanSigma=0.63,pvalue=0.00102067224378854,pvalueTTest=0.22590653977335,
chr10	73587869	73587971	PSAP	PSAP00021	-0.064775434033426	2	-0.0174206829588536	2	0.387035680636024	2	0.387035680636024	NA	NA	SegRatio=-0.02,AbsMeanSigma=0.63,pvalue=0.00102067224378854,pvalueTTest=0.22590653977335,
chr10	73588599	73588717	PSAP	PSAP00022	0.00713807108051648	2	-0.0174206829588536	2	0.387035680636024	2	0.387035680636024	NA	NA	SegRatio=-0.02,AbsMeanSigma=0.63,pvalue=0.00102067224378854,pvalueTTest=0.22590653977335,
chr10	73588690	73588779	PSAP	PSAP00023	0.0791521998162246	2	-0.0174206829588536	2	0.387035680636024	2	0.387035680636024	NA	NA	SegRatio=-0.02,AbsMeanSigma=0.63,pvalue=0.00102067224378854,pvalueTTest=0.22590653977335,
chr10	73588776	73588892	PSAP	PSAP00024	-0.0716040968522448	2	-0.0174206829588536	2	0.387035680636024	2	0.387035680636024	NA	NA	SegRatio=-0.02,AbsMeanSigma=0.63,pvalue=0.00102067224378854,pvalueTTest=0.22590653977335,
chr10	73590860	73590977	PSAP	PSAP00025	-0.0898361424747025	2	-0.0174206829588536	2	0.387035680636024	2	0.387035680636024	NA	NA	SegRatio=-0.02,AbsMeanSigma=0.63,pvalue=0.00102067224378854,pvalueTTest=0.22590653977335,
chr10	73590940	73591054	PSAP	PSAP00026	0.053550699091226	2	-0.0174206829588536	2	0.387035680636024	2	0.387035680636024	NA	NA	SegRatio=-0.02,AbsMeanSigma=0.63,pvalue=0.00102067224378854,pvalueTTest=0.22590653977335,
chr10	73591548	73591662	PSAP	PSAP00027	0.0315827393443605	2	-0.0174206829588536	2	0.387035680636024	2	0.387035680636024	NA	NA	SegRatio=-0.02,AbsMeanSigma=0.63,pvalue=0.00102067224378854,pvalueTTest=0.22590653977335,
chr10	73591653	73591764	PSAP	PSAP00028	0.0873343120219369	2	-0.0174206829588536	2	0.387035680636024	2	0.387035680636024	NA	NA	SegRatio=-0.02,AbsMeanSigma=0.63,pvalue=0.00102067224378854,pvalueTTest=0.22590653977335,
chr10	73594079	73594196	PSAP	PSAP00029	-0.300125698998778	2	-0.0174206829588536	2	0.387035680636024	2	0.387035680636024	NA	NA	SegRatio=-0.02,AbsMeanSigma=0.63,pvalue=0.00102067224378854,pvalueTTest=0.22590653977335,
chr10	73594154	73594270	PSAP	PSAP00030	-0.0861296772492258	2	-0.0174206829588536	2	0.387035680636024	2	0.387035680636024	NA	NA	SegRatio=-0.02,AbsMeanSigma=0.63,pvalue=0.00102067224378854,pvalueTTest=0.22590653977335,
chr10	73594271	73594382	PSAP	PSAP00031	0.0334151759080837	2	-0.0174206829588536	2	0.387035680636024	2	0.387035680636024	NA	NA	SegRatio=-0.02,AbsMeanSigma=0.63,pvalue=0.00102067224378854,pvalueTTest=0.22590653977335,
chr11	2466611	2466703	KCNQ1	KCNQ100001	NA	2	0.0246631602538262	2	0.131075353472159	2	0.131075353472159	NA	NA	SegRatio=0.02,AbsMeanSigma=0.35,pvalue=0.0330611849086402,pvalueTTest=0.150181124982556,
chr11	2466670	2466744	KCNQ1	KCNQ100002	NA	2	0.0246631602538262	2	0.131075353472159	2	0.131075353472159	NA	NA	SegRatio=0.02,AbsMeanSigma=0.35,pvalue=0.0330611849086402,pvalueTTest=0.150181124982556,
chr11	2482855	2482966	KCNQ1	KCNQ100003	0.05460094303457	2	0.0246631602538262	2	0.131075353472159	2	0.131075353472159	NA	NA	SegRatio=0.02,AbsMeanSigma=0.35,pvalue=0.0330611849086402,pvalueTTest=0.150181124982556,
chr11	2549115	2549235	KCNQ1	KCNQ100004	-0.0745169697366911	2	0.0246631602538262	2	0.131075353472159	2	0.131075353472159	NA	NA	SegRatio=0.02,AbsMeanSigma=0.35,pvalue=0.0330611849086402,pvalueTTest=0.150181124982556,
chr11	2549169	2549287	KCNQ1	KCNQ100005	0.0395042155845824	2	0.0246631602538262	2	0.131075353472159	2	0.131075353472159	NA	NA	SegRatio=0.02,AbsMeanSigma=0.35,pvalue=0.0330611849086402,pvalueTTest=0.150181124982556,
chr11	2591805	2591925	KCNQ1	KCNQ100006	0.21714645116737	2	0.0246631602538262	2	0.131075353472159	2	0.131075353472159	NA	NA	SegRatio=0.02,AbsMeanSigma=0.35,pvalue=0.0330611849086402,pvalueTTest=0.150181124982556,
chr11	2591862	2592020	KCNQ1	KCNQ100007.KCNQ100008	NA	2	0.0246631602538262	2	0.131075353472159	2	0.131075353472159	NA	NA	SegRatio=0.02,AbsMeanSigma=0.35,pvalue=0.0330611849086402,pvalueTTest=0.150181124982556,
chr11	2592494	2592636	KCNQ1	KCNQ100009	NA	2	0.0246631602538262	2	0.131075353472159	2	0.131075353472159	NA	NA	SegRatio=0.02,AbsMeanSigma=0.35,pvalue=0.0330611849086402,pvalueTTest=0.150181124982556,
chr11	2593272	2593416	KCNQ1	KCNQ100010	NA	2	0.0246631602538262	2	0.131075353472159	2	0.131075353472159	NA	NA	SegRatio=0.02,AbsMeanSigma=0.35,pvalue=0.0330611849086402,pvalueTTest=0.150181124982556,
chr11	2593957	2594092	KCNQ1	KCNQ100011	0.11752990772254	2	0.0246631602538262	2	0.131075353472159	2	0.131075353472159	NA	NA	SegRatio=0.02,AbsMeanSigma=0.35,pvalue=0.0330611849086402,pvalueTTest=0.150181124982556,
chr11	2594065	2594129	KCNQ1	KCNQ100012	NA	2	0.0246631602538262	2	0.131075353472159	2	0.131075353472159	NA	NA	SegRatio=0.02,AbsMeanSigma=0.35,pvalue=0.0330611849086402,pvalueTTest=0.150181124982556,
chr11	2594099	2594215	KCNQ1	KCNQ100013	0.228748993696003	2	0.0246631602538262	2	0.131075353472159	2	0.131075353472159	NA	NA	SegRatio=0.02,AbsMeanSigma=0.35,pvalue=0.0330611849086402,pvalueTTest=0.150181124982556,
chr11	2594191	2594293	KCNQ1	KCNQ100014	0.30915504961412	2	0.0246631602538262	2	0.131075353472159	2	0.131075353472159	NA	NA	SegRatio=0.02,AbsMeanSigma=0.35,pvalue=0.0330611849086402,pvalueTTest=0.150181124982556,
chr11	2604595	2604717	KCNQ1	KCNQ100015	0.152462967762984	2	0.0246631602538262	2	0.131075353472159	2	0.131075353472159	NA	NA	SegRatio=0.02,AbsMeanSigma=0.35,pvalue=0.0330611849086402,pvalueTTest=0.150181124982556,
chr11	2604675	2604755	KCNQ1	KCNQ100016	0.134751446172203	2	0.0246631602538262	2	0.131075353472159	2	0.131075353472159	NA	NA	SegRatio=0.02,AbsMeanSigma=0.35,pvalue=0.0330611849086402,pvalueTTest=0.150181124982556,
chr11	2604754	2604871	KCNQ1	KCNQ100017	-0.246295423393139	2	0.0246631602538262	2	0.131075353472159	2	0.131075353472159	NA	NA	SegRatio=0.02,AbsMeanSigma=0.35,pvalue=0.0330611849086402,pvalueTTest=0.150181124982556,
chr11	2606382	2606496	KCNQ1	KCNQ100018	-0.0229594332670087	2	0.0246631602538262	2	0.131075353472159	2	0.131075353472159	NA	NA	SegRatio=0.02,AbsMeanSigma=0.35,pvalue=0.0330611849086402,pvalueTTest=0.150181124982556,
chr11	2606437	2606557	KCNQ1	KCNQ100019	0.0484165915867236	2	0.0246631602538262	2	0.131075353472159	2	0.131075353472159	NA	NA	SegRatio=0.02,AbsMeanSigma=0.35,pvalue=0.0330611849086402,pvalueTTest=0.150181124982556,
chr11	2608746	2608845	KCNQ1	KCNQ100020	0.2234159234656	2	0.0246631602538262	2	0.131075353472159	2	0.131075353472159	NA	NA	SegRatio=0.02,AbsMeanSigma=0.35,pvalue=0.0330611849086402,pvalueTTest=0.150181124982556,
chr11	2608817	2608909	KCNQ1	KCNQ100021	-0.210793779046412	2	0.0246631602538262	2	0.131075353472159	2	0.131075353472159	NA	NA	SegRatio=0.02,AbsMeanSigma=0.35,pvalue=0.0330611849086402,pvalueTTest=0.150181124982556,
chr11	2608892	2609012	KCNQ1	KCNQ100022	-0.102434870786147	2	0.0246631602538262	2	0.131075353472159	2	0.131075353472159	NA	NA	SegRatio=0.02,AbsMeanSigma=0.35,pvalue=0.0330611849086402,pvalueTTest=0.150181124982556,
chr11	2609920	2609990	KCNQ1	KCNQ100023	0.190533540285257	2	0.0246631602538262	2	0.131075353472159	2	0.131075353472159	NA	NA	SegRatio=0.02,AbsMeanSigma=0.35,pvalue=0.0330611849086402,pvalueTTest=0.150181124982556,
chr11	2609975	2610072	KCNQ1	KCNQ100024	0.0246631602538262	2	0.0246631602538262	2	0.131075353472159	2	0.131075353472159	NA	NA	SegRatio=0.02,AbsMeanSigma=0.35,pvalue=0.0330611849086402,pvalueTTest=0.150181124982556,
chr11	2610064	2610182	KCNQ1	KCNQ100025	-0.0592880968257427	2	0.0246631602538262	2	0.131075353472159	2	0.131075353472159	NA	NA	SegRatio=0.02,AbsMeanSigma=0.35,pvalue=0.0330611849086402,pvalueTTest=0.150181124982556,
chr11	2683088	2683204	KCNQ1	KCNQ100026	NA	2	0.0246631602538262	2	0.131075353472159	2	0.131075353472159	NA	NA	SegRatio=0.02,AbsMeanSigma=0.35,pvalue=0.0330611849086402,pvalueTTest=0.150181124982556,
chr11	2683193	2683311	KCNQ1	KCNQ100027	-0.0259736900311795	2	0.0246631602538262	2	0.131075353472159	2	0.131075353472159	NA	NA	SegRatio=0.02,AbsMeanSigma=0.35,pvalue=0.0330611849086402,pvalueTTest=0.150181124982556,
chr11	2683311	2683407	KCNQ1	KCNQ100028	0.0665945511782225	2	0.0246631602538262	2	0.131075353472159	2	0.131075353472159	NA	NA	SegRatio=0.02,AbsMeanSigma=0.35,pvalue=0.0330611849086402,pvalueTTest=0.150181124982556,
chr11	2789986	2790106	KCNQ1	KCNQ100029	-0.0619496359619418	2	0.0246631602538262	2	0.131075353472159	2	0.131075353472159	NA	NA	SegRatio=0.02,AbsMeanSigma=0.35,pvalue=0.0330611849086402,pvalueTTest=0.150181124982556,
chr11	2790055	2790141	KCNQ1	KCNQ100030	0.0759196693202891	2	0.0246631602538262	2	0.131075353472159	2	0.131075353472159	NA	NA	SegRatio=0.02,AbsMeanSigma=0.35,pvalue=0.0330611849086402,pvalueTTest=0.150181124982556,
chr11	2790128	2790237	KCNQ1	KCNQ100031	-0.0379342205504086	2	0.0246631602538262	2	0.131075353472159	2	0.131075353472159	NA	NA	SegRatio=0.02,AbsMeanSigma=0.35,pvalue=0.0330611849086402,pvalueTTest=0.150181124982556,
chr11	2797168	2797263	KCNQ1	KCNQ100032	-0.0817098863166563	2	0.0246631602538262	2	0.131075353472159	2	0.131075353472159	NA	NA	SegRatio=0.02,AbsMeanSigma=0.35,pvalue=0.0330611849086402,pvalueTTest=0.150181124982556,
chr11	2797260	2797382	KCNQ1	KCNQ100033	NA	2	0.0246631602538262	2	0.131075353472159	2	0.131075353472159	NA	NA	SegRatio=0.02,AbsMeanSigma=0.35,pvalue=0.0330611849086402,pvalueTTest=0.150181124982556,
chr11	2798165	2798270	KCNQ1	KCNQ100034	0.137963963314169	2	0.0246631602538262	2	0.131075353472159	2	0.131075353472159	NA	NA	SegRatio=0.02,AbsMeanSigma=0.35,pvalue=0.0330611849086402,pvalueTTest=0.150181124982556,
chr11	2798261	2798378	KCNQ1	KCNQ100035	0.170644381187257	2	0.0246631602538262	2	0.131075353472159	2	0.131075353472159	NA	NA	SegRatio=0.02,AbsMeanSigma=0.35,pvalue=0.0330611849086402,pvalueTTest=0.150181124982556,
chr11	2799183	2799260	KCNQ1	KCNQ100036	0.0970605549070892	2	0.0246631602538262	2	0.131075353472159	2	0.131075353472159	NA	NA	SegRatio=0.02,AbsMeanSigma=0.35,pvalue=0.0330611849086402,pvalueTTest=0.150181124982556,
chr11	2799259	2799347	KCNQ1	KCNQ100037	-0.0580385198524741	2	0.0246631602538262	2	0.131075353472159	2	0.131075353472159	NA	NA	SegRatio=0.02,AbsMeanSigma=0.35,pvalue=0.0330611849086402,pvalueTTest=0.150181124982556,
chr11	2868973	2869038	KCNQ1	KCNQ100038	NA	2	0.0246631602538262	2	0.131075353472159	2	0.131075353472159	NA	NA	SegRatio=0.02,AbsMeanSigma=0.35,pvalue=0.0330611849086402,pvalueTTest=0.150181124982556,
chr11	2869160	2869300	KCNQ1	KCNQ100039	0.0229978460783077	2	0.0246631602538262	2	0.131075353472159	2	0.131075353472159	NA	NA	SegRatio=0.02,AbsMeanSigma=0.35,pvalue=0.0330611849086402,pvalueTTest=0.150181124982556,
chr13	28578153	28578270	FLT3	FLT300001	-0.0605930568874817	2	-0.023807893088024	2	0.185126239577056	2	0.0457884490831643	NA	NA	SegRatio=-0.02,AbsMeanSigma=0.6,pvalue=0.000890948813245063,pvalueTTest=0.0754857708508708,
chr13	28578251	28578362	FLT3	FLT300002	-0.189471034677735	2	-0.023807893088024	2	0.185126239577056	2	0.0457884490831643	NA	NA	SegRatio=-0.02,AbsMeanSigma=0.6,pvalue=0.000890948813245063,pvalueTTest=0.0754857708508708,
chr13	28588520	28588627	FLT3	FLT300003	0.11537111532307	2	-0.023807893088024	2	0.185126239577056	2	0.0457884490831643	NA	NA	SegRatio=-0.02,AbsMeanSigma=0.6,pvalue=0.000890948813245063,pvalueTTest=0.0754857708508708,
chr13	28588605	28588720	FLT3	FLT300004	-0.137336058928492	2	-0.023807893088024	2	0.185126239577056	2	0.0457884490831643	NA	NA	SegRatio=-0.02,AbsMeanSigma=0.6,pvalue=0.000890948813245063,pvalueTTest=0.0754857708508708,
chr13	28589249	28589351	FLT3	FLT300005	-0.023807893088024	2	-0.023807893088024	2	0.185126239577056	2	0.0457884490831643	NA	NA	SegRatio=-0.02,AbsMeanSigma=0.6,pvalue=0.000890948813245063,pvalueTTest=0.0754857708508708,
chr13	28589352	28589468	FLT3	FLT300006	-0.160104064562299	2	-0.023807893088024	2	0.185126239577056	2	0.0457884490831643	NA	NA	SegRatio=-0.02,AbsMeanSigma=0.6,pvalue=0.000890948813245063,pvalueTTest=0.0754857708508708,
chr13	28589688	28589786	FLT3	FLT300007	-0.0526342426102006	2	-0.023807893088024	2	0.185126239577056	2	0.0457884490831643	NA	NA	SegRatio=-0.02,AbsMeanSigma=0.6,pvalue=0.000890948813245063,pvalueTTest=0.0754857708508708,
chr13	28589746	28589849	FLT3	FLT300008	-0.0165632040949301	2	-0.023807893088024	2	0.185126239577056	2	0.0457884490831643	NA	NA	SegRatio=-0.02,AbsMeanSigma=0.6,pvalue=0.000890948813245063,pvalueTTest=0.0754857708508708,
chr13	28589834	28589947	FLT3	FLT300009	-0.0183735726622948	2	-0.023807893088024	2	0.185126239577056	2	0.0457884490831643	NA	NA	SegRatio=-0.02,AbsMeanSigma=0.6,pvalue=0.000890948813245063,pvalueTTest=0.0754857708508708,
chr13	28592558	28592664	FLT3	FLT300010	-0.00129455654044467	2	-0.023807893088024	2	0.185126239577056	2	0.0457884490831643	NA	NA	SegRatio=-0.02,AbsMeanSigma=0.6,pvalue=0.000890948813245063,pvalueTTest=0.0754857708508708,
chr13	28592603	28592716	FLT3	FLT300011	0.0518717690235685	2	-0.023807893088024	2	0.185126239577056	2	0.0457884490831643	NA	NA	SegRatio=-0.02,AbsMeanSigma=0.6,pvalue=0.000890948813245063,pvalueTTest=0.0754857708508708,
chr13	28592681	28592794	FLT3	FLT300012	NA	2	-0.023807893088024	2	0.185126239577056	2	0.0457884490831643	NA	NA	SegRatio=-0.02,AbsMeanSigma=0.6,pvalue=0.000890948813245063,pvalueTTest=0.0754857708508708,
chr13	28597408	28597520	FLT3	FLT300013	-0.69951910332946	2	-0.023807893088024	2	0.185126239577056	2	0.0457884490831643	NA	NA	SegRatio=-0.02,AbsMeanSigma=0.6,pvalue=0.000890948813245063,pvalueTTest=0.0754857708508708,
chr13	28597508	28597621	FLT3	FLT300014	-0.0375995599550074	2	-0.023807893088024	2	0.185126239577056	2	0.0457884490831643	NA	NA	SegRatio=-0.02,AbsMeanSigma=0.6,pvalue=0.000890948813245063,pvalueTTest=0.0754857708508708,
chr13	28597579	28597690	FLT3	FLT300015	0.0758910877144707	2	-0.023807893088024	2	0.185126239577056	2	0.0457884490831643	NA	NA	SegRatio=-0.02,AbsMeanSigma=0.6,pvalue=0.000890948813245063,pvalueTTest=0.0754857708508708,
chr13	28598957	28599066	FLT3	FLT300016	-0.336076702271288	2	-0.023807893088024	2	0.185126239577056	2	0.0457884490831643	NA	NA	SegRatio=-0.02,AbsMeanSigma=0.6,pvalue=0.000890948813245063,pvalueTTest=0.0754857708508708,
chr13	28599059	28599161	FLT3	FLT300017	NA	2	-0.023807893088024	2	0.185126239577056	2	0.0457884490831643	NA	NA	SegRatio=-0.02,AbsMeanSigma=0.6,pvalue=0.000890948813245063,pvalueTTest=0.0754857708508708,
chr13	28601189	28601284	FLT3	FLT300018	-0.107219447074181	2	-0.023807893088024	2	0.185126239577056	2	0.0457884490831643	NA	NA	SegRatio=-0.02,AbsMeanSigma=0.6,pvalue=0.000890948813245063,pvalueTTest=0.0754857708508708,
chr13	28601234	28601330	FLT3	FLT300019	0.119581674042439	2	-0.023807893088024	2	0.185126239577056	2	0.0457884490831643	NA	NA	SegRatio=-0.02,AbsMeanSigma=0.6,pvalue=0.000890948813245063,pvalueTTest=0.0754857708508708,
chr13	28601303	28601415	FLT3	FLT300020	-0.455584297785983	2	-0.023807893088024	2	0.185126239577056	2	0.0457884490831643	q-value=0.00288711596980973, copies=1.5	NA	SegRatio=-0.02,AbsMeanSigma=0.6,pvalue=0.000890948813245063,pvalueTTest=0.0754857708508708,
chr13	28602272	28602387	FLT3	FLT300021	-0.3478232425324	2	-0.023807893088024	2	0.185126239577056	2	0.0457884490831643	NA	NA	SegRatio=-0.02,AbsMeanSigma=0.6,pvalue=0.000890948813245063,pvalueTTest=0.0754857708508708,
chr13	28602387	28602502	FLT3	FLT300022	0.181326679653269	2	-0.023807893088024	2	0.185126239577056	2	0.0457884490831643	NA	NA	SegRatio=-0.02,AbsMeanSigma=0.6,pvalue=0.000890948813245063,pvalueTTest=0.0754857708508708,
chr13	28607929	28608040	FLT3	FLT300023	0.131088714007303	2	-0.023807893088024	2	0.185126239577056	2	0.0457884490831643	NA	NA	SegRatio=-0.02,AbsMeanSigma=0.6,pvalue=0.000890948813245063,pvalueTTest=0.0754857708508708,
chr13	28608020	28608134	FLT3	FLT300024	-0.127338837222863	2	-0.023807893088024	2	0.185126239577056	2	0.0457884490831643	NA	NA	SegRatio=-0.02,AbsMeanSigma=0.6,pvalue=0.000890948813245063,pvalueTTest=0.0754857708508708,
chr13	28608091	28608201	FLT3	FLT300025	-0.0130086480907529	2	-0.023807893088024	2	0.185126239577056	2	0.0457884490831643	NA	NA	SegRatio=-0.02,AbsMeanSigma=0.6,pvalue=0.000890948813245063,pvalueTTest=0.0754857708508708,
chr13	28608198	28608314	FLT3	FLT300026	NA	2	-0.023807893088024	2	0.185126239577056	2	0.0457884490831643	NA	NA	SegRatio=-0.02,AbsMeanSigma=0.6,pvalue=0.000890948813245063,pvalueTTest=0.0754857708508708,
chr13	28608264	28608370	FLT3	FLT300027	-0.0664290550619393	2	-0.023807893088024	2	0.185126239577056	2	0.0457884490831643	NA	NA	SegRatio=-0.02,AbsMeanSigma=0.6,pvalue=0.000890948813245063,pvalueTTest=0.0754857708508708,
chr13	28608395	28608508	FLT3	FLT300028	0.137016963857515	2	-0.023807893088024	2	0.185126239577056	2	0.0457884490831643	NA	NA	SegRatio=-0.02,AbsMeanSigma=0.6,pvalue=0.000890948813245063,pvalueTTest=0.0754857708508708,
chr13	28608509	28608621	FLT3	FLT300029	0.048858623591315	2	-0.023807893088024	2	0.185126239577056	2	0.0457884490831643	NA	NA	SegRatio=-0.02,AbsMeanSigma=0.6,pvalue=0.000890948813245063,pvalueTTest=0.0754857708508708,
chr13	28609572	28609690	FLT3	FLT300030	0.189036015240815	2	-0.023807893088024	2	0.185126239577056	2	0.0457884490831643	NA	NA	SegRatio=-0.02,AbsMeanSigma=0.6,pvalue=0.000890948813245063,pvalueTTest=0.0754857708508708,
chr13	28609664	28609763	FLT3	FLT300031	-0.97625885383159	2	0.0119351466696634	2	0.185126239577056	2	0.0457884490831643	q-value=5.32169158677836e-06, copies=1	NA	SegRatio=0.01,AbsMeanSigma=0.14,pvalue=0.461074960357132,pvalueTTest=0.655587167648975,
chr13	28609757	28609871	FLT3	FLT300032	0.0426288068788561	2	0.0119351466696634	2	0.185126239577056	2	0.0457884490831643	NA	NA	SegRatio=0.01,AbsMeanSigma=0.14,pvalue=0.461074960357132,pvalueTTest=0.655587167648975,
chr13	28610026	28610117	FLT3	FLT300033	0.0147421279718332	2	0.0119351466696634	2	0.185126239577056	2	0.0457884490831643	NA	NA	SegRatio=0.01,AbsMeanSigma=0.14,pvalue=0.461074960357132,pvalueTTest=0.655587167648975,
chr13	28610083	28610197	FLT3	FLT300034	0.0134005664347822	2	0.0119351466696634	2	0.185126239577056	2	0.0457884490831643	NA	NA	SegRatio=0.01,AbsMeanSigma=0.14,pvalue=0.461074960357132,pvalueTTest=0.655587167648975,
chr13	28610140	28610242	FLT3	FLT300035	0.0826927933756835	2	0.0119351466696634	2	0.185126239577056	2	0.0457884490831643	NA	NA	SegRatio=0.01,AbsMeanSigma=0.14,pvalue=0.461074960357132,pvalueTTest=0.655587167648975,
chr13	28611241	28611355	FLT3	FLT300036	NA	2	0.0119351466696634	2	0.185126239577056	2	0.0457884490831643	NA	NA	SegRatio=0.01,AbsMeanSigma=0.14,pvalue=0.461074960357132,pvalueTTest=0.655587167648975,
chr13	28611345	28611461	FLT3	FLT300037	0.0899582032622091	2	0.0119351466696634	2	0.185126239577056	2	0.0457884490831643	NA	NA	SegRatio=0.01,AbsMeanSigma=0.14,pvalue=0.461074960357132,pvalueTTest=0.655587167648975,
chr13	28622375	28622476	FLT3	FLT300038	-0.0149858114709514	2	0.0119351466696634	2	0.185126239577056	2	0.0457884490831643	NA	NA	SegRatio=0.01,AbsMeanSigma=0.14,pvalue=0.461074960357132,pvalueTTest=0.655587167648975,
chr13	28622434	28622545	FLT3	FLT300039	0.0896359285302971	2	0.0119351466696634	2	0.185126239577056	2	0.0457884490831643	NA	NA	SegRatio=0.01,AbsMeanSigma=0.14,pvalue=0.461074960357132,pvalueTTest=0.655587167648975,
chr13	28622545	28622653	FLT3	FLT300040	NA	2	0.0119351466696634	2	0.185126239577056	2	0.0457884490831643	NA	NA	SegRatio=0.01,AbsMeanSigma=0.14,pvalue=0.461074960357132,pvalueTTest=0.655587167648975,
chr13	28623471	28623586	FLT3	FLT300041	-0.017494068596471	2	0.0119351466696634	2	0.185126239577056	2	0.0457884490831643	NA	NA	SegRatio=0.01,AbsMeanSigma=0.14,pvalue=0.461074960357132,pvalueTTest=0.655587167648975,
chr13	28623554	28623666	FLT3	FLT300042	0.103236098085094	2	0.0119351466696634	2	0.185126239577056	2	0.0457884490831643	NA	NA	SegRatio=0.01,AbsMeanSigma=0.14,pvalue=0.461074960357132,pvalueTTest=0.655587167648975,
chr13	28623658	28623766	FLT3	FLT300043	0.409059553606024	2	0.0119351466696634	2	0.185126239577056	2	0.0457884490831643	q-value=0.00651484013016952, copies=3	NA	SegRatio=0.01,AbsMeanSigma=0.14,pvalue=0.461074960357132,pvalueTTest=0.655587167648975,
chr13	28623725	28623837	FLT3	FLT300044	0.0556293912184795	2	0.0119351466696634	2	0.185126239577056	2	0.0457884490831643	NA	NA	SegRatio=0.01,AbsMeanSigma=0.14,pvalue=0.461074960357132,pvalueTTest=0.655587167648975,
chr13	28623778	28623885	FLT3	FLT300045	0.0119351466696634	2	0.0119351466696634	2	0.185126239577056	2	0.0457884490831643	NA	NA	SegRatio=0.01,AbsMeanSigma=0.14,pvalue=0.461074960357132,pvalueTTest=0.655587167648975,
chr13	28623872	28623984	FLT3	FLT300046	-0.173548700207377	2	0.0119351466696634	2	0.185126239577056	2	0.0457884490831643	NA	NA	SegRatio=0.01,AbsMeanSigma=0.14,pvalue=0.461074960357132,pvalueTTest=0.655587167648975,
chr13	28624162	28624280	FLT3	FLT300047	0.126517747547788	2	0.0119351466696634	2	0.185126239577056	2	0.0457884490831643	NA	NA	SegRatio=0.01,AbsMeanSigma=0.14,pvalue=0.461074960357132,pvalueTTest=0.655587167648975,
chr13	28624271	28624378	FLT3	FLT300048	-0.00294738650871651	2	0.0119351466696634	2	0.185126239577056	2	0.0457884490831643	NA	NA	SegRatio=0.01,AbsMeanSigma=0.14,pvalue=0.461074960357132,pvalueTTest=0.655587167648975,
chr13	28626621	28626735	FLT3	FLT300049	0.0764984888124632	2	0.0119351466696634	2	0.185126239577056	2	0.0457884490831643	NA	NA	SegRatio=0.01,AbsMeanSigma=0.14,pvalue=0.461074960357132,pvalueTTest=0.655587167648975,
chr13	28626687	28626801	FLT3	FLT300050	-0.0601737930299081	2	0.0119351466696634	2	0.185126239577056	2	0.0457884490831643	NA	NA	SegRatio=0.01,AbsMeanSigma=0.14,pvalue=0.461074960357132,pvalueTTest=0.655587167648975,
chr13	28626751	28626885	FLT3	FLT300051	-0.12715953949687	2	0.0119351466696634	2	0.185126239577056	2	0.0457884490831643	NA	NA	SegRatio=0.01,AbsMeanSigma=0.14,pvalue=0.461074960357132,pvalueTTest=0.655587167648975,
chr13	28631457	28631571	FLT3	FLT300052	-0.183562006140466	2	0.0119351466696634	2	0.185126239577056	2	0.0457884490831643	NA	NA	SegRatio=0.01,AbsMeanSigma=0.14,pvalue=0.461074960357132,pvalueTTest=0.655587167648975,
chr13	28631564	28631679	FLT3	FLT300053	0.0397818661573461	2	0.0119351466696634	2	0.185126239577056	2	0.0457884490831643	NA	NA	SegRatio=0.01,AbsMeanSigma=0.14,pvalue=0.461074960357132,pvalueTTest=0.655587167648975,
chr13	28635949	28636060	FLT3	FLT300054	NA	2	0.0119351466696634	2	0.185126239577056	2	0.0457884490831643	NA	NA	SegRatio=0.01,AbsMeanSigma=0.14,pvalue=0.461074960357132,pvalueTTest=0.655587167648975,
chr13	28635999	28636111	FLT3	FLT300055	-0.0990665494687797	2	0.0119351466696634	2	0.185126239577056	2	0.0457884490831643	NA	NA	SegRatio=0.01,AbsMeanSigma=0.14,pvalue=0.461074960357132,pvalueTTest=0.655587167648975,
chr13	28636107	28636209	FLT3	FLT300056	-0.0773086359469905	2	0.0119351466696634	2	0.185126239577056	2	0.0457884490831643	NA	NA	SegRatio=0.01,AbsMeanSigma=0.14,pvalue=0.461074960357132,pvalueTTest=0.655587167648975,
chr13	28636153	28636267	FLT3	FLT300057	-0.102089851405125	2	0.0119351466696634	2	0.185126239577056	2	0.0457884490831643	NA	NA	SegRatio=0.01,AbsMeanSigma=0.14,pvalue=0.461074960357132,pvalueTTest=0.655587167648975,
chr13	28644580	28644689	FLT3	FLT300058	-1.09311574922381	0.5	-1.08731588427674	2	0.185126239577056	2	0.0457884490831643	NA	NA	SegRatio=-1.09,AbsMeanSigma=5.68,pvalue=9.60417028353183e-16,pvalueTTest=0.00577328942639035,
chr13	28644680	28644812	FLT3	FLT300059	-1.08142965908032	0.5	-1.08731588427674	2	0.185126239577056	2	0.0457884490831643	NA	NA	SegRatio=-1.09,AbsMeanSigma=5.68,pvalue=9.60417028353183e-16,pvalueTTest=0.00577328942639035,
chr13	48881353	48881457	RB1	RB100001	NA	2	-0.365768953546959	1	0.728378832427481	1	1.93259393363885e-17	NA	NA	SegRatio=-0.37,AbsMeanSigma=3.62,pvalue=7.88835420518021e-19,pvalueTTest=0.0815504507692351,Adjusted:byPvalueTTestRatio;
chr13	48881426	48881526	RB1	RB100002	-0.365768953546959	2	-0.365768953546959	1	0.728378832427481	1	1.93259393363885e-17	NA	NA	SegRatio=-0.37,AbsMeanSigma=3.62,pvalue=7.88835420518021e-19,pvalueTTest=0.0815504507692351,Adjusted:byPvalueTTestRatio;
chr13	48881526	48881660	RB1	RB100003	NA	2	-0.365768953546959	1	0.728378832427481	1	1.93259393363885e-17	NA	NA	SegRatio=-0.37,AbsMeanSigma=3.62,pvalue=7.88835420518021e-19,pvalueTTest=0.0815504507692351,Adjusted:byPvalueTTestRatio;
chr13	48916644	48916755	RB1	RB100004	NA	2	-0.365768953546959	1	0.728378832427481	1	1.93259393363885e-17	NA	NA	SegRatio=-0.37,AbsMeanSigma=3.62,pvalue=7.88835420518021e-19,pvalueTTest=0.0815504507692351,Adjusted:byPvalueTTestRatio;
chr13	48916748	48916858	RB1	RB100005	-0.639280833456771	2	-0.365768953546959	1	0.728378832427481	1	1.93259393363885e-17	NA	NA	SegRatio=-0.37,AbsMeanSigma=3.62,pvalue=7.88835420518021e-19,pvalueTTest=0.0815504507692351,Adjusted:byPvalueTTestRatio;
chr13	48916814	48916924	RB1	RB100006	-0.345889664643741	2	-0.365768953546959	1	0.728378832427481	1	1.93259393363885e-17	NA	NA	SegRatio=-0.37,AbsMeanSigma=3.62,pvalue=7.88835420518021e-19,pvalueTTest=0.0815504507692351,Adjusted:byPvalueTTestRatio;
chr13	48919168	48919279	RB1	RB100007	NA	2	-1.92650646353879	1	0.728378832427481	1	1.93259393363885e-17	NA	NA	SegRatio=-1.93,AbsMeanSigma=8.26,pvalue=1.65443512929686e-31,pvalueTTest=1,Adjusted:byPvalueTTestRatio;
chr13	48919275	48919385	RB1	RB100008	-1.92650646353879	2	-1.92650646353879	1	0.728378832427481	1	1.93259393363885e-17	NA	NA	SegRatio=-1.93,AbsMeanSigma=8.26,pvalue=1.65443512929686e-31,pvalueTTest=1,Adjusted:byPvalueTTestRatio;
chr13	48921971	48922085	RB1	RB100009	NA	1	-0.760022312895447	1	0.728378832427481	1	1.93259393363885e-17	NA	NA	SegRatio=-0.76,AbsMeanSigma=6.45,pvalue=1.08648875092607e-110,pvalueTTest=0.00799771889982315,
chr13	48923051	48923120	RB1	RB100010	NA	1	-0.760022312895447	1	0.728378832427481	1	1.93259393363885e-17	NA	NA	SegRatio=-0.76,AbsMeanSigma=6.45,pvalue=1.08648875092607e-110,pvalueTTest=0.00799771889982315,
chr13	48923120	48923208	RB1	RB100011	NA	1	-0.760022312895447	1	0.728378832427481	1	1.93259393363885e-17	NA	NA	SegRatio=-0.76,AbsMeanSigma=6.45,pvalue=1.08648875092607e-110,pvalueTTest=0.00799771889982315,
chr13	48934113	48934226	RB1	RB100012	NA	1	-0.760022312895447	1	0.728378832427481	1	1.93259393363885e-17	NA	NA	SegRatio=-0.76,AbsMeanSigma=6.45,pvalue=1.08648875092607e-110,pvalueTTest=0.00799771889982315,
chr13	48934217	48934331	RB1	RB100013	-0.602056532164301	1	-0.760022312895447	1	0.728378832427481	1	1.93259393363885e-17	NA	NA	SegRatio=-0.76,AbsMeanSigma=6.45,pvalue=1.08648875092607e-110,pvalueTTest=0.00799771889982315,
chr13	48936988	48937053	RB1	RB100014	NA	1	-0.760022312895447	1	0.728378832427481	1	1.93259393363885e-17	NA	NA	SegRatio=-0.76,AbsMeanSigma=6.45,pvalue=1.08648875092607e-110,pvalueTTest=0.00799771889982315,
chr13	48938984	48939094	RB1	RB100015	NA	1	-0.760022312895447	1	0.728378832427481	1	1.93259393363885e-17	NA	NA	SegRatio=-0.76,AbsMeanSigma=6.45,pvalue=1.08648875092607e-110,pvalueTTest=0.00799771889982315,
chr13	48939082	48939153	RB1	RB100016	NA	1	-0.760022312895447	1	0.728378832427481	1	1.93259393363885e-17	NA	NA	SegRatio=-0.76,AbsMeanSigma=6.45,pvalue=1.08648875092607e-110,pvalueTTest=0.00799771889982315,
chr13	48941589	48941699	RB1	RB100017	-2.45271431836376	1	-0.760022312895447	1	0.728378832427481	1	1.93259393363885e-17	NA	NA	SegRatio=-0.76,AbsMeanSigma=6.45,pvalue=1.08648875092607e-110,pvalueTTest=0.00799771889982315,
chr13	48941660	48941749	RB1	RB100018	NA	1	-0.760022312895447	1	0.728378832427481	1	1.93259393363885e-17	NA	NA	SegRatio=-0.76,AbsMeanSigma=6.45,pvalue=1.08648875092607e-110,pvalueTTest=0.00799771889982315,
chr13	48942623	48942731	RB1	RB100019	-0.760022312895447	1	-0.760022312895447	1	0.728378832427481	1	1.93259393363885e-17	NA	NA	SegRatio=-0.76,AbsMeanSigma=6.45,pvalue=1.08648875092607e-110,pvalueTTest=0.00799771889982315,
chr13	48942689	48942800	RB1	RB100020	-2.8093210463251	1	-0.633451762682184	1	0.728378832427481	1	1.93259393363885e-17	q-value=2.26903300109093e-10, copies=0	NA	SegRatio=-0.63,AbsMeanSigma=7.29,pvalue=9.34947642013544e-210,pvalueTTest=4.38773907544348e-09,
chr13	48947516	48947607	RB1	RB100021	NA	1	-0.633451762682184	1	0.728378832427481	1	1.93259393363885e-17	NA	NA	SegRatio=-0.63,AbsMeanSigma=7.29,pvalue=9.34947642013544e-210,pvalueTTest=4.38773907544348e-09,
chr13	48947551	48947655	RB1	RB100022	NA	1	-0.633451762682184	1	0.728378832427481	1	1.93259393363885e-17	NA	NA	SegRatio=-0.63,AbsMeanSigma=7.29,pvalue=9.34947642013544e-210,pvalueTTest=4.38773907544348e-09,
chr13	48951024	48951128	RB1	RB100023	-0.568364337777826	1	-0.633451762682184	1	0.728378832427481	1	1.93259393363885e-17	NA	NA	SegRatio=-0.63,AbsMeanSigma=7.29,pvalue=9.34947642013544e-210,pvalueTTest=4.38773907544348e-09,
chr13	48951107	48951218	RB1	RB100024	-0.76620429649585	1	-0.633451762682184	1	0.728378832427481	1	1.93259393363885e-17	NA	NA	SegRatio=-0.63,AbsMeanSigma=7.29,pvalue=9.34947642013544e-210,pvalueTTest=4.38773907544348e-09,
chr13	48953704	48953767	RB1	RB100025	NA	1	-0.633451762682184	1	0.728378832427481	1	1.93259393363885e-17	NA	NA	SegRatio=-0.63,AbsMeanSigma=7.29,pvalue=9.34947642013544e-210,pvalueTTest=4.38773907544348e-09,
chr13	48953761	48953879	RB1	RB100026	-0.618642477072306	1	-0.633451762682184	1	0.728378832427481	1	1.93259393363885e-17	NA	NA	SegRatio=-0.63,AbsMeanSigma=7.29,pvalue=9.34947642013544e-210,pvalueTTest=4.38773907544348e-09,
chr13	48954199	48954298	RB1	RB100027	NA	1	-0.633451762682184	1	0.728378832427481	1	1.93259393363885e-17	NA	NA	SegRatio=-0.63,AbsMeanSigma=7.29,pvalue=9.34947642013544e-210,pvalueTTest=4.38773907544348e-09,
chr13	48954316	48954409	RB1	RB100028	-1.22234003988172	1	-0.633451762682184	1	0.728378832427481	1	1.93259393363885e-17	q-value=8.96043919665404e-05, copies=0.5	NA	SegRatio=-0.63,AbsMeanSigma=7.29,pvalue=9.34947642013544e-210,pvalueTTest=4.38773907544348e-09,
chr13	48955309	48955421	RB1	RB100029	NA	1	-0.633451762682184	1	0.728378832427481	1	1.93259393363885e-17	NA	NA	SegRatio=-0.63,AbsMeanSigma=7.29,pvalue=9.34947642013544e-210,pvalueTTest=4.38773907544348e-09,
chr13	48955422	48955539	RB1	RB100030	-0.51535406637944	1	-0.633451762682184	1	0.728378832427481	1	1.93259393363885e-17	NA	NA	SegRatio=-0.63,AbsMeanSigma=7.29,pvalue=9.34947642013544e-210,pvalueTTest=4.38773907544348e-09,
chr13	48955540	48955641	RB1	RB100031	-0.814971471467807	1	-0.633451762682184	1	0.728378832427481	1	1.93259393363885e-17	NA	NA	SegRatio=-0.63,AbsMeanSigma=7.29,pvalue=9.34947642013544e-210,pvalueTTest=4.38773907544348e-09,
chr13	49027104	49027215	RB1	RB100032	-0.766085187899549	1	-0.633451762682184	1	0.728378832427481	1	1.93259393363885e-17	NA	NA	SegRatio=-0.63,AbsMeanSigma=7.29,pvalue=9.34947642013544e-210,pvalueTTest=4.38773907544348e-09,
chr13	49027215	49027325	RB1	RB100033	NA	1	-0.633451762682184	1	0.728378832427481	1	1.93259393363885e-17	NA	NA	SegRatio=-0.63,AbsMeanSigma=7.29,pvalue=9.34947642013544e-210,pvalueTTest=4.38773907544348e-09,
chr13	49030305	49030413	RB1	RB100034	-0.633451762682184	1	-0.633451762682184	1	0.728378832427481	1	1.93259393363885e-17	NA	NA	SegRatio=-0.63,AbsMeanSigma=7.29,pvalue=9.34947642013544e-210,pvalueTTest=4.38773907544348e-09,
chr13	49030405	49030521	RB1	RB100035	-0.848885611482824	1	-0.633451762682184	1	0.728378832427481	1	1.93259393363885e-17	NA	NA	SegRatio=-0.63,AbsMeanSigma=7.29,pvalue=9.34947642013544e-210,pvalueTTest=4.38773907544348e-09,
chr13	49033760	49033866	RB1	RB100036	-0.812626449475478	1	-0.633451762682184	1	0.728378832427481	1	1.93259393363885e-17	NA	NA	SegRatio=-0.63,AbsMeanSigma=7.29,pvalue=9.34947642013544e-210,pvalueTTest=4.38773907544348e-09,
chr13	49033862	49033996	RB1	RB100037.RB100038	-0.628231022836162	1	-0.633451762682184	1	0.728378832427481	1	1.93259393363885e-17	NA	NA	SegRatio=-0.63,AbsMeanSigma=7.29,pvalue=9.34947642013544e-210,pvalueTTest=4.38773907544348e-09,
chr13	49037888	49037965	RB1	RB100039	-2.5598913956884	1	-0.624045221447209	1	0.728378832427481	1	1.93259393363885e-17	q-value=1.81692721131682e-09, copies=0	NA	SegRatio=-0.62,AbsMeanSigma=5.24,pvalue=0,pvalueTTest=6.54091524148919e-40,
chr13	49037949	49038058	RB1	RB100040	NA	1	-0.624045221447209	1	0.728378832427481	1	1.93259393363885e-17	NA	NA	SegRatio=-0.62,AbsMeanSigma=5.24,pvalue=0,pvalueTTest=6.54091524148919e-40,
chr13	49039140	49039249	RB1	RB100041	-0.508456878981431	1	-0.624045221447209	1	0.728378832427481	1	1.93259393363885e-17	NA	NA	SegRatio=-0.62,AbsMeanSigma=5.24,pvalue=0,pvalueTTest=6.54091524148919e-40,
chr13	49039242	49039359	RB1	RB100042	NA	1	-0.624045221447209	1	0.728378832427481	1	1.93259393363885e-17	NA	NA	SegRatio=-0.62,AbsMeanSigma=5.24,pvalue=0,pvalueTTest=6.54091524148919e-40,
chr13	49039300	49039413	RB1	RB100043	-0.83236239575576	1	-0.624045221447209	1	0.728378832427481	1	1.93259393363885e-17	NA	NA	SegRatio=-0.62,AbsMeanSigma=5.24,pvalue=0,pvalueTTest=6.54091524148919e-40,
chr13	49039374	49039488	RB1	RB100044	-0.657121912181656	1	-0.624045221447209	1	0.728378832427481	1	1.93259393363885e-17	NA	NA	SegRatio=-0.62,AbsMeanSigma=5.24,pvalue=0,pvalueTTest=6.54091524148919e-40,
chr13	49039484	49039598	RB1	RB100045	-0.381418824098255	1	-0.624045221447209	1	0.728378832427481	1	1.93259393363885e-17	NA	NA	SegRatio=-0.62,AbsMeanSigma=5.24,pvalue=0,pvalueTTest=6.54091524148919e-40,
chr13	49047405	49047518	RB1	RB100046	NA	1	-0.624045221447209	1	0.728378832427481	1	1.93259393363885e-17	NA	NA	SegRatio=-0.62,AbsMeanSigma=5.24,pvalue=0,pvalueTTest=6.54091524148919e-40,
chr13	49047518	49047631	RB1	RB100047	NA	1	-0.624045221447209	1	0.728378832427481	1	1.93259393363885e-17	NA	NA	SegRatio=-0.62,AbsMeanSigma=5.24,pvalue=0,pvalueTTest=6.54091524148919e-40,
chr13	49050797	49050912	RB1	RB100048	-0.575176003339844	1	-0.624045221447209	1	0.728378832427481	1	1.93259393363885e-17	NA	NA	SegRatio=-0.62,AbsMeanSigma=5.24,pvalue=0,pvalueTTest=6.54091524148919e-40,
chr13	49050884	49050970	RB1	RB100049	-0.783888443728964	1	-0.624045221447209	1	0.728378832427481	1	1.93259393363885e-17	NA	NA	SegRatio=-0.62,AbsMeanSigma=5.24,pvalue=0,pvalueTTest=6.54091524148919e-40,
chr13	49050970	49051077	RB1	RB100050	-0.699946677019638	1	-0.624045221447209	1	0.728378832427481	1	1.93259393363885e-17	NA	NA	SegRatio=-0.62,AbsMeanSigma=5.24,pvalue=0,pvalueTTest=6.54091524148919e-40,
chr13	49051416	49051509	RB1	RB100051	-1.46581196638381	1	-0.624045221447209	1	0.728378832427481	1	1.93259393363885e-17	q-value=6.44897292597669e-10, copies=0.5	NA	SegRatio=-0.62,AbsMeanSigma=5.24,pvalue=0,pvalueTTest=6.54091524148919e-40,
chr13	49051510	49051627	RB1	RB100052	-0.521187648465032	1	-0.624045221447209	1	0.728378832427481	1	1.93259393363885e-17	NA	NA	SegRatio=-0.62,AbsMeanSigma=5.24,pvalue=0,pvalueTTest=6.54091524148919e-40,
chr13	49054100	49054186	RB1	RB100053	-0.706283317208309	1	-0.624045221447209	1	0.728378832427481	1	1.93259393363885e-17	NA	NA	SegRatio=-0.62,AbsMeanSigma=5.24,pvalue=0,pvalueTTest=6.54091524148919e-40,
chr13	49054182	49054294	RB1	RB100054	-0.676933958600804	1	-0.624045221447209	1	0.728378832427481	1	1.93259393363885e-17	NA	NA	SegRatio=-0.62,AbsMeanSigma=5.24,pvalue=0,pvalueTTest=6.54091524148919e-40,
chr13	52508863	52508971	ATP7B	ATP7B00001	-0.62323276083574	1	-0.624045221447209	1	1.45652730747686e-35	1	1.45652730747686e-35	NA	NA	SegRatio=-0.62,AbsMeanSigma=5.24,pvalue=0,pvalueTTest=6.54091524148919e-40,
chr13	52508949	52509066	ATP7B	ATP7B00002	-0.510021988570756	1	-0.624045221447209	1	1.45652730747686e-35	1	1.45652730747686e-35	NA	NA	SegRatio=-0.62,AbsMeanSigma=5.24,pvalue=0,pvalueTTest=6.54091524148919e-40,
chr13	52509028	52509147	ATP7B	ATP7B00003	-0.650263119355744	1	-0.624045221447209	1	1.45652730747686e-35	1	1.45652730747686e-35	NA	NA	SegRatio=-0.62,AbsMeanSigma=5.24,pvalue=0,pvalueTTest=6.54091524148919e-40,
chr13	52509148	52509263	ATP7B	ATP7B00004	-0.643976593965179	1	-0.624045221447209	1	1.45652730747686e-35	1	1.45652730747686e-35	NA	NA	SegRatio=-0.62,AbsMeanSigma=5.24,pvalue=0,pvalueTTest=6.54091524148919e-40,
chr13	52509708	52509828	ATP7B	ATP7B00005	-0.787308962058052	1	-0.624045221447209	1	1.45652730747686e-35	1	1.45652730747686e-35	NA	NA	SegRatio=-0.62,AbsMeanSigma=5.24,pvalue=0,pvalueTTest=6.54091524148919e-40,
chr13	52509829	52509925	ATP7B	ATP7B00006	-0.340848935855923	1	-0.624045221447209	1	1.45652730747686e-35	1	1.45652730747686e-35	NA	NA	SegRatio=-0.62,AbsMeanSigma=5.24,pvalue=0,pvalueTTest=6.54091524148919e-40,
chr13	52511311	52511427	ATP7B	ATP7B00007	-0.707212677217957	1	-0.624045221447209	1	1.45652730747686e-35	1	1.45652730747686e-35	NA	NA	SegRatio=-0.62,AbsMeanSigma=5.24,pvalue=0,pvalueTTest=6.54091524148919e-40,
chr13	52511410	52511527	ATP7B	ATP7B00008	-0.647946950315652	1	-0.624045221447209	1	1.45652730747686e-35	1	1.45652730747686e-35	NA	NA	SegRatio=-0.62,AbsMeanSigma=5.24,pvalue=0,pvalueTTest=6.54091524148919e-40,
chr13	52511499	52511605	ATP7B	ATP7B00009	-1.0076829537477	1	-0.624045221447209	1	1.45652730747686e-35	1	1.45652730747686e-35	NA	NA	SegRatio=-0.62,AbsMeanSigma=5.24,pvalue=0,pvalueTTest=6.54091524148919e-40,
chr13	52511618	52511737	ATP7B	ATP7B00010	-0.460280583431743	1	-0.624045221447209	1	1.45652730747686e-35	1	1.45652730747686e-35	NA	NA	SegRatio=-0.62,AbsMeanSigma=5.24,pvalue=0,pvalueTTest=6.54091524148919e-40,
chr13	52511738	52511857	ATP7B	ATP7B00011	-0.545112247769799	1	-0.624045221447209	1	1.45652730747686e-35	1	1.45652730747686e-35	NA	NA	SegRatio=-0.62,AbsMeanSigma=5.24,pvalue=0,pvalueTTest=6.54091524148919e-40,
chr13	52513130	52513228	ATP7B	ATP7B00012	-0.666760701799808	1	-0.624045221447209	1	1.45652730747686e-35	1	1.45652730747686e-35	NA	NA	SegRatio=-0.62,AbsMeanSigma=5.24,pvalue=0,pvalueTTest=6.54091524148919e-40,
chr13	52513205	52513309	ATP7B	ATP7B00013	-0.487205416651348	1	-0.624045221447209	1	1.45652730747686e-35	1	1.45652730747686e-35	NA	NA	SegRatio=-0.62,AbsMeanSigma=5.24,pvalue=0,pvalueTTest=6.54091524148919e-40,
chr13	52513296	52513390	ATP7B	ATP7B00014	-0.571272067889128	1	-0.624045221447209	1	1.45652730747686e-35	1	1.45652730747686e-35	NA	NA	SegRatio=-0.62,AbsMeanSigma=5.24,pvalue=0,pvalueTTest=6.54091524148919e-40,
chr13	52515190	52515287	ATP7B	ATP7B00015	-0.415292973783159	1	-0.624045221447209	1	1.45652730747686e-35	1	1.45652730747686e-35	NA	NA	SegRatio=-0.62,AbsMeanSigma=5.24,pvalue=0,pvalueTTest=6.54091524148919e-40,
chr13	52515216	52515326	ATP7B	ATP7B00016	-0.766671572083778	1	-0.624045221447209	1	1.45652730747686e-35	1	1.45652730747686e-35	NA	NA	SegRatio=-0.62,AbsMeanSigma=5.24,pvalue=0,pvalueTTest=6.54091524148919e-40,
chr13	52515306	52515421	ATP7B	ATP7B00017	-0.720920286939002	1	-0.624045221447209	1	1.45652730747686e-35	1	1.45652730747686e-35	NA	NA	SegRatio=-0.62,AbsMeanSigma=5.24,pvalue=0,pvalueTTest=6.54091524148919e-40,
chr13	52516495	52516613	ATP7B	ATP7B00018	-0.521658872247713	1	-0.624045221447209	1	1.45652730747686e-35	1	1.45652730747686e-35	NA	NA	SegRatio=-0.62,AbsMeanSigma=5.24,pvalue=0,pvalueTTest=6.54091524148919e-40,
chr13	52516560	52516677	ATP7B	ATP7B00019	-0.782949389234634	1	-0.624045221447209	1	1.45652730747686e-35	1	1.45652730747686e-35	NA	NA	SegRatio=-0.62,AbsMeanSigma=5.24,pvalue=0,pvalueTTest=6.54091524148919e-40,
chr13	52516620	52516734	ATP7B	ATP7B00020	-0.547926874813296	1	-0.624045221447209	1	1.45652730747686e-35	1	1.45652730747686e-35	NA	NA	SegRatio=-0.62,AbsMeanSigma=5.24,pvalue=0,pvalueTTest=6.54091524148919e-40,
chr13	52518195	52518316	ATP7B	ATP7B00021	-0.837026247916424	1	-0.624045221447209	1	1.45652730747686e-35	1	1.45652730747686e-35	NA	NA	SegRatio=-0.62,AbsMeanSigma=5.24,pvalue=0,pvalueTTest=6.54091524148919e-40,
chr13	52518271	52518391	ATP7B	ATP7B00022	-0.355199678903932	1	-0.624045221447209	1	1.45652730747686e-35	1	1.45652730747686e-35	NA	NA	SegRatio=-0.62,AbsMeanSigma=5.24,pvalue=0,pvalueTTest=6.54091524148919e-40,
chr13	52518330	52518448	ATP7B	ATP7B00023	-0.655863899276506	1	-0.624045221447209	1	1.45652730747686e-35	1	1.45652730747686e-35	NA	NA	SegRatio=-0.62,AbsMeanSigma=5.24,pvalue=0,pvalueTTest=6.54091524148919e-40,
chr13	52520350	52520448	ATP7B	ATP7B00024	-0.694893458325143	1	-0.624045221447209	1	1.45652730747686e-35	1	1.45652730747686e-35	NA	NA	SegRatio=-0.62,AbsMeanSigma=5.24,pvalue=0,pvalueTTest=6.54091524148919e-40,
chr13	52520433	52520557	ATP7B	ATP7B00025	-0.645337269549124	1	-0.624045221447209	1	1.45652730747686e-35	1	1.45652730747686e-35	NA	NA	SegRatio=-0.62,AbsMeanSigma=5.24,pvalue=0,pvalueTTest=6.54091524148919e-40,
chr13	52520470	52520592	ATP7B	ATP7B00026	-0.527292637723923	1	-0.624045221447209	1	1.45652730747686e-35	1	1.45652730747686e-35	NA	NA	SegRatio=-0.62,AbsMeanSigma=5.24,pvalue=0,pvalueTTest=6.54091524148919e-40,
chr13	52520568	52520676	ATP7B	ATP7B00027	-0.536461749012773	1	-0.624045221447209	1	1.45652730747686e-35	1	1.45652730747686e-35	NA	NA	SegRatio=-0.62,AbsMeanSigma=5.24,pvalue=0,pvalueTTest=6.54091524148919e-40,
chr13	52523774	52523886	ATP7B	ATP7B00028	-0.577882450264221	1	-0.624045221447209	1	1.45652730747686e-35	1	1.45652730747686e-35	NA	NA	SegRatio=-0.62,AbsMeanSigma=5.24,pvalue=0,pvalueTTest=6.54091524148919e-40,
chr13	52523887	52523998	ATP7B	ATP7B00029	-0.669350568399557	1	-0.624045221447209	1	1.45652730747686e-35	1	1.45652730747686e-35	NA	NA	SegRatio=-0.62,AbsMeanSigma=5.24,pvalue=0,pvalueTTest=6.54091524148919e-40,
chr13	52524115	52524226	ATP7B	ATP7B00030	-0.523843919846854	1	-0.624045221447209	1	1.45652730747686e-35	1	1.45652730747686e-35	NA	NA	SegRatio=-0.62,AbsMeanSigma=5.24,pvalue=0,pvalueTTest=6.54091524148919e-40,
chr13	52524157	52524273	ATP7B	ATP7B00031	-0.613701966270364	1	-0.624045221447209	1	1.45652730747686e-35	1	1.45652730747686e-35	NA	NA	SegRatio=-0.62,AbsMeanSigma=5.24,pvalue=0,pvalueTTest=6.54091524148919e-40,
chr13	52524248	52524342	ATP7B	ATP7B00032	-0.810935223031921	1	-0.624045221447209	1	1.45652730747686e-35	1	1.45652730747686e-35	NA	NA	SegRatio=-0.62,AbsMeanSigma=5.24,pvalue=0,pvalueTTest=6.54091524148919e-40,
chr13	52524321	52524432	ATP7B	ATP7B00033	-0.536592503415379	1	-0.624045221447209	1	1.45652730747686e-35	1	1.45652730747686e-35	NA	NA	SegRatio=-0.62,AbsMeanSigma=5.24,pvalue=0,pvalueTTest=6.54091524148919e-40,
chr13	52524422	52524541	ATP7B	ATP7B00034	-0.496202168010433	1	-0.624045221447209	1	1.45652730747686e-35	1	1.45652730747686e-35	NA	NA	SegRatio=-0.62,AbsMeanSigma=5.24,pvalue=0,pvalueTTest=6.54091524148919e-40,
chr13	52524470	52524590	ATP7B	ATP7B00035	-0.600157545780155	1	-0.624045221447209	1	1.45652730747686e-35	1	1.45652730747686e-35	NA	NA	SegRatio=-0.62,AbsMeanSigma=5.24,pvalue=0,pvalueTTest=6.54091524148919e-40,
chr13	52531629	52531740	ATP7B	ATP7B00036	-0.595132305611166	1	-0.624045221447209	1	1.45652730747686e-35	1	1.45652730747686e-35	NA	NA	SegRatio=-0.62,AbsMeanSigma=5.24,pvalue=0,pvalueTTest=6.54091524148919e-40,
chr13	52531713	52531824	ATP7B	ATP7B00037	-0.454288631322585	1	-0.624045221447209	1	1.45652730747686e-35	1	1.45652730747686e-35	NA	NA	SegRatio=-0.62,AbsMeanSigma=5.24,pvalue=0,pvalueTTest=6.54091524148919e-40,
chr13	52532393	52532512	ATP7B	ATP7B00038	-0.610840855549295	1	-0.624045221447209	1	1.45652730747686e-35	1	1.45652730747686e-35	NA	NA	SegRatio=-0.62,AbsMeanSigma=5.24,pvalue=0,pvalueTTest=6.54091524148919e-40,
chr13	52532451	52532556	ATP7B	ATP7B00039	-0.762245954668523	1	-0.624045221447209	1	1.45652730747686e-35	1	1.45652730747686e-35	NA	NA	SegRatio=-0.62,AbsMeanSigma=5.24,pvalue=0,pvalueTTest=6.54091524148919e-40,
chr13	52532524	52532642	ATP7B	ATP7B00040	-0.624045221447209	1	-0.624045221447209	1	1.45652730747686e-35	1	1.45652730747686e-35	NA	NA	SegRatio=-0.62,AbsMeanSigma=5.24,pvalue=0,pvalueTTest=6.54091524148919e-40,
chr13	52532578	52532679	ATP7B	ATP7B00041	-0.434968117911931	1	-0.624045221447209	1	1.45652730747686e-35	1	1.45652730747686e-35	NA	NA	SegRatio=-0.62,AbsMeanSigma=5.24,pvalue=0,pvalueTTest=6.54091524148919e-40,
chr13	52532668	52532784	ATP7B	ATP7B00042	-0.756584940937776	1	-0.624045221447209	1	1.45652730747686e-35	1	1.45652730747686e-35	NA	NA	SegRatio=-0.62,AbsMeanSigma=5.24,pvalue=0,pvalueTTest=6.54091524148919e-40,
chr13	52534209	52534325	ATP7B	ATP7B00043	-0.497488576371359	1	-0.624045221447209	1	1.45652730747686e-35	1	1.45652730747686e-35	NA	NA	SegRatio=-0.62,AbsMeanSigma=5.24,pvalue=0,pvalueTTest=6.54091524148919e-40,
chr13	52534285	52534402	ATP7B	ATP7B00044	-0.787888455635799	1	-0.624045221447209	1	1.45652730747686e-35	1	1.45652730747686e-35	NA	NA	SegRatio=-0.62,AbsMeanSigma=5.24,pvalue=0,pvalueTTest=6.54091524148919e-40,
chr13	52534347	52534464	ATP7B	ATP7B00045	-0.737770799625302	1	-0.624045221447209	1	1.45652730747686e-35	1	1.45652730747686e-35	NA	NA	SegRatio=-0.62,AbsMeanSigma=5.24,pvalue=0,pvalueTTest=6.54091524148919e-40,
chr13	52534453	52534557	ATP7B	ATP7B00046	-0.522526931091166	1	-0.624045221447209	1	1.45652730747686e-35	1	1.45652730747686e-35	NA	NA	SegRatio=-0.62,AbsMeanSigma=5.24,pvalue=0,pvalueTTest=6.54091524148919e-40,
chr13	52535935	52536033	ATP7B	ATP7B00047	-0.561856304548065	1	-0.624045221447209	1	1.45652730747686e-35	1	1.45652730747686e-35	NA	NA	SegRatio=-0.62,AbsMeanSigma=5.24,pvalue=0,pvalueTTest=6.54091524148919e-40,
chr13	52535992	52536094	ATP7B	ATP7B00048	-0.50167338658875	1	-0.624045221447209	1	1.45652730747686e-35	1	1.45652730747686e-35	NA	NA	SegRatio=-0.62,AbsMeanSigma=5.24,pvalue=0,pvalueTTest=6.54091524148919e-40,
chr13	52538898	52539036	ATP7B	ATP7B00049	NA	1	-0.624045221447209	1	1.45652730747686e-35	1	1.45652730747686e-35	NA	NA	SegRatio=-0.62,AbsMeanSigma=5.24,pvalue=0,pvalueTTest=6.54091524148919e-40,
chr13	52539036	52539154	ATP7B	ATP7B00050	NA	1	-0.624045221447209	1	1.45652730747686e-35	1	1.45652730747686e-35	NA	NA	SegRatio=-0.62,AbsMeanSigma=5.24,pvalue=0,pvalueTTest=6.54091524148919e-40,
chr13	52539142	52539238	ATP7B	ATP7B00051	-0.619425902434949	1	-0.624045221447209	1	1.45652730747686e-35	1	1.45652730747686e-35	NA	NA	SegRatio=-0.62,AbsMeanSigma=5.24,pvalue=0,pvalueTTest=6.54091524148919e-40,
chr13	52542554	52542672	ATP7B	ATP7B00052	-0.421323985101467	1	-0.624045221447209	1	1.45652730747686e-35	1	1.45652730747686e-35	NA	NA	SegRatio=-0.62,AbsMeanSigma=5.24,pvalue=0,pvalueTTest=6.54091524148919e-40,
chr13	52542655	52542765	ATP7B	ATP7B00053	-0.621893673837841	1	-0.624045221447209	1	1.45652730747686e-35	1	1.45652730747686e-35	NA	NA	SegRatio=-0.62,AbsMeanSigma=5.24,pvalue=0,pvalueTTest=6.54091524148919e-40,
chr13	52544606	52544725	ATP7B	ATP7B00054	-0.731901704427725	1	-0.624045221447209	1	1.45652730747686e-35	1	1.45652730747686e-35	NA	NA	SegRatio=-0.62,AbsMeanSigma=5.24,pvalue=0,pvalueTTest=6.54091524148919e-40,
chr13	52544710	52544823	ATP7B	ATP7B00055	-0.82043308132086	1	-0.624045221447209	1	1.45652730747686e-35	1	1.45652730747686e-35	NA	NA	SegRatio=-0.62,AbsMeanSigma=5.24,pvalue=0,pvalueTTest=6.54091524148919e-40,
chr13	52544821	52544939	ATP7B	ATP7B00056	-0.944287482931523	1	-0.624045221447209	1	1.45652730747686e-35	1	1.45652730747686e-35	NA	NA	SegRatio=-0.62,AbsMeanSigma=5.24,pvalue=0,pvalueTTest=6.54091524148919e-40,
chr13	52548017	52548111	ATP7B	ATP7B00057	-0.506526482315176	1	-0.624045221447209	1	1.45652730747686e-35	1	1.45652730747686e-35	NA	NA	SegRatio=-0.62,AbsMeanSigma=5.24,pvalue=0,pvalueTTest=6.54091524148919e-40,
chr13	52548094	52548209	ATP7B	ATP7B00058	-0.423423640364949	1	-0.624045221447209	1	1.45652730747686e-35	1	1.45652730747686e-35	NA	NA	SegRatio=-0.62,AbsMeanSigma=5.24,pvalue=0,pvalueTTest=6.54091524148919e-40,
chr13	52548160	52548269	ATP7B	ATP7B00059	-0.587387534834676	1	-0.624045221447209	1	1.45652730747686e-35	1	1.45652730747686e-35	NA	NA	SegRatio=-0.62,AbsMeanSigma=5.24,pvalue=0,pvalueTTest=6.54091524148919e-40,
chr13	52548254	52548366	ATP7B	ATP7B00060	-0.875187358971104	1	-0.624045221447209	1	1.45652730747686e-35	1	1.45652730747686e-35	NA	NA	SegRatio=-0.62,AbsMeanSigma=5.24,pvalue=0,pvalueTTest=6.54091524148919e-40,
chr13	52548342	52548443	ATP7B	ATP7B00061	-0.642508627128075	1	-0.624045221447209	1	1.45652730747686e-35	1	1.45652730747686e-35	NA	NA	SegRatio=-0.62,AbsMeanSigma=5.24,pvalue=0,pvalueTTest=6.54091524148919e-40,
chr13	52548414	52548533	ATP7B	ATP7B00062	-0.44296666092322	1	-0.624045221447209	1	1.45652730747686e-35	1	1.45652730747686e-35	NA	NA	SegRatio=-0.62,AbsMeanSigma=5.24,pvalue=0,pvalueTTest=6.54091524148919e-40,
chr13	52548496	52548606	ATP7B	ATP7B00063	-0.710268851538763	1	-0.624045221447209	1	1.45652730747686e-35	1	1.45652730747686e-35	NA	NA	SegRatio=-0.62,AbsMeanSigma=5.24,pvalue=0,pvalueTTest=6.54091524148919e-40,
chr13	52548557	52548667	ATP7B	ATP7B00064	-0.701068035316501	1	-0.624045221447209	1	1.45652730747686e-35	1	1.45652730747686e-35	NA	NA	SegRatio=-0.62,AbsMeanSigma=5.24,pvalue=0,pvalueTTest=6.54091524148919e-40,
chr13	52548666	52548777	ATP7B	ATP7B00065	-0.610432011190078	1	-0.624045221447209	1	1.45652730747686e-35	1	1.45652730747686e-35	NA	NA	SegRatio=-0.62,AbsMeanSigma=5.24,pvalue=0,pvalueTTest=6.54091524148919e-40,
chr13	52548756	52548872	ATP7B	ATP7B00066	-0.843438316418572	1	-0.624045221447209	1	1.45652730747686e-35	1	1.45652730747686e-35	NA	NA	SegRatio=-0.62,AbsMeanSigma=5.24,pvalue=0,pvalueTTest=6.54091524148919e-40,
chr13	52548852	52548970	ATP7B	ATP7B00067	-0.732837760463102	1	-0.624045221447209	1	1.45652730747686e-35	1	1.45652730747686e-35	NA	NA	SegRatio=-0.62,AbsMeanSigma=5.24,pvalue=0,pvalueTTest=6.54091524148919e-40,
chr13	52548953	52549072	ATP7B	ATP7B00068	-0.531057986009278	1	-0.624045221447209	1	1.45652730747686e-35	1	1.45652730747686e-35	NA	NA	SegRatio=-0.62,AbsMeanSigma=5.24,pvalue=0,pvalueTTest=6.54091524148919e-40,
chr13	52549052	52549160	ATP7B	ATP7B00069	-0.509169378012808	1	-0.624045221447209	1	1.45652730747686e-35	1	1.45652730747686e-35	NA	NA	SegRatio=-0.62,AbsMeanSigma=5.24,pvalue=0,pvalueTTest=6.54091524148919e-40,
chr13	52549127	52549218	ATP7B	ATP7B00070	-0.653831021190431	1	-0.624045221447209	1	1.45652730747686e-35	1	1.45652730747686e-35	NA	NA	SegRatio=-0.62,AbsMeanSigma=5.24,pvalue=0,pvalueTTest=6.54091524148919e-40,
chr13	52549169	52549277	ATP7B	ATP7B00071	-0.687649601816131	1	-0.624045221447209	1	1.45652730747686e-35	1	1.45652730747686e-35	NA	NA	SegRatio=-0.62,AbsMeanSigma=5.24,pvalue=0,pvalueTTest=6.54091524148919e-40,
chr13	52549257	52549369	ATP7B	ATP7B00072	-0.628893768800846	1	-0.624045221447209	1	1.45652730747686e-35	1	1.45652730747686e-35	NA	NA	SegRatio=-0.62,AbsMeanSigma=5.24,pvalue=0,pvalueTTest=6.54091524148919e-40,
chr13	52585380	52585495	ATP7B	ATP7B00073	-0.625612777508387	1	-0.624045221447209	1	1.45652730747686e-35	1	1.45652730747686e-35	NA	NA	SegRatio=-0.62,AbsMeanSigma=5.24,pvalue=0,pvalueTTest=6.54091524148919e-40,
chr16	3293094	3293210	MEFV	MEFV00001	0.0848056625701728	2	0.0382152691486492	2	0.000258983278644274	2.5	4.40513101788331e-06	NA	NA	SegRatio=0.04,AbsMeanSigma=0.43,pvalue=0.00016022397798729,pvalueTTest=0.00155341988267765,
chr16	3293184	3293298	MEFV	MEFV00002	-0.0960504805822947	2	0.0382152691486492	2	0.000258983278644274	2.5	4.40513101788331e-06	NA	NA	SegRatio=0.04,AbsMeanSigma=0.43,pvalue=0.00016022397798729,pvalueTTest=0.00155341988267765,
chr16	3293291	3293409	MEFV	MEFV00003	0.106986627923261	2	0.0382152691486492	2	0.000258983278644274	2.5	4.40513101788331e-06	NA	NA	SegRatio=0.04,AbsMeanSigma=0.43,pvalue=0.00016022397798729,pvalueTTest=0.00155341988267765,
chr16	3293397	3293500	MEFV	MEFV00004	0.00677961915047603	2	0.0382152691486492	2	0.000258983278644274	2.5	4.40513101788331e-06	NA	NA	SegRatio=0.04,AbsMeanSigma=0.43,pvalue=0.00016022397798729,pvalueTTest=0.00155341988267765,
chr16	3293425	3293537	MEFV	MEFV00005	0.235505612896955	2	0.0382152691486492	2	0.000258983278644274	2.5	4.40513101788331e-06	NA	NA	SegRatio=0.04,AbsMeanSigma=0.43,pvalue=0.00016022397798729,pvalueTTest=0.00155341988267765,
chr16	3293512	3293627	MEFV	MEFV00006	0.224878324266788	2	0.0382152691486492	2	0.000258983278644274	2.5	4.40513101788331e-06	NA	NA	SegRatio=0.04,AbsMeanSigma=0.43,pvalue=0.00016022397798729,pvalueTTest=0.00155341988267765,
chr16	3293618	3293736	MEFV	MEFV00007	0.126188198408386	2	0.0382152691486492	2	0.000258983278644274	2.5	4.40513101788331e-06	NA	NA	SegRatio=0.04,AbsMeanSigma=0.43,pvalue=0.00016022397798729,pvalueTTest=0.00155341988267765,
chr16	3293804	3293922	MEFV	MEFV00008	0.0145449706676871	2	0.0382152691486492	2	0.000258983278644274	2.5	4.40513101788331e-06	NA	NA	SegRatio=0.04,AbsMeanSigma=0.43,pvalue=0.00016022397798729,pvalueTTest=0.00155341988267765,
chr16	3293903	3294015	MEFV	MEFV00009	NA	2	0.0382152691486492	2	0.000258983278644274	2.5	4.40513101788331e-06	NA	NA	SegRatio=0.04,AbsMeanSigma=0.43,pvalue=0.00016022397798729,pvalueTTest=0.00155341988267765,
chr16	3293987	3294082	MEFV	MEFV00010	0.0727912962161132	2	0.0382152691486492	2	0.000258983278644274	2.5	4.40513101788331e-06	NA	NA	SegRatio=0.04,AbsMeanSigma=0.43,pvalue=0.00016022397798729,pvalueTTest=0.00155341988267765,
chr16	3294079	3294196	MEFV	MEFV00011	0.082498435876468	2	0.0382152691486492	2	0.000258983278644274	2.5	4.40513101788331e-06	NA	NA	SegRatio=0.04,AbsMeanSigma=0.43,pvalue=0.00016022397798729,pvalueTTest=0.00155341988267765,
chr16	3294201	3294319	MEFV	MEFV00012	NA	2	0.0382152691486492	2	0.000258983278644274	2.5	4.40513101788331e-06	NA	NA	SegRatio=0.04,AbsMeanSigma=0.43,pvalue=0.00016022397798729,pvalueTTest=0.00155341988267765,
chr16	3294441	3294557	MEFV	MEFV00013	0.0191780365756003	2	0.0382152691486492	2	0.000258983278644274	2.5	4.40513101788331e-06	NA	NA	SegRatio=0.04,AbsMeanSigma=0.43,pvalue=0.00016022397798729,pvalueTTest=0.00155341988267765,
chr16	3294550	3294663	MEFV	MEFV00014	0.383948866493525	2	0.0382152691486492	2	0.000258983278644274	2.5	4.40513101788331e-06	NA	NA	SegRatio=0.04,AbsMeanSigma=0.43,pvalue=0.00016022397798729,pvalueTTest=0.00155341988267765,
chr16	3296490	3296574	MEFV	MEFV00015	0.143208569158862	2	0.0382152691486492	2	0.000258983278644274	2.5	4.40513101788331e-06	NA	NA	SegRatio=0.04,AbsMeanSigma=0.43,pvalue=0.00016022397798729,pvalueTTest=0.00155341988267765,
chr16	3296973	3297084	MEFV	MEFV00016	0.0196203431844903	2	0.0382152691486492	2	0.000258983278644274	2.5	4.40513101788331e-06	NA	NA	SegRatio=0.04,AbsMeanSigma=0.43,pvalue=0.00016022397798729,pvalueTTest=0.00155341988267765,
chr16	3297031	3297152	MEFV	MEFV00017	0.281292648436186	2	0.0382152691486492	2	0.000258983278644274	2.5	4.40513101788331e-06	NA	NA	SegRatio=0.04,AbsMeanSigma=0.43,pvalue=0.00016022397798729,pvalueTTest=0.00155341988267765,
chr16	3297121	3297225	MEFV	MEFV00018	0.0519572693246605	2	0.0382152691486492	2	0.000258983278644274	2.5	4.40513101788331e-06	NA	NA	SegRatio=0.04,AbsMeanSigma=0.43,pvalue=0.00016022397798729,pvalueTTest=0.00155341988267765,
chr16	3297200	3297335	MEFV	MEFV00019	NA	2	0.0382152691486492	2	0.000258983278644274	2.5	4.40513101788331e-06	NA	NA	SegRatio=0.04,AbsMeanSigma=0.43,pvalue=0.00016022397798729,pvalueTTest=0.00155341988267765,
chr16	3298834	3298933	MEFV	MEFV00020	0.125851414085069	2	0.0382152691486492	2	0.000258983278644274	2.5	4.40513101788331e-06	NA	NA	SegRatio=0.04,AbsMeanSigma=0.43,pvalue=0.00016022397798729,pvalueTTest=0.00155341988267765,
chr16	3298923	3299041	MEFV	MEFV00021	0.148547204477257	2	0.0382152691486492	2	0.000258983278644274	2.5	4.40513101788331e-06	NA	NA	SegRatio=0.04,AbsMeanSigma=0.43,pvalue=0.00016022397798729,pvalueTTest=0.00155341988267765,
chr16	3299376	3299490	MEFV	MEFV00022	0.13051915563914	2	0.0382152691486492	2	0.000258983278644274	2.5	4.40513101788331e-06	NA	NA	SegRatio=0.04,AbsMeanSigma=0.43,pvalue=0.00016022397798729,pvalueTTest=0.00155341988267765,
chr16	3299435	3299526	MEFV	MEFV00023	0.128815356331291	2	0.0382152691486492	2	0.000258983278644274	2.5	4.40513101788331e-06	NA	NA	SegRatio=0.04,AbsMeanSigma=0.43,pvalue=0.00016022397798729,pvalueTTest=0.00155341988267765,
chr16	3299502	3299605	MEFV	MEFV00024	0.157686335495168	2	0.0382152691486492	2	0.000258983278644274	2.5	4.40513101788331e-06	NA	NA	SegRatio=0.04,AbsMeanSigma=0.43,pvalue=0.00016022397798729,pvalueTTest=0.00155341988267765,
chr16	3299571	3299713	MEFV	MEFV00025	NA	2	0.0382152691486492	2	0.000258983278644274	2.5	4.40513101788331e-06	NA	NA	SegRatio=0.04,AbsMeanSigma=0.43,pvalue=0.00016022397798729,pvalueTTest=0.00155341988267765,
chr16	3299713	3299833	MEFV	MEFV00026	-0.145155126459327	2	0.0382152691486492	2	0.000258983278644274	2.5	4.40513101788331e-06	NA	NA	SegRatio=0.04,AbsMeanSigma=0.43,pvalue=0.00016022397798729,pvalueTTest=0.00155341988267765,
chr16	3304034	3304176	MEFV	MEFV00027	NA	2	0.0382152691486492	2	0.000258983278644274	2.5	4.40513101788331e-06	NA	NA	SegRatio=0.04,AbsMeanSigma=0.43,pvalue=0.00016022397798729,pvalueTTest=0.00155341988267765,
chr16	3304171	3304282	MEFV	MEFV00028	0.40675103428062	2	0.0382152691486492	2	0.000258983278644274	2.5	4.40513101788331e-06	NA	NA	SegRatio=0.04,AbsMeanSigma=0.43,pvalue=0.00016022397798729,pvalueTTest=0.00155341988267765,
chr16	3304260	3304341	MEFV	MEFV00029	NA	2	0.0382152691486492	2	0.000258983278644274	2.5	4.40513101788331e-06	NA	NA	SegRatio=0.04,AbsMeanSigma=0.43,pvalue=0.00016022397798729,pvalueTTest=0.00155341988267765,
chr16	3304285	3304371	MEFV	MEFV00030	0.4509787630088	2	0.0382152691486492	2	0.000258983278644274	2.5	4.40513101788331e-06	NA	NA	SegRatio=0.04,AbsMeanSigma=0.43,pvalue=0.00016022397798729,pvalueTTest=0.00155341988267765,
chr16	3304590	3304707	MEFV	MEFV00031	NA	2	0.0382152691486492	2	0.000258983278644274	2.5	4.40513101788331e-06	NA	NA	SegRatio=0.04,AbsMeanSigma=0.43,pvalue=0.00016022397798729,pvalueTTest=0.00155341988267765,
chr16	3304717	3304833	MEFV	MEFV00032	NA	2	0.0382152691486492	2	0.000258983278644274	2.5	4.40513101788331e-06	NA	NA	SegRatio=0.04,AbsMeanSigma=0.43,pvalue=0.00016022397798729,pvalueTTest=0.00155341988267765,
chr16	3306287	3306403	MEFV	MEFV00033	0.319706772976413	2	0.0382152691486492	2	0.000258983278644274	2.5	4.40513101788331e-06	NA	NA	SegRatio=0.04,AbsMeanSigma=0.43,pvalue=0.00016022397798729,pvalueTTest=0.00155341988267765,
chr16	3306400	3306522	MEFV	MEFV00034	0.338175763011915	2	0.0382152691486492	2	0.000258983278644274	2.5	4.40513101788331e-06	NA	NA	SegRatio=0.04,AbsMeanSigma=0.43,pvalue=0.00016022397798729,pvalueTTest=0.00155341988267765,
chr16	3306516	3306636	MEFV	MEFV00035	0.271508326372691	2	0.0382152691486492	2	0.000258983278644274	2.5	4.40513101788331e-06	NA	NA	SegRatio=0.04,AbsMeanSigma=0.43,pvalue=0.00016022397798729,pvalueTTest=0.00155341988267765,
chr16	68772146	68772258	CDH1	CDH100001	0.466034356624349	2	0.0382152691486492	2	0.893702087630795	2	0.893702087630795	NA	NA	SegRatio=0.04,AbsMeanSigma=0.43,pvalue=0.00016022397798729,pvalueTTest=0.00155341988267765,
chr16	68772269	68772373	CDH1	CDH100002	NA	2	0.0382152691486492	2	0.893702087630795	2	0.893702087630795	NA	NA	SegRatio=0.04,AbsMeanSigma=0.43,pvalue=0.00016022397798729,pvalueTTest=0.00155341988267765,
chr16	68835527	68835643	CDH1	CDH100003	-0.184216270938138	2	0.0382152691486492	2	0.893702087630795	2	0.893702087630795	NA	NA	SegRatio=0.04,AbsMeanSigma=0.43,pvalue=0.00016022397798729,pvalueTTest=0.00155341988267765,
chr16	68835638	68835753	CDH1	CDH100004	-0.0106728863262791	2	0.0382152691486492	2	0.893702087630795	2	0.893702087630795	NA	NA	SegRatio=0.04,AbsMeanSigma=0.43,pvalue=0.00016022397798729,pvalueTTest=0.00155341988267765,
chr16	68835703	68835811	CDH1	CDH100005	0.104553031588968	2	0.0382152691486492	2	0.893702087630795	2	0.893702087630795	NA	NA	SegRatio=0.04,AbsMeanSigma=0.43,pvalue=0.00016022397798729,pvalueTTest=0.00155341988267765,
chr16	68835809	68835923	CDH1	CDH100006	0.0436759293075376	2	0.0382152691486492	2	0.893702087630795	2	0.893702087630795	NA	NA	SegRatio=0.04,AbsMeanSigma=0.43,pvalue=0.00016022397798729,pvalueTTest=0.00155341988267765,
chr16	68842285	68842396	CDH1	CDH100007	0.0955129711344562	2	0.0382152691486492	2	0.893702087630795	2	0.893702087630795	NA	NA	SegRatio=0.04,AbsMeanSigma=0.43,pvalue=0.00016022397798729,pvalueTTest=0.00155341988267765,
chr16	68842371	68842460	CDH1	CDH100008	-0.189254872607703	2	0.0382152691486492	2	0.893702087630795	2	0.893702087630795	NA	NA	SegRatio=0.04,AbsMeanSigma=0.43,pvalue=0.00016022397798729,pvalueTTest=0.00155341988267765,
chr16	68842423	68842537	CDH1	CDH100009	0.054549745317666	2	0.0382152691486492	2	0.893702087630795	2	0.893702087630795	NA	NA	SegRatio=0.04,AbsMeanSigma=0.43,pvalue=0.00016022397798729,pvalueTTest=0.00155341988267765,
chr16	68842560	68842666	CDH1	CDH100010	-0.0126758621318365	2	0.0382152691486492	2	0.893702087630795	2	0.893702087630795	NA	NA	SegRatio=0.04,AbsMeanSigma=0.43,pvalue=0.00016022397798729,pvalueTTest=0.00155341988267765,
chr16	68842645	68842763	CDH1	CDH100011	0.0382152691486492	2	0.0382152691486492	2	0.893702087630795	2	0.893702087630795	NA	NA	SegRatio=0.04,AbsMeanSigma=0.43,pvalue=0.00016022397798729,pvalueTTest=0.00155341988267765,
chr16	68842748	68842861	CDH1	CDH100012	0.0565853322988739	2	0.0382152691486492	2	0.893702087630795	2	0.893702087630795	NA	NA	SegRatio=0.04,AbsMeanSigma=0.43,pvalue=0.00016022397798729,pvalueTTest=0.00155341988267765,
chr16	68844077	68844194	CDH1	CDH100013	0.0574582961700854	2	0.0382152691486492	2	0.893702087630795	2	0.893702087630795	NA	NA	SegRatio=0.04,AbsMeanSigma=0.43,pvalue=0.00016022397798729,pvalueTTest=0.00155341988267765,
chr16	68844185	68844303	CDH1	CDH100014	-0.17955353558049	2	0.0382152691486492	2	0.893702087630795	2	0.893702087630795	NA	NA	SegRatio=0.04,AbsMeanSigma=0.43,pvalue=0.00016022397798729,pvalueTTest=0.00155341988267765,
chr16	68845538	68845654	CDH1	CDH100015	0.0332902156963765	2	0.0382152691486492	2	0.893702087630795	2	0.893702087630795	NA	NA	SegRatio=0.04,AbsMeanSigma=0.43,pvalue=0.00016022397798729,pvalueTTest=0.00155341988267765,
chr16	68845586	68845703	CDH1	CDH100016	-0.132785455834761	2	0.0382152691486492	2	0.893702087630795	2	0.893702087630795	NA	NA	SegRatio=0.04,AbsMeanSigma=0.43,pvalue=0.00016022397798729,pvalueTTest=0.00155341988267765,
chr16	68845696	68845794	CDH1	CDH100017	0.0390012294726567	2	0.0382152691486492	2	0.893702087630795	2	0.893702087630795	NA	NA	SegRatio=0.04,AbsMeanSigma=0.43,pvalue=0.00016022397798729,pvalueTTest=0.00155341988267765,
chr16	68846015	68846132	CDH1	CDH100018	-0.0450396526397275	2	0.0382152691486492	2	0.893702087630795	2	0.893702087630795	NA	NA	SegRatio=0.04,AbsMeanSigma=0.43,pvalue=0.00016022397798729,pvalueTTest=0.00155341988267765,
chr16	68846082	68846196	CDH1	CDH100019	-0.00317040119486305	2	0.0382152691486492	2	0.893702087630795	2	0.893702087630795	NA	NA	SegRatio=0.04,AbsMeanSigma=0.43,pvalue=0.00016022397798729,pvalueTTest=0.00155341988267765,
chr16	68847171	68847267	CDH1	CDH100020	0.112164081651912	2	0.0382152691486492	2	0.893702087630795	2	0.893702087630795	NA	NA	SegRatio=0.04,AbsMeanSigma=0.43,pvalue=0.00016022397798729,pvalueTTest=0.00155341988267765,
chr16	68847259	68847356	CDH1	CDH100021	0.0859459005617811	2	0.0382152691486492	2	0.893702087630795	2	0.893702087630795	NA	NA	SegRatio=0.04,AbsMeanSigma=0.43,pvalue=0.00016022397798729,pvalueTTest=0.00155341988267765,
chr16	68847356	68847474	CDH1	CDH100022	0.0260089161835196	2	0.0382152691486492	2	0.893702087630795	2	0.893702087630795	NA	NA	SegRatio=0.04,AbsMeanSigma=0.43,pvalue=0.00016022397798729,pvalueTTest=0.00155341988267765,
chr16	68849351	68849466	CDH1	CDH100023	-0.206234444138385	2	0.0382152691486492	2	0.893702087630795	2	0.893702087630795	NA	NA	SegRatio=0.04,AbsMeanSigma=0.43,pvalue=0.00016022397798729,pvalueTTest=0.00155341988267765,
chr16	68849449	68849569	CDH1	CDH100024	0.0188544067544911	2	0.0382152691486492	2	0.893702087630795	2	0.893702087630795	NA	NA	SegRatio=0.04,AbsMeanSigma=0.43,pvalue=0.00016022397798729,pvalueTTest=0.00155341988267765,
chr16	68849544	68849633	CDH1	CDH100025	0.102254222475984	2	0.0382152691486492	2	0.893702087630795	2	0.893702087630795	NA	NA	SegRatio=0.04,AbsMeanSigma=0.43,pvalue=0.00016022397798729,pvalueTTest=0.00155341988267765,
chr16	68849621	68849738	CDH1	CDH100026	-0.110045993250678	2	0.0382152691486492	2	0.893702087630795	2	0.893702087630795	NA	NA	SegRatio=0.04,AbsMeanSigma=0.43,pvalue=0.00016022397798729,pvalueTTest=0.00155341988267765,
chr16	68853155	68853273	CDH1	CDH100027	0.0152424356338931	2	0.0382152691486492	2	0.893702087630795	2	0.893702087630795	NA	NA	SegRatio=0.04,AbsMeanSigma=0.43,pvalue=0.00016022397798729,pvalueTTest=0.00155341988267765,
chr16	68853250	68853340	CDH1	CDH100028	0.114898698333802	2	0.0382152691486492	2	0.893702087630795	2	0.893702087630795	NA	NA	SegRatio=0.04,AbsMeanSigma=0.43,pvalue=0.00016022397798729,pvalueTTest=0.00155341988267765,
chr16	68853334	68853444	CDH1	CDH100029	0.0108874342999509	2	0.0382152691486492	2	0.893702087630795	2	0.893702087630795	NA	NA	SegRatio=0.04,AbsMeanSigma=0.43,pvalue=0.00016022397798729,pvalueTTest=0.00155341988267765,
chr16	68855874	68855991	CDH1	CDH100030	-0.029616309915097	2	0.0382152691486492	2	0.893702087630795	2	0.893702087630795	NA	NA	SegRatio=0.04,AbsMeanSigma=0.43,pvalue=0.00016022397798729,pvalueTTest=0.00155341988267765,
chr16	68855951	68856065	CDH1	CDH100031	-0.0278728025632493	2	0.0382152691486492	2	0.893702087630795	2	0.893702087630795	NA	NA	SegRatio=0.04,AbsMeanSigma=0.43,pvalue=0.00016022397798729,pvalueTTest=0.00155341988267765,
chr16	68856035	68856153	CDH1	CDH100032	NA	2	0.0382152691486492	2	0.893702087630795	2	0.893702087630795	NA	NA	SegRatio=0.04,AbsMeanSigma=0.43,pvalue=0.00016022397798729,pvalueTTest=0.00155341988267765,
chr16	68857279	68857394	CDH1	CDH100033	-0.0571586969872485	2	0.0382152691486492	2	0.893702087630795	2	0.893702087630795	NA	NA	SegRatio=0.04,AbsMeanSigma=0.43,pvalue=0.00016022397798729,pvalueTTest=0.00155341988267765,
chr16	68857394	68857507	CDH1	CDH100034	-0.0531140995955817	2	0.0382152691486492	2	0.893702087630795	2	0.893702087630795	NA	NA	SegRatio=0.04,AbsMeanSigma=0.43,pvalue=0.00016022397798729,pvalueTTest=0.00155341988267765,
chr16	68857479	68857578	CDH1	CDH100035	-0.0602372409849359	2	0.0382152691486492	2	0.893702087630795	2	0.893702087630795	NA	NA	SegRatio=0.04,AbsMeanSigma=0.43,pvalue=0.00016022397798729,pvalueTTest=0.00155341988267765,
chr16	68862054	68862173	CDH1	CDH100036	-0.0485716321316594	2	0.0382152691486492	2	0.893702087630795	2	0.893702087630795	NA	NA	SegRatio=0.04,AbsMeanSigma=0.43,pvalue=0.00016022397798729,pvalueTTest=0.00155341988267765,
chr16	68862138	68862243	CDH1	CDH100037	0.0988189196132317	2	0.0382152691486492	2	0.893702087630795	2	0.893702087630795	NA	NA	SegRatio=0.04,AbsMeanSigma=0.43,pvalue=0.00016022397798729,pvalueTTest=0.00155341988267765,
chr16	68863499	68863610	CDH1	CDH100038	-0.0622302838057467	2	0.0382152691486492	2	0.893702087630795	2	0.893702087630795	NA	NA	SegRatio=0.04,AbsMeanSigma=0.43,pvalue=0.00016022397798729,pvalueTTest=0.00155341988267765,
chr16	68863568	68863671	CDH1	CDH100039	0.0884191485056212	2	0.0382152691486492	2	0.893702087630795	2	0.893702087630795	NA	NA	SegRatio=0.04,AbsMeanSigma=0.43,pvalue=0.00016022397798729,pvalueTTest=0.00155341988267765,
chr16	68863615	68863733	CDH1	CDH100040	0.0219918025921785	2	0.0382152691486492	2	0.893702087630795	2	0.893702087630795	NA	NA	SegRatio=0.04,AbsMeanSigma=0.43,pvalue=0.00016022397798729,pvalueTTest=0.00155341988267765,
chr16	68867165	68867280	CDH1	CDH100041	-0.0234493936272453	2	0.0382152691486492	2	0.893702087630795	2	0.893702087630795	NA	NA	SegRatio=0.04,AbsMeanSigma=0.43,pvalue=0.00016022397798729,pvalueTTest=0.00155341988267765,
chr16	68867212	68867325	CDH1	CDH100042	0.0143856889024816	2	0.0382152691486492	2	0.893702087630795	2	0.893702087630795	NA	NA	SegRatio=0.04,AbsMeanSigma=0.43,pvalue=0.00016022397798729,pvalueTTest=0.00155341988267765,
chr16	68867314	68867432	CDH1	CDH100043	-0.312846907826903	2	0.0382152691486492	2	0.893702087630795	2	0.893702087630795	NA	NA	SegRatio=0.04,AbsMeanSigma=0.43,pvalue=0.00016022397798729,pvalueTTest=0.00155341988267765,
chr19	4090533	4090667	MAP2K2	MAP2K200001	NA	2	0.13425944789926	2	0.910986086803854	2.5	0.00910222630742263	NA	NA	SegRatio=0.13,AbsMeanSigma=1.04,pvalue=1.87689828541226e-07,pvalueTTest=0.010724777628594,
chr19	4090653	4090742	MAP2K2	MAP2K200002	-0.0405965987796086	2	0.13425944789926	2	0.910986086803854	2.5	0.00910222630742263	NA	NA	SegRatio=0.13,AbsMeanSigma=1.04,pvalue=1.87689828541226e-07,pvalueTTest=0.010724777628594,
chr19	4094392	4094501	MAP2K2	MAP2K200003	-0.15434150664671	2	0.13425944789926	2	0.910986086803854	2.5	0.00910222630742263	NA	NA	SegRatio=0.13,AbsMeanSigma=1.04,pvalue=1.87689828541226e-07,pvalueTTest=0.010724777628594,
chr19	4094493	4094613	MAP2K2	MAP2K200004	NA	2	0.13425944789926	2	0.910986086803854	2.5	0.00910222630742263	NA	NA	SegRatio=0.13,AbsMeanSigma=1.04,pvalue=1.87689828541226e-07,pvalueTTest=0.010724777628594,
chr19	4095343	4095435	MAP2K2	MAP2K200005	0.13425944789926	2	0.13425944789926	2	0.910986086803854	2.5	0.00910222630742263	NA	NA	SegRatio=0.13,AbsMeanSigma=1.04,pvalue=1.87689828541226e-07,pvalueTTest=0.010724777628594,
chr19	4095403	4095520	MAP2K2	MAP2K200006	-0.101754235413434	2	0.13425944789926	2	0.910986086803854	2.5	0.00910222630742263	NA	NA	SegRatio=0.13,AbsMeanSigma=1.04,pvalue=1.87689828541226e-07,pvalueTTest=0.010724777628594,
chr19	4097184	4097325	MAP2K2	MAP2K200007	NA	2	0.13425944789926	2	0.910986086803854	2.5	0.00910222630742263	NA	NA	SegRatio=0.13,AbsMeanSigma=1.04,pvalue=1.87689828541226e-07,pvalueTTest=0.010724777628594,
chr19	4097311	4097451	MAP2K2	MAP2K200008	-0.0533548758860072	2	0.13425944789926	2	0.910986086803854	2.5	0.00910222630742263	NA	NA	SegRatio=0.13,AbsMeanSigma=1.04,pvalue=1.87689828541226e-07,pvalueTTest=0.010724777628594,
chr19	4099181	4099280	MAP2K2	MAP2K200009	NA	2	0.13425944789926	2	0.910986086803854	2.5	0.00910222630742263	NA	NA	SegRatio=0.13,AbsMeanSigma=1.04,pvalue=1.87689828541226e-07,pvalueTTest=0.010724777628594,
chr19	4099258	4099358	MAP2K2	MAP2K200010	NA	2	0.13425944789926	2	0.910986086803854	2.5	0.00910222630742263	NA	NA	SegRatio=0.13,AbsMeanSigma=1.04,pvalue=1.87689828541226e-07,pvalueTTest=0.010724777628594,
chr19	4099301	4099386	MAP2K2	MAP2K200011	0.203130617914493	2	0.13425944789926	2	0.910986086803854	2.5	0.00910222630742263	NA	NA	SegRatio=0.13,AbsMeanSigma=1.04,pvalue=1.87689828541226e-07,pvalueTTest=0.010724777628594,
chr19	4099379	4099501	MAP2K2	MAP2K200012	0.247994188805758	2	0.13425944789926	2	0.910986086803854	2.5	0.00910222630742263	NA	NA	SegRatio=0.13,AbsMeanSigma=1.04,pvalue=1.87689828541226e-07,pvalueTTest=0.010724777628594,
chr19	4101027	4101132	MAP2K2	MAP2K200013	0.38118938448697	2	0.13425944789926	2	0.910986086803854	2.5	0.00910222630742263	NA	NA	SegRatio=0.13,AbsMeanSigma=1.04,pvalue=1.87689828541226e-07,pvalueTTest=0.010724777628594,
chr19	4101128	4101236	MAP2K2	MAP2K200014	NA	2	0.13425944789926	2	0.910986086803854	2.5	0.00910222630742263	NA	NA	SegRatio=0.13,AbsMeanSigma=1.04,pvalue=1.87689828541226e-07,pvalueTTest=0.010724777628594,
chr19	4101238	4101358	MAP2K2	MAP2K200015	0.299120107189152	2	0.13425944789926	2	0.910986086803854	2.5	0.00910222630742263	NA	NA	SegRatio=0.13,AbsMeanSigma=1.04,pvalue=1.87689828541226e-07,pvalueTTest=0.010724777628594,
chr19	4102294	4102416	MAP2K2	MAP2K200016	NA	2	0.13425944789926	2	0.910986086803854	2.5	0.00910222630742263	NA	NA	SegRatio=0.13,AbsMeanSigma=1.04,pvalue=1.87689828541226e-07,pvalueTTest=0.010724777628594,
chr19	4102388	4102463	MAP2K2	MAP2K200017	0.463003360599662	2	0.13425944789926	2	0.910986086803854	2.5	0.00910222630742263	NA	NA	SegRatio=0.13,AbsMeanSigma=1.04,pvalue=1.87689828541226e-07,pvalueTTest=0.010724777628594,
chr19	4102466	4102606	MAP2K2	MAP2K200018	NA	2	0.13425944789926	2	0.910986086803854	2.5	0.00910222630742263	NA	NA	SegRatio=0.13,AbsMeanSigma=1.04,pvalue=1.87689828541226e-07,pvalueTTest=0.010724777628594,
chr19	4110456	4110576	MAP2K2	MAP2K200019	0.182241958711847	2	0.13425944789926	2	0.910986086803854	2.5	0.00910222630742263	NA	NA	SegRatio=0.13,AbsMeanSigma=1.04,pvalue=1.87689828541226e-07,pvalueTTest=0.010724777628594,
chr19	4110523	4110640	MAP2K2	MAP2K200020	0.0674131526845519	2	0.13425944789926	2	0.910986086803854	2.5	0.00910222630742263	NA	NA	SegRatio=0.13,AbsMeanSigma=1.04,pvalue=1.87689828541226e-07,pvalueTTest=0.010724777628594,
chr19	4110586	4110694	MAP2K2	MAP2K200021	0.282035320595243	2	0.13425944789926	2	0.910986086803854	2.5	0.00910222630742263	NA	NA	SegRatio=0.13,AbsMeanSigma=1.04,pvalue=1.87689828541226e-07,pvalueTTest=0.010724777628594,
chr19	4117331	4117448	MAP2K2	MAP2K200022	0.224112323382646	2	0.13425944789926	2	0.910986086803854	2.5	0.00910222630742263	NA	NA	SegRatio=0.13,AbsMeanSigma=1.04,pvalue=1.87689828541226e-07,pvalueTTest=0.010724777628594,
chr19	4117431	4117544	MAP2K2	MAP2K200023	NA	2	0.13425944789926	2	0.910986086803854	2.5	0.00910222630742263	NA	NA	SegRatio=0.13,AbsMeanSigma=1.04,pvalue=1.87689828541226e-07,pvalueTTest=0.010724777628594,
chr19	4117498	4117619	MAP2K2	MAP2K200024	NA	2	0.13425944789926	2	0.910986086803854	2.5	0.00910222630742263	NA	NA	SegRatio=0.13,AbsMeanSigma=1.04,pvalue=1.87689828541226e-07,pvalueTTest=0.010724777628594,
chr19	4117549	4117656	MAP2K2	MAP2K200025	-0.0551435285124923	2	0.13425944789926	2	0.910986086803854	2.5	0.00910222630742263	NA	NA	SegRatio=0.13,AbsMeanSigma=1.04,pvalue=1.87689828541226e-07,pvalueTTest=0.010724777628594,
chr20	32981586	32981700	ITCH	ITCH00001	-0.00582980851355204	2	-0.00203857244913549	2	0.964493103251333	2	0.964493103251333	NA	NA	SegRatio=0,AbsMeanSigma=0.45,pvalue=0.18054348354916,pvalueTTest=0.433736103070537,
chr20	32981622	32981743	ITCH	ITCH00002	-0.110354370717601	2	-0.00203857244913549	2	0.964493103251333	2	0.964493103251333	NA	NA	SegRatio=0,AbsMeanSigma=0.45,pvalue=0.18054348354916,pvalueTTest=0.433736103070537,
chr20	32989378	32989470	ITCH	ITCH00003	-0.00203857244913549	2	-0.00203857244913549	2	0.964493103251333	2	0.964493103251333	NA	NA	SegRatio=0,AbsMeanSigma=0.45,pvalue=0.18054348354916,pvalueTTest=0.433736103070537,
chr20	32989471	32989583	ITCH	ITCH00004	-0.188343173797054	2	-0.00203857244913549	2	0.964493103251333	2	0.964493103251333	NA	NA	SegRatio=0,AbsMeanSigma=0.45,pvalue=0.18054348354916,pvalueTTest=0.433736103070537,
chr20	32996420	32996528	ITCH	ITCH00005	0.102368081084811	2	-0.00203857244913549	2	0.964493103251333	2	0.964493103251333	NA	NA	SegRatio=0,AbsMeanSigma=0.45,pvalue=0.18054348354916,pvalueTTest=0.433736103070537,
chr20	32996468	32996565	ITCH	ITCH00006	-0.0131274700569239	2	-0.00203857244913549	2	0.964493103251333	2	0.964493103251333	NA	NA	SegRatio=0,AbsMeanSigma=0.45,pvalue=0.18054348354916,pvalueTTest=0.433736103070537,
chr20	32996521	32996630	ITCH	ITCH00007	0.139921484475909	2	-0.00203857244913549	2	0.964493103251333	2	0.964493103251333	NA	NA	SegRatio=0,AbsMeanSigma=0.45,pvalue=0.18054348354916,pvalueTTest=0.433736103070537,
chr20	33000283	33000392	ITCH	ITCH00008	0.064746367111887	2	-0.00203857244913549	2	0.964493103251333	2	0.964493103251333	NA	NA	SegRatio=0,AbsMeanSigma=0.45,pvalue=0.18054348354916,pvalueTTest=0.433736103070537,
chr20	33000380	33000464	ITCH	ITCH00009	-1.50075435826301	2	-0.0118996069000808	2	0.964493103251333	2	0.964493103251333	q-value=0.00111969652360373, copies=0.5	NA	SegRatio=-0.01,AbsMeanSigma=1.4,pvalue=4.6380720300105e-07,pvalueTTest=0.193646948467884,
chr20	33001509	33001624	ITCH	ITCH00010	-0.217250958095044	2	-0.0118996069000808	2	0.964493103251333	2	0.964493103251333	NA	NA	SegRatio=-0.01,AbsMeanSigma=1.4,pvalue=4.6380720300105e-07,pvalueTTest=0.193646948467884,
chr20	33001623	33001732	ITCH	ITCH00011	0.0887822098755855	2	-0.0118996069000808	2	0.964493103251333	2	0.964493103251333	NA	NA	SegRatio=-0.01,AbsMeanSigma=1.4,pvalue=4.6380720300105e-07,pvalueTTest=0.193646948467884,
chr20	33005050	33005161	ITCH	ITCH00012	0.147266301619354	2	-0.0118996069000808	2	0.964493103251333	2	0.964493103251333	NA	NA	SegRatio=-0.01,AbsMeanSigma=1.4,pvalue=4.6380720300105e-07,pvalueTTest=0.193646948467884,
chr20	33012258	33012358	ITCH	ITCH00013	-0.112777512004939	2	-0.0118996069000808	2	0.964493103251333	2	0.964493103251333	NA	NA	SegRatio=-0.01,AbsMeanSigma=1.4,pvalue=4.6380720300105e-07,pvalueTTest=0.193646948467884,
chr20	33026204	33026305	ITCH	ITCH00014	-0.0308316368967812	2	-0.0118996069000808	2	0.964493103251333	2	0.964493103251333	NA	NA	SegRatio=-0.01,AbsMeanSigma=1.4,pvalue=4.6380720300105e-07,pvalueTTest=0.193646948467884,
chr20	33026275	33026394	ITCH	ITCH00015	0.0670974650926068	2	-0.0118996069000808	2	0.964493103251333	2	0.964493103251333	NA	NA	SegRatio=-0.01,AbsMeanSigma=1.4,pvalue=4.6380720300105e-07,pvalueTTest=0.193646948467884,
chr20	33026392	33026502	ITCH	ITCH00016	0.067575417649061	2	-0.0118996069000808	2	0.964493103251333	2	0.964493103251333	NA	NA	SegRatio=-0.01,AbsMeanSigma=1.4,pvalue=4.6380720300105e-07,pvalueTTest=0.193646948467884,
chr20	33027860	33027974	ITCH	ITCH00017	NA	2	-0.0118996069000808	2	0.964493103251333	2	0.964493103251333	NA	NA	SegRatio=-0.01,AbsMeanSigma=1.4,pvalue=4.6380720300105e-07,pvalueTTest=0.193646948467884,
chr20	33027971	33028083	ITCH	ITCH00018	-0.114318455404868	2	-0.0118996069000808	2	0.964493103251333	2	0.964493103251333	NA	NA	SegRatio=-0.01,AbsMeanSigma=1.4,pvalue=4.6380720300105e-07,pvalueTTest=0.193646948467884,
chr20	33028067	33028179	ITCH	ITCH00019	-0.0118996069000808	2	-0.0118996069000808	2	0.964493103251333	2	0.964493103251333	NA	NA	SegRatio=-0.01,AbsMeanSigma=1.4,pvalue=4.6380720300105e-07,pvalueTTest=0.193646948467884,
chr20	33029980	33030088	ITCH	ITCH00020	-0.00372962675265603	2	-0.0118996069000808	2	0.964493103251333	2	0.964493103251333	NA	NA	SegRatio=-0.01,AbsMeanSigma=1.4,pvalue=4.6380720300105e-07,pvalueTTest=0.193646948467884,
chr20	33030086	33030201	ITCH	ITCH00021	-1.94214904403988	2	0.0279460829235947	2	0.964493103251333	2	0.964493103251333	q-value=4.28836261103506e-28, copies=0.5	NA	SegRatio=0.03,AbsMeanSigma=0.14,pvalue=0.408576125188983,pvalueTTest=0.754239269359654,
chr20	33033062	33033147	ITCH	ITCH00022	0.0547261908204357	2	0.0279460829235947	2	0.964493103251333	2	0.964493103251333	NA	NA	SegRatio=0.03,AbsMeanSigma=0.14,pvalue=0.408576125188983,pvalueTTest=0.754239269359654,
chr20	33033141	33033255	ITCH	ITCH00023	-0.0853552675543551	2	0.0279460829235947	2	0.964493103251333	2	0.964493103251333	NA	NA	SegRatio=0.03,AbsMeanSigma=0.14,pvalue=0.408576125188983,pvalueTTest=0.754239269359654,
chr20	33033237	33033357	ITCH	ITCH00024	0.0206449638688669	2	0.0279460829235947	2	0.964493103251333	2	0.964493103251333	NA	NA	SegRatio=0.03,AbsMeanSigma=0.14,pvalue=0.408576125188983,pvalueTTest=0.754239269359654,
chr20	33037176	33037290	ITCH	ITCH00025	NA	2	0.0279460829235947	2	0.964493103251333	2	0.964493103251333	NA	NA	SegRatio=0.03,AbsMeanSigma=0.14,pvalue=0.408576125188983,pvalueTTest=0.754239269359654,
chr20	33037272	33037387	ITCH	ITCH00026	0.0514619491361325	2	0.0279460829235947	2	0.964493103251333	2	0.964493103251333	NA	NA	SegRatio=0.03,AbsMeanSigma=0.14,pvalue=0.408576125188983,pvalueTTest=0.754239269359654,
chr20	33045155	33045243	ITCH	ITCH00027	0.0516116788715111	2	0.0279460829235947	2	0.964493103251333	2	0.964493103251333	NA	NA	SegRatio=0.03,AbsMeanSigma=0.14,pvalue=0.408576125188983,pvalueTTest=0.754239269359654,
chr20	33045234	33045346	ITCH	ITCH00028	-0.0395461854651494	2	0.0279460829235947	2	0.964493103251333	2	0.964493103251333	NA	NA	SegRatio=0.03,AbsMeanSigma=0.14,pvalue=0.408576125188983,pvalueTTest=0.754239269359654,
chr20	33049855	33049969	ITCH	ITCH00029	NA	2	0.0279460829235947	2	0.964493103251333	2	0.964493103251333	NA	NA	SegRatio=0.03,AbsMeanSigma=0.14,pvalue=0.408576125188983,pvalueTTest=0.754239269359654,
chr20	33049908	33050016	ITCH	ITCH00030	-0.207043997108416	2	0.0279460829235947	2	0.964493103251333	2	0.964493103251333	NA	NA	SegRatio=0.03,AbsMeanSigma=0.14,pvalue=0.408576125188983,pvalueTTest=0.754239269359654,
chr20	33049993	33050092	ITCH	ITCH00031	-0.137720497781661	2	0.0279460829235947	2	0.964493103251333	2	0.964493103251333	NA	NA	SegRatio=0.03,AbsMeanSigma=0.14,pvalue=0.408576125188983,pvalueTTest=0.754239269359654,
chr20	33057767	33057872	ITCH	ITCH00032	0.0461982136784166	2	0.0279460829235947	2	0.964493103251333	2	0.964493103251333	NA	NA	SegRatio=0.03,AbsMeanSigma=0.14,pvalue=0.408576125188983,pvalueTTest=0.754239269359654,
chr20	33057873	33057984	ITCH	ITCH00033	0.00578592445906082	2	0.0279460829235947	2	0.964493103251333	2	0.964493103251333	NA	NA	SegRatio=0.03,AbsMeanSigma=0.14,pvalue=0.408576125188983,pvalueTTest=0.754239269359654,
chr20	33059221	33059316	ITCH	ITCH00034	-0.0321182807646919	2	0.0279460829235947	2	0.964493103251333	2	0.964493103251333	NA	NA	SegRatio=0.03,AbsMeanSigma=0.14,pvalue=0.408576125188983,pvalueTTest=0.754239269359654,
chr20	33059280	33059396	ITCH	ITCH00035	0.239512261064795	2	0.0279460829235947	2	0.964493103251333	2	0.964493103251333	NA	NA	SegRatio=0.03,AbsMeanSigma=0.14,pvalue=0.408576125188983,pvalueTTest=0.754239269359654,
chr20	33065511	33065603	ITCH	ITCH00036	0.359493188541219	2	0.0279460829235947	2	0.964493103251333	2	0.964493103251333	NA	NA	SegRatio=0.03,AbsMeanSigma=0.14,pvalue=0.408576125188983,pvalueTTest=0.754239269359654,
chr20	33065600	33065707	ITCH	ITCH00037	0.192943094728169	2	0.0279460829235947	2	0.964493103251333	2	0.964493103251333	NA	NA	SegRatio=0.03,AbsMeanSigma=0.14,pvalue=0.408576125188983,pvalueTTest=0.754239269359654,
chr20	33067391	33067503	ITCH	ITCH00038	0.183878901544253	2	0.0279460829235947	2	0.964493103251333	2	0.964493103251333	NA	NA	SegRatio=0.03,AbsMeanSigma=0.14,pvalue=0.408576125188983,pvalueTTest=0.754239269359654,
chr20	33067489	33067602	ITCH	ITCH00039	0.0279460829235947	2	0.0279460829235947	2	0.964493103251333	2	0.964493103251333	NA	NA	SegRatio=0.03,AbsMeanSigma=0.14,pvalue=0.408576125188983,pvalueTTest=0.754239269359654,
chr20	33067550	33067648	ITCH	ITCH00040	0.381962614692267	2	0.0279460829235947	2	0.964493103251333	2	0.964493103251333	NA	NA	SegRatio=0.03,AbsMeanSigma=0.14,pvalue=0.408576125188983,pvalueTTest=0.754239269359654,
chr20	33068319	33068456	ITCH	ITCH00041	0.421800694129326	2	0.0279460829235947	2	0.964493103251333	2	0.964493103251333	NA	NA	SegRatio=0.03,AbsMeanSigma=0.14,pvalue=0.408576125188983,pvalueTTest=0.754239269359654,
chr20	33068422	33068522	ITCH	ITCH00042	0.137585139935462	2	0.0279460829235947	2	0.964493103251333	2	0.964493103251333	NA	NA	SegRatio=0.03,AbsMeanSigma=0.14,pvalue=0.408576125188983,pvalueTTest=0.754239269359654,
chr20	33068494	33068607	ITCH	ITCH00043	NA	2	0.0279460829235947	2	0.964493103251333	2	0.964493103251333	NA	NA	SegRatio=0.03,AbsMeanSigma=0.14,pvalue=0.408576125188983,pvalueTTest=0.754239269359654,
chr20	33068847	33068958	ITCH	ITCH00044	0.202296290526646	2	0.0279460829235947	2	0.964493103251333	2	0.964493103251333	NA	NA	SegRatio=0.03,AbsMeanSigma=0.14,pvalue=0.408576125188983,pvalueTTest=0.754239269359654,
chr20	33068939	33069048	ITCH	ITCH00045	0.108060050821813	2	0.0279460829235947	2	0.964493103251333	2	0.964493103251333	NA	NA	SegRatio=0.03,AbsMeanSigma=0.14,pvalue=0.408576125188983,pvalueTTest=0.754239269359654,
chr20	33077048	33077158	ITCH	ITCH00046	-0.130290890572995	2	0.0279460829235947	2	0.964493103251333	2	0.964493103251333	NA	NA	SegRatio=0.03,AbsMeanSigma=0.14,pvalue=0.408576125188983,pvalueTTest=0.754239269359654,
chr20	33077158	33077259	ITCH	ITCH00047	-0.331994561377624	2	0.0279460829235947	2	0.964493103251333	2	0.964493103251333	NA	NA	SegRatio=0.03,AbsMeanSigma=0.14,pvalue=0.408576125188983,pvalueTTest=0.754239269359654,
chr20	33077575	33077678	ITCH	ITCH00048	0.0751599741787622	2	0.0279460829235947	2	0.964493103251333	2	0.964493103251333	NA	NA	SegRatio=0.03,AbsMeanSigma=0.14,pvalue=0.408576125188983,pvalueTTest=0.754239269359654,
chr20	33077675	33077790	ITCH	ITCH00049	0.236630956736197	2	0.0279460829235947	2	0.964493103251333	2	0.964493103251333	NA	NA	SegRatio=0.03,AbsMeanSigma=0.14,pvalue=0.408576125188983,pvalueTTest=0.754239269359654,
chr20	33080263	33080376	ITCH	ITCH00050	-0.0294082826261089	2	0.0279460829235947	2	0.964493103251333	2	0.964493103251333	NA	NA	SegRatio=0.03,AbsMeanSigma=0.14,pvalue=0.408576125188983,pvalueTTest=0.754239269359654,
chr20	33080367	33080484	ITCH	ITCH00051	-0.0145990985239525	2	0.0279460829235947	2	0.964493103251333	2	0.964493103251333	NA	NA	SegRatio=0.03,AbsMeanSigma=0.14,pvalue=0.408576125188983,pvalueTTest=0.754239269359654,
chr20	33092096	33092205	ITCH	ITCH00052	-0.0652395255193579	2	0.0279460829235947	2	0.964493103251333	2	0.964493103251333	NA	NA	SegRatio=0.03,AbsMeanSigma=0.14,pvalue=0.408576125188983,pvalueTTest=0.754239269359654,
chr20	33092205	33092316	ITCH	ITCH00053	0.0290362655387176	2	0.0279460829235947	2	0.964493103251333	2	0.964493103251333	NA	NA	SegRatio=0.03,AbsMeanSigma=0.14,pvalue=0.408576125188983,pvalueTTest=0.754239269359654,
chr20	33095464	33095575	ITCH	ITCH00054	-0.134825314630962	2	0.0279460829235947	2	0.964493103251333	2	0.964493103251333	NA	NA	SegRatio=0.03,AbsMeanSigma=0.14,pvalue=0.408576125188983,pvalueTTest=0.754239269359654,
chr20	33095548	33095643	ITCH	ITCH00055	0.0116014504638152	2	0.0279460829235947	2	0.964493103251333	2	0.964493103251333	NA	NA	SegRatio=0.03,AbsMeanSigma=0.14,pvalue=0.408576125188983,pvalueTTest=0.754239269359654,
chr21	17135161	17135272	USP25	USP2500001	-0.0656797740834278	2	-0.0111220756437557	2	0.0552494566706895	2	0.0552494566706895	NA	NA	SegRatio=-0.01,AbsMeanSigma=0.67,pvalue=3.66458590986684e-07,pvalueTTest=0.0487060790097866,
chr21	17135248	17135318	USP25	USP2500002	0.00224449246810363	2	-0.0111220756437557	2	0.0552494566706895	2	0.0552494566706895	NA	NA	SegRatio=-0.01,AbsMeanSigma=0.67,pvalue=3.66458590986684e-07,pvalueTTest=0.0487060790097866,
chr21	17138241	17138354	USP25	USP2500003	NA	2	-0.0111220756437557	2	0.0552494566706895	2	0.0552494566706895	NA	NA	SegRatio=-0.01,AbsMeanSigma=0.67,pvalue=3.66458590986684e-07,pvalueTTest=0.0487060790097866,
chr21	17138337	17138445	USP25	USP2500004	-0.0291620086316847	2	-0.0111220756437557	2	0.0552494566706895	2	0.0552494566706895	NA	NA	SegRatio=-0.01,AbsMeanSigma=0.67,pvalue=3.66458590986684e-07,pvalueTTest=0.0487060790097866,
chr21	17138423	17138534	USP25	USP2500005	-0.856245559302183	2	-0.0111220756437557	2	0.0552494566706895	2	0.0552494566706895	q-value=0.000379807726828568, copies=1	NA	SegRatio=-0.01,AbsMeanSigma=0.67,pvalue=3.66458590986684e-07,pvalueTTest=0.0487060790097866,
chr21	17150138	17150250	USP25	USP2500006	NA	2	-0.0111220756437557	2	0.0552494566706895	2	0.0552494566706895	NA	NA	SegRatio=-0.01,AbsMeanSigma=0.67,pvalue=3.66458590986684e-07,pvalueTTest=0.0487060790097866,
chr21	17150231	17150329	USP25	USP2500007	0.0498909994386289	2	-0.0111220756437557	2	0.0552494566706895	2	0.0552494566706895	NA	NA	SegRatio=-0.01,AbsMeanSigma=0.67,pvalue=3.66458590986684e-07,pvalueTTest=0.0487060790097866,
chr21	17163768	17163880	USP25	USP2500008	-0.0244247496104625	2	-0.0111220756437557	2	0.0552494566706895	2	0.0552494566706895	NA	NA	SegRatio=-0.01,AbsMeanSigma=0.67,pvalue=3.66458590986684e-07,pvalueTTest=0.0487060790097866,
chr21	17163874	17163968	USP25	USP2500009	0.178018120894184	2	-0.0111220756437557	2	0.0552494566706895	2	0.0552494566706895	NA	NA	SegRatio=-0.01,AbsMeanSigma=0.67,pvalue=3.66458590986684e-07,pvalueTTest=0.0487060790097866,
chr21	17163910	17164022	USP25	USP2500010	-0.0575588143732597	2	-0.0111220756437557	2	0.0552494566706895	2	0.0552494566706895	NA	NA	SegRatio=-0.01,AbsMeanSigma=0.67,pvalue=3.66458590986684e-07,pvalueTTest=0.0487060790097866,
chr21	17172046	17172152	USP25	USP2500011	NA	2	-0.0111220756437557	2	0.0552494566706895	2	0.0552494566706895	NA	NA	SegRatio=-0.01,AbsMeanSigma=0.67,pvalue=3.66458590986684e-07,pvalueTTest=0.0487060790097866,
chr21	17172131	17172244	USP25	USP2500012	-0.0448569611238134	2	-0.0111220756437557	2	0.0552494566706895	2	0.0552494566706895	NA	NA	SegRatio=-0.01,AbsMeanSigma=0.67,pvalue=3.66458590986684e-07,pvalueTTest=0.0487060790097866,
chr21	17177341	17177469	USP25	USP2500013	-1.6869348103165	2	-0.0111220756437557	2	0.0552494566706895	2	0.0552494566706895	q-value=3.27633974900065e-20, copies=0.5	NA	SegRatio=-0.01,AbsMeanSigma=0.67,pvalue=3.66458590986684e-07,pvalueTTest=0.0487060790097866,
chr21	17177454	17177570	USP25	USP2500014	-0.114578767359172	2	-0.0111220756437557	2	0.0552494566706895	2	0.0552494566706895	NA	NA	SegRatio=-0.01,AbsMeanSigma=0.67,pvalue=3.66458590986684e-07,pvalueTTest=0.0487060790097866,
chr21	17177553	17177665	USP25	USP2500015	0.0340567169887471	2	-0.0111220756437557	2	0.0552494566706895	2	0.0552494566706895	NA	NA	SegRatio=-0.01,AbsMeanSigma=0.67,pvalue=3.66458590986684e-07,pvalueTTest=0.0487060790097866,
chr21	17181068	17181184	USP25	USP2500016	NA	2	-0.0111220756437557	2	0.0552494566706895	2	0.0552494566706895	NA	NA	SegRatio=-0.01,AbsMeanSigma=0.67,pvalue=3.66458590986684e-07,pvalueTTest=0.0487060790097866,
chr21	17181183	17181297	USP25	USP2500017	0.110630336034959	2	-0.0111220756437557	2	0.0552494566706895	2	0.0552494566706895	NA	NA	SegRatio=-0.01,AbsMeanSigma=0.67,pvalue=3.66458590986684e-07,pvalueTTest=0.0487060790097866,
chr21	17183424	17183512	USP25	USP2500018	-0.0974364067394027	2	-0.0111220756437557	2	0.0552494566706895	2	0.0552494566706895	NA	NA	SegRatio=-0.01,AbsMeanSigma=0.67,pvalue=3.66458590986684e-07,pvalueTTest=0.0487060790097866,
chr21	17183477	17183577	USP25	USP2500019	-0.000196685249589987	2	-0.0111220756437557	2	0.0552494566706895	2	0.0552494566706895	NA	NA	SegRatio=-0.01,AbsMeanSigma=0.67,pvalue=3.66458590986684e-07,pvalueTTest=0.0487060790097866,
chr21	17190947	17191059	USP25	USP2500020	0.0155988235855425	2	-0.0111220756437557	2	0.0552494566706895	2	0.0552494566706895	NA	NA	SegRatio=-0.01,AbsMeanSigma=0.67,pvalue=3.66458590986684e-07,pvalueTTest=0.0487060790097866,
chr21	17191056	17191163	USP25	USP2500021	-0.0799931882169429	2	-0.0111220756437557	2	0.0552494566706895	2	0.0552494566706895	NA	NA	SegRatio=-0.01,AbsMeanSigma=0.67,pvalue=3.66458590986684e-07,pvalueTTest=0.0487060790097866,
chr21	17191164	17191277	USP25	USP2500022	-0.0915907643374084	2	-0.0111220756437557	2	0.0552494566706895	2	0.0552494566706895	NA	NA	SegRatio=-0.01,AbsMeanSigma=0.67,pvalue=3.66458590986684e-07,pvalueTTest=0.0487060790097866,
chr21	17196300	17196419	USP25	USP2500023	0.354322426044992	2	-0.0111220756437557	2	0.0552494566706895	2	0.0552494566706895	q-value=0.00150484509899559, copies=3	NA	SegRatio=-0.01,AbsMeanSigma=0.67,pvalue=3.66458590986684e-07,pvalueTTest=0.0487060790097866,
chr21	17196409	17196514	USP25	USP2500024	-0.168523880923185	2	-0.0111220756437557	2	0.0552494566706895	2	0.0552494566706895	NA	NA	SegRatio=-0.01,AbsMeanSigma=0.67,pvalue=3.66458590986684e-07,pvalueTTest=0.0487060790097866,
chr21	17197260	17197365	USP25	USP2500025	NA	2	-0.0111220756437557	2	0.0552494566706895	2	0.0552494566706895	NA	NA	SegRatio=-0.01,AbsMeanSigma=0.67,pvalue=3.66458590986684e-07,pvalueTTest=0.0487060790097866,
chr21	17197348	17197456	USP25	USP2500026	NA	2	-0.0111220756437557	2	0.0552494566706895	2	0.0552494566706895	NA	NA	SegRatio=-0.01,AbsMeanSigma=0.67,pvalue=3.66458590986684e-07,pvalueTTest=0.0487060790097866,
chr21	17198490	17198604	USP25	USP2500027	0.0670466526591634	2	-0.0111220756437557	2	0.0552494566706895	2	0.0552494566706895	NA	NA	SegRatio=-0.01,AbsMeanSigma=0.67,pvalue=3.66458590986684e-07,pvalueTTest=0.0487060790097866,
chr21	17198605	17198698	USP25	USP2500028	0.0664598315954911	2	-0.0111220756437557	2	0.0552494566706895	2	0.0552494566706895	NA	NA	SegRatio=-0.01,AbsMeanSigma=0.67,pvalue=3.66458590986684e-07,pvalueTTest=0.0487060790097866,
chr21	17198678	17198789	USP25	USP2500029	-0.214485531434218	2	-0.0111220756437557	2	0.0552494566706895	2	0.0552494566706895	NA	NA	SegRatio=-0.01,AbsMeanSigma=0.67,pvalue=3.66458590986684e-07,pvalueTTest=0.0487060790097866,
chr21	17199273	17199386	USP25	USP2500030	-0.190110837243036	2	-0.0111220756437557	2	0.0552494566706895	2	0.0552494566706895	NA	NA	SegRatio=-0.01,AbsMeanSigma=0.67,pvalue=3.66458590986684e-07,pvalueTTest=0.0487060790097866,
chr21	17199370	17199479	USP25	USP2500031	0.163594939944165	2	-0.0111220756437557	2	0.0552494566706895	2	0.0552494566706895	NA	NA	SegRatio=-0.01,AbsMeanSigma=0.67,pvalue=3.66458590986684e-07,pvalueTTest=0.0487060790097866,
chr21	17199411	17199521	USP25	USP2500032	0.0233315571612746	2	-0.0111220756437557	2	0.0552494566706895	2	0.0552494566706895	NA	NA	SegRatio=-0.01,AbsMeanSigma=0.67,pvalue=3.66458590986684e-07,pvalueTTest=0.0487060790097866,
chr21	17199471	17199589	USP25	USP2500033	-0.218503930916309	2	-0.0111220756437557	2	0.0552494566706895	2	0.0552494566706895	NA	NA	SegRatio=-0.01,AbsMeanSigma=0.67,pvalue=3.66458590986684e-07,pvalueTTest=0.0487060790097866,
chr21	17202824	17202923	USP25	USP2500034	NA	2	-0.0111220756437557	2	0.0552494566706895	2	0.0552494566706895	NA	NA	SegRatio=-0.01,AbsMeanSigma=0.67,pvalue=3.66458590986684e-07,pvalueTTest=0.0487060790097866,
chr21	17202914	17203036	USP25	USP2500035	NA	2	-0.0111220756437557	2	0.0552494566706895	2	0.0552494566706895	NA	NA	SegRatio=-0.01,AbsMeanSigma=0.67,pvalue=3.66458590986684e-07,pvalueTTest=0.0487060790097866,
chr21	17203641	17203757	USP25	USP2500036	-0.0509415682512076	2	-0.0111220756437557	2	0.0552494566706895	2	0.0552494566706895	NA	NA	SegRatio=-0.01,AbsMeanSigma=0.67,pvalue=3.66458590986684e-07,pvalueTTest=0.0487060790097866,
chr21	17203757	17203875	USP25	USP2500037	-0.148994636185743	2	-0.0111220756437557	2	0.0552494566706895	2	0.0552494566706895	NA	NA	SegRatio=-0.01,AbsMeanSigma=0.67,pvalue=3.66458590986684e-07,pvalueTTest=0.0487060790097866,
chr21	17203828	17203915	USP25	USP2500038	-0.042630699961665	2	-0.0111220756437557	2	0.0552494566706895	2	0.0552494566706895	NA	NA	SegRatio=-0.01,AbsMeanSigma=0.67,pvalue=3.66458590986684e-07,pvalueTTest=0.0487060790097866,
chr21	17203915	17204032	USP25	USP2500039	0.0720989581457882	2	-0.0111220756437557	2	0.0552494566706895	2	0.0552494566706895	NA	NA	SegRatio=-0.01,AbsMeanSigma=0.67,pvalue=3.66458590986684e-07,pvalueTTest=0.0487060790097866,
chr21	17205614	17205729	USP25	USP2500040	-0.0111220756437557	2	-0.0111220756437557	2	0.0552494566706895	2	0.0552494566706895	NA	NA	SegRatio=-0.01,AbsMeanSigma=0.67,pvalue=3.66458590986684e-07,pvalueTTest=0.0487060790097866,
chr21	17205727	17205840	USP25	USP2500041	-0.460491514247805	2	-0.0111220756437557	2	0.0552494566706895	2	0.0552494566706895	NA	NA	SegRatio=-0.01,AbsMeanSigma=0.67,pvalue=3.66458590986684e-07,pvalueTTest=0.0487060790097866,
chr21	17205840	17205950	USP25	USP2500042	NA	2	-0.0111220756437557	2	0.0552494566706895	2	0.0552494566706895	NA	NA	SegRatio=-0.01,AbsMeanSigma=0.67,pvalue=3.66458590986684e-07,pvalueTTest=0.0487060790097866,
chr21	17214637	17214747	USP25	USP2500043	-1.89444734804152	2	-0.0111220756437557	2	0.0552494566706895	2	0.0552494566706895	q-value=0.000212573857425294, copies=0.5	NA	SegRatio=-0.01,AbsMeanSigma=0.67,pvalue=3.66458590986684e-07,pvalueTTest=0.0487060790097866,
chr21	17214721	17214836	USP25	USP2500044	-0.137530337966762	2	-0.0111220756437557	2	0.0552494566706895	2	0.0552494566706895	NA	NA	SegRatio=-0.01,AbsMeanSigma=0.67,pvalue=3.66458590986684e-07,pvalueTTest=0.0487060790097866,
chr21	17214816	17214916	USP25	USP2500045	-0.00977663333304669	2	-0.0111220756437557	2	0.0552494566706895	2	0.0552494566706895	NA	NA	SegRatio=-0.01,AbsMeanSigma=0.67,pvalue=3.66458590986684e-07,pvalueTTest=0.0487060790097866,
chr21	17219914	17220011	USP25	USP2500046	-0.0725918783900773	2	-0.0111220756437557	2	0.0552494566706895	2	0.0552494566706895	NA	NA	SegRatio=-0.01,AbsMeanSigma=0.67,pvalue=3.66458590986684e-07,pvalueTTest=0.0487060790097866,
chr21	17220006	17220116	USP25	USP2500047	0.00241434183657905	2	-0.0111220756437557	2	0.0552494566706895	2	0.0552494566706895	NA	NA	SegRatio=-0.01,AbsMeanSigma=0.67,pvalue=3.66458590986684e-07,pvalueTTest=0.0487060790097866,
chr21	17222039	17222131	USP25	USP2500048	0.0910595796726626	2	-0.0111220756437557	2	0.0552494566706895	2	0.0552494566706895	NA	NA	SegRatio=-0.01,AbsMeanSigma=0.67,pvalue=3.66458590986684e-07,pvalueTTest=0.0487060790097866,
chr21	17222095	17222203	USP25	USP2500049	-0.0101945779406739	2	-0.0111220756437557	2	0.0552494566706895	2	0.0552494566706895	NA	NA	SegRatio=-0.01,AbsMeanSigma=0.67,pvalue=3.66458590986684e-07,pvalueTTest=0.0487060790097866,
chr21	17222188	17222305	USP25	USP2500050	NA	2	-0.0111220756437557	2	0.0552494566706895	2	0.0552494566706895	NA	NA	SegRatio=-0.01,AbsMeanSigma=0.67,pvalue=3.66458590986684e-07,pvalueTTest=0.0487060790097866,
chr21	17236528	17236638	USP25	USP2500051	-0.0392360970411592	2	-0.0111220756437557	2	0.0552494566706895	2	0.0552494566706895	NA	NA	SegRatio=-0.01,AbsMeanSigma=0.67,pvalue=3.66458590986684e-07,pvalueTTest=0.0487060790097866,
chr21	17236636	17236749	USP25	USP2500052	0.159887318846238	2	-0.0111220756437557	2	0.0552494566706895	2	0.0552494566706895	NA	NA	SegRatio=-0.01,AbsMeanSigma=0.67,pvalue=3.66458590986684e-07,pvalueTTest=0.0487060790097866,
chr21	17236737	17236861	USP25	USP2500053	NA	2	-0.0111220756437557	2	0.0552494566706895	2	0.0552494566706895	NA	NA	SegRatio=-0.01,AbsMeanSigma=0.67,pvalue=3.66458590986684e-07,pvalueTTest=0.0487060790097866,
chr21	17238509	17238617	USP25	USP2500054	NA	2	-0.0111220756437557	2	0.0552494566706895	2	0.0552494566706895	NA	NA	SegRatio=-0.01,AbsMeanSigma=0.67,pvalue=3.66458590986684e-07,pvalueTTest=0.0487060790097866,
chr21	17238614	17238712	USP25	USP2500055	0.0124490827796839	2	-0.0111220756437557	2	0.0552494566706895	2	0.0552494566706895	NA	NA	SegRatio=-0.01,AbsMeanSigma=0.67,pvalue=3.66458590986684e-07,pvalueTTest=0.0487060790097866,
chr21	17242319	17242429	USP25	USP2500056	-2.8482649787338	2	-0.0111220756437557	2	0.0552494566706895	2	0.0552494566706895	q-value=1.1443250087902e-10, copies=0	NA	SegRatio=-0.01,AbsMeanSigma=0.67,pvalue=3.66458590986684e-07,pvalueTTest=0.0487060790097866,
chr21	17242401	17242517	USP25	USP2500057	0.0813202473897305	2	-0.0111220756437557	2	0.0552494566706895	2	0.0552494566706895	NA	NA	SegRatio=-0.01,AbsMeanSigma=0.67,pvalue=3.66458590986684e-07,pvalueTTest=0.0487060790097866,
chr21	17246683	17246794	USP25	USP2500058	NA	2	-2.43353618882575	2	0.0552494566706895	2	0.0552494566706895	NA	NA	SegRatio=-2.43,AbsMeanSigma=17.81,pvalue=4.93174889817694e-140,pvalueTTest=1,Adjusted:byPvalueTTestRatio;
chr21	17246776	17246887	USP25	USP2500059	-2.43353618882575	2	-2.43353618882575	2	0.0552494566706895	2	0.0552494566706895	NA	NA	SegRatio=-2.43,AbsMeanSigma=17.81,pvalue=4.93174889817694e-140,pvalueTTest=1,Adjusted:byPvalueTTestRatio;
chr21	17250038	17250149	USP25	USP2500060	0.104266295064907	2	0.0427990731570541	2	0.0552494566706895	2	0.0552494566706895	NA	NA	SegRatio=0.04,AbsMeanSigma=0.29,pvalue=0.128007677622195,pvalueTTest=0.499712974657115,
chr21	17250149	17250268	USP25	USP2500061	0.0389067644459177	2	0.0427990731570541	2	0.0552494566706895	2	0.0552494566706895	NA	NA	SegRatio=0.04,AbsMeanSigma=0.29,pvalue=0.128007677622195,pvalueTTest=0.499712974657115,
chr21	17250232	17250325	USP25	USP2500062	0.185313163313862	2	0.0427990731570541	2	0.0552494566706895	2	0.0552494566706895	NA	NA	SegRatio=0.04,AbsMeanSigma=0.29,pvalue=0.128007677622195,pvalueTTest=0.499712974657115,
chr21	17250257	17250363	USP25	USP2500063	-0.169368855787953	2	0.0427990731570541	2	0.0552494566706895	2	0.0552494566706895	NA	NA	SegRatio=0.04,AbsMeanSigma=0.29,pvalue=0.128007677622195,pvalueTTest=0.499712974657115,
chr21	17250575	17250683	USP25	USP2500064	0.245160647534085	2	0.0427990731570541	2	0.0552494566706895	2	0.0552494566706895	NA	NA	SegRatio=0.04,AbsMeanSigma=0.29,pvalue=0.128007677622195,pvalueTTest=0.499712974657115,
chr21	17250680	17250779	USP25	USP2500065	0.0138510656362139	2	0.0427990731570541	2	0.0552494566706895	2	0.0552494566706895	NA	NA	SegRatio=0.04,AbsMeanSigma=0.29,pvalue=0.128007677622195,pvalueTTest=0.499712974657115,
chr21	17250745	17250862	USP25	USP2500066	0.0427990731570541	2	0.0427990731570541	2	0.0552494566706895	2	0.0552494566706895	NA	NA	SegRatio=0.04,AbsMeanSigma=0.29,pvalue=0.128007677622195,pvalueTTest=0.499712974657115,
chr21	30396983	30397097	USP16	USP1600001	-0.157014117584902	2	0.0427990731570541	2	0.143002756346579	2	0.143002756346579	NA	NA	SegRatio=0.04,AbsMeanSigma=0.29,pvalue=0.128007677622195,pvalueTTest=0.499712974657115,
chr21	30397088	30397206	USP16	USP1600002	NA	2	0.0427990731570541	2	0.143002756346579	2	0.143002756346579	NA	NA	SegRatio=0.04,AbsMeanSigma=0.29,pvalue=0.128007677622195,pvalueTTest=0.499712974657115,
chr21	30400211	30400300	USP16	USP1600003	NA	2	0.0427990731570541	2	0.143002756346579	2	0.143002756346579	NA	NA	SegRatio=0.04,AbsMeanSigma=0.29,pvalue=0.128007677622195,pvalueTTest=0.499712974657115,
chr21	30400248	30400360	USP16	USP1600004	NA	2	0.0427990731570541	2	0.143002756346579	2	0.143002756346579	NA	NA	SegRatio=0.04,AbsMeanSigma=0.29,pvalue=0.128007677622195,pvalueTTest=0.499712974657115,
chr21	30402865	30402977	USP16	USP1600005	-0.683458447247788	2	0.0427990731570541	2	0.143002756346579	2	0.143002756346579	q-value=1.26761745715634e-07, copies=1	NA	SegRatio=0.04,AbsMeanSigma=0.29,pvalue=0.128007677622195,pvalueTTest=0.499712974657115,
chr21	30402962	30403058	USP16	USP1600006	-0.0133519176579164	2	0.0427990731570541	2	0.143002756346579	2	0.143002756346579	NA	NA	SegRatio=0.04,AbsMeanSigma=0.29,pvalue=0.128007677622195,pvalueTTest=0.499712974657115,
chr21	30403006	30403119	USP16	USP1600007	-0.0359721190962336	2	0.0427990731570541	2	0.143002756346579	2	0.143002756346579	NA	NA	SegRatio=0.04,AbsMeanSigma=0.29,pvalue=0.128007677622195,pvalueTTest=0.499712974657115,
chr21	30407088	30407191	USP16	USP1600008	0.0161358665077745	2	0.0427990731570541	2	0.143002756346579	2	0.143002756346579	NA	NA	SegRatio=0.04,AbsMeanSigma=0.29,pvalue=0.128007677622195,pvalueTTest=0.499712974657115,
chr21	30407172	30407282	USP16	USP1600009	0.0346006106371031	2	0.0427990731570541	2	0.143002756346579	2	0.143002756346579	NA	NA	SegRatio=0.04,AbsMeanSigma=0.29,pvalue=0.128007677622195,pvalueTTest=0.499712974657115,
chr21	30408518	30408625	USP16	USP1600010	0.0678636525254392	2	0.0427990731570541	2	0.143002756346579	2	0.143002756346579	NA	NA	SegRatio=0.04,AbsMeanSigma=0.29,pvalue=0.128007677622195,pvalueTTest=0.499712974657115,
chr21	30408618	30408730	USP16	USP1600011	0.0660689574011309	2	0.0427990731570541	2	0.143002756346579	2	0.143002756346579	NA	NA	SegRatio=0.04,AbsMeanSigma=0.29,pvalue=0.128007677622195,pvalueTTest=0.499712974657115,
chr21	30409576	30409686	USP16	USP1600012	NA	2	0.0427990731570541	2	0.143002756346579	2	0.143002756346579	NA	NA	SegRatio=0.04,AbsMeanSigma=0.29,pvalue=0.128007677622195,pvalueTTest=0.499712974657115,
chr21	30409623	30409733	USP16	USP1600013	-0.0759757714918416	2	0.0427990731570541	2	0.143002756346579	2	0.143002756346579	NA	NA	SegRatio=0.04,AbsMeanSigma=0.29,pvalue=0.128007677622195,pvalueTTest=0.499712974657115,
chr21	30409717	30409823	USP16	USP1600014	-0.00699441590354257	2	0.0427990731570541	2	0.143002756346579	2	0.143002756346579	NA	NA	SegRatio=0.04,AbsMeanSigma=0.29,pvalue=0.128007677622195,pvalueTTest=0.499712974657115,
chr21	30410613	30410726	USP16	USP1600015	0.270613528039873	2	0.0427990731570541	2	0.143002756346579	2	0.143002756346579	q-value=0.000451946790240549, copies=2.5	NA	SegRatio=0.04,AbsMeanSigma=0.29,pvalue=0.128007677622195,pvalueTTest=0.499712974657115,
chr21	30410681	30410774	USP16	USP1600016	0.246527589139332	2	0.0427990731570541	2	0.143002756346579	2	0.143002756346579	NA	NA	SegRatio=0.04,AbsMeanSigma=0.29,pvalue=0.128007677622195,pvalueTTest=0.499712974657115,
chr21	30411325	30411439	USP16	USP1600017	0.141151726352398	2	0.0427990731570541	2	0.143002756346579	2	0.143002756346579	NA	NA	SegRatio=0.04,AbsMeanSigma=0.29,pvalue=0.128007677622195,pvalueTTest=0.499712974657115,
chr21	30411389	30411493	USP16	USP1600018	0.101884982695047	2	0.0427990731570541	2	0.143002756346579	2	0.143002756346579	NA	NA	SegRatio=0.04,AbsMeanSigma=0.29,pvalue=0.128007677622195,pvalueTTest=0.499712974657115,
chr21	30411468	30411582	USP16	USP1600019	-0.278015802470361	2	0.0427990731570541	2	0.143002756346579	2	0.143002756346579	NA	NA	SegRatio=0.04,AbsMeanSigma=0.29,pvalue=0.128007677622195,pvalueTTest=0.499712974657115,
chr21	30411777	30411886	USP16	USP1600020	-0.0502821446610628	2	0.0427990731570541	2	0.143002756346579	2	0.143002756346579	NA	NA	SegRatio=0.04,AbsMeanSigma=0.29,pvalue=0.128007677622195,pvalueTTest=0.499712974657115,
chr21	30411862	30411972	USP16	USP1600021	0.315207627604609	2	0.0427990731570541	2	0.143002756346579	2	0.143002756346579	NA	NA	SegRatio=0.04,AbsMeanSigma=0.29,pvalue=0.128007677622195,pvalueTTest=0.499712974657115,
chr21	30412857	30412968	USP16	USP1600022	NA	2	-1.48698937884801	2	0.143002756346579	2	0.143002756346579	NA	NA	SegRatio=-1.49,AbsMeanSigma=7.4,pvalue=1.32628263109409e-25,pvalueTTest=1,Adjusted:byPvalueTTestRatio;
chr21	30412962	30413072	USP16	USP1600023	-1.48698937884801	2	-1.48698937884801	2	0.143002756346579	2	0.143002756346579	NA	NA	SegRatio=-1.49,AbsMeanSigma=7.4,pvalue=1.32628263109409e-25,pvalueTTest=1,Adjusted:byPvalueTTestRatio;
chr21	30414227	30414361	USP16	USP1600024	NA	2	-0.00323879359765171	2	0.143002756346579	2	0.143002756346579	NA	NA	SegRatio=0,AbsMeanSigma=0.68,pvalue=0.131126981737483,pvalueTTest=0.317330171856574,
chr21	30414317	30414423	USP16	USP1600025	-0.00323879359765171	2	-0.00323879359765171	2	0.143002756346579	2	0.143002756346579	NA	NA	SegRatio=0,AbsMeanSigma=0.68,pvalue=0.131126981737483,pvalueTTest=0.317330171856574,
chr21	30414394	30414494	USP16	USP1600026	-0.855343930669366	2	-0.00323879359765171	2	0.143002756346579	2	0.143002756346579	NA	NA	SegRatio=0,AbsMeanSigma=0.68,pvalue=0.131126981737483,pvalueTTest=0.317330171856574,
chr21	30414738	30414830	USP16	USP1600027	0.0664579364762922	2	-0.00323879359765171	2	0.143002756346579	2	0.143002756346579	NA	NA	SegRatio=0,AbsMeanSigma=0.68,pvalue=0.131126981737483,pvalueTTest=0.317330171856574,
chr21	30414826	30414940	USP16	USP1600028	-0.168963940399344	2	-0.00323879359765171	2	0.143002756346579	2	0.143002756346579	NA	NA	SegRatio=0,AbsMeanSigma=0.68,pvalue=0.131126981737483,pvalueTTest=0.317330171856574,
chr21	30415765	30415862	USP16	USP1600029	-2.75263457527722	2	-0.100445578094621	2	0.143002756346579	2	0.143002756346579	q-value=1.66262984042326e-11, copies=0	NA	SegRatio=-0.1,AbsMeanSigma=2.06,pvalue=4.35295665068013e-07,pvalueTTest=0.141174728618583,
chr21	30415813	30415922	USP16	USP1600030	-0.100445578094621	2	-0.100445578094621	2	0.143002756346579	2	0.143002756346579	NA	NA	SegRatio=-0.1,AbsMeanSigma=2.06,pvalue=4.35295665068013e-07,pvalueTTest=0.141174728618583,
chr21	30415871	30415984	USP16	USP1600031	-0.0270752733196108	2	-0.100445578094621	2	0.143002756346579	2	0.143002756346579	NA	NA	SegRatio=-0.1,AbsMeanSigma=2.06,pvalue=4.35295665068013e-07,pvalueTTest=0.141174728618583,
chr21	30418875	30419009	USP16	USP1600032	-0.14775556717549	2	-0.100445578094621	2	0.143002756346579	2	0.143002756346579	NA	NA	SegRatio=-0.1,AbsMeanSigma=2.06,pvalue=4.35295665068013e-07,pvalueTTest=0.141174728618583,
chr21	30419000	30419114	USP16	USP1600033	-0.00985018317051275	2	-0.100445578094621	2	0.143002756346579	2	0.143002756346579	NA	NA	SegRatio=-0.1,AbsMeanSigma=2.06,pvalue=4.35295665068013e-07,pvalueTTest=0.141174728618583,
chr21	30419063	30419159	USP16	USP1600034	-0.962194617177929	2	-0.0234912068199003	2	0.143002756346579	2	0.143002756346579	NA	NA	SegRatio=-0.02,AbsMeanSigma=0.02,pvalue=0.854936400676779,pvalueTTest=0.903826874776134,
chr21	30419144	30419255	USP16	USP1600035	-0.152867838143124	2	-0.0234912068199003	2	0.143002756346579	2	0.143002756346579	NA	NA	SegRatio=-0.02,AbsMeanSigma=0.02,pvalue=0.854936400676779,pvalueTTest=0.903826874776134,
chr21	30419216	30419324	USP16	USP1600036	0.281660945880537	2	-0.0234912068199003	2	0.143002756346579	2	0.143002756346579	NA	NA	SegRatio=-0.02,AbsMeanSigma=0.02,pvalue=0.854936400676779,pvalueTTest=0.903826874776134,
chr21	30419324	30419437	USP16	USP1600037	0.0114104995335135	2	-0.0234912068199003	2	0.143002756346579	2	0.143002756346579	NA	NA	SegRatio=-0.02,AbsMeanSigma=0.02,pvalue=0.854936400676779,pvalueTTest=0.903826874776134,
chr21	30419438	30419552	USP16	USP1600038	-0.0591461857581275	2	-0.0234912068199003	2	0.143002756346579	2	0.143002756346579	NA	NA	SegRatio=-0.02,AbsMeanSigma=0.02,pvalue=0.854936400676779,pvalueTTest=0.903826874776134,
chr21	30419478	30419592	USP16	USP1600039	0.0062170167253763	2	-0.0234912068199003	2	0.143002756346579	2	0.143002756346579	NA	NA	SegRatio=-0.02,AbsMeanSigma=0.02,pvalue=0.854936400676779,pvalueTTest=0.903826874776134,
chr21	30419576	30419689	USP16	USP1600040	-0.0790487226683106	2	-0.0234912068199003	2	0.143002756346579	2	0.143002756346579	NA	NA	SegRatio=-0.02,AbsMeanSigma=0.02,pvalue=0.854936400676779,pvalueTTest=0.903826874776134,
chr21	30421006	30421120	USP16	USP1600041	0.119061259625888	2	-0.0234912068199003	2	0.143002756346579	2	0.143002756346579	NA	NA	SegRatio=-0.02,AbsMeanSigma=0.02,pvalue=0.854936400676779,pvalueTTest=0.903826874776134,
chr21	30421090	30421180	USP16	USP1600042	-0.0355799286553836	2	-0.0234912068199003	2	0.143002756346579	2	0.143002756346579	NA	NA	SegRatio=-0.02,AbsMeanSigma=0.02,pvalue=0.854936400676779,pvalueTTest=0.903826874776134,
chr21	30421178	30421289	USP16	USP1600043	NA	2	-0.0234912068199003	2	0.143002756346579	2	0.143002756346579	NA	NA	SegRatio=-0.02,AbsMeanSigma=0.02,pvalue=0.854936400676779,pvalueTTest=0.903826874776134,
chr21	30422380	30422492	USP16	USP1600044	-0.0234912068199003	2	-0.0234912068199003	2	0.143002756346579	2	0.143002756346579	NA	NA	SegRatio=-0.02,AbsMeanSigma=0.02,pvalue=0.854936400676779,pvalueTTest=0.903826874776134,
chr21	30422478	30422589	USP16	USP1600045	-0.127821216740599	2	-0.0234912068199003	2	0.143002756346579	2	0.143002756346579	NA	NA	SegRatio=-0.02,AbsMeanSigma=0.02,pvalue=0.854936400676779,pvalueTTest=0.903826874776134,
chr21	30426083	30426199	USP16	USP1600046	-0.0267682591060328	2	-0.0234912068199003	2	0.143002756346579	2	0.143002756346579	NA	NA	SegRatio=-0.02,AbsMeanSigma=0.02,pvalue=0.854936400676779,pvalueTTest=0.903826874776134,
chr21	30426194	30426309	USP16	USP1600047	-0.0201376754673402	2	-0.0234912068199003	2	0.143002756346579	2	0.143002756346579	NA	NA	SegRatio=-0.02,AbsMeanSigma=0.02,pvalue=0.854936400676779,pvalueTTest=0.903826874776134,
chr21	30426354	30426466	USP16	USP1600048	NA	2	-0.0234912068199003	2	0.143002756346579	2	0.143002756346579	NA	NA	SegRatio=-0.02,AbsMeanSigma=0.02,pvalue=0.854936400676779,pvalueTTest=0.903826874776134,
chr21	30426420	30426534	USP16	USP1600049	-0.164479611731862	2	-0.0234912068199003	2	0.143002756346579	2	0.143002756346579	NA	NA	SegRatio=-0.02,AbsMeanSigma=0.02,pvalue=0.854936400676779,pvalueTTest=0.903826874776134,
chr21	36164631	36164734	RUNX1	RUNX100001	NA	2	-0.0234912068199003	2	0.193646804844617	2	0.193646804844617	NA	NA	SegRatio=-0.02,AbsMeanSigma=0.02,pvalue=0.854936400676779,pvalueTTest=0.903826874776134,
chr21	36164668	36164807	RUNX1	RUNX100002	NA	2	-0.0234912068199003	2	0.193646804844617	2	0.193646804844617	NA	NA	SegRatio=-0.02,AbsMeanSigma=0.02,pvalue=0.854936400676779,pvalueTTest=0.903826874776134,
chr21	36164746	36164882	RUNX1	RUNX100003	NA	2	-0.0234912068199003	2	0.193646804844617	2	0.193646804844617	NA	NA	SegRatio=-0.02,AbsMeanSigma=0.02,pvalue=0.854936400676779,pvalueTTest=0.903826874776134,
chr21	36164830	36164939	RUNX1	RUNX100004	-0.251684563712759	2	-0.0234912068199003	2	0.193646804844617	2	0.193646804844617	NA	NA	SegRatio=-0.02,AbsMeanSigma=0.02,pvalue=0.854936400676779,pvalueTTest=0.903826874776134,
chr21	36171575	36171694	RUNX1	RUNX100005	-0.012705381714428	2	-0.0234912068199003	2	0.193646804844617	2	0.193646804844617	NA	NA	SegRatio=-0.02,AbsMeanSigma=0.02,pvalue=0.854936400676779,pvalueTTest=0.903826874776134,
chr21	36171694	36171787	RUNX1	RUNX100006	0.0124587570598981	2	-0.0234912068199003	2	0.193646804844617	2	0.193646804844617	NA	NA	SegRatio=-0.02,AbsMeanSigma=0.02,pvalue=0.854936400676779,pvalueTTest=0.903826874776134,
chr21	36193930	36194042	RUNX1	RUNX100007	0.0454210986148548	2	-0.0234912068199003	2	0.193646804844617	2	0.193646804844617	NA	NA	SegRatio=-0.02,AbsMeanSigma=0.02,pvalue=0.854936400676779,pvalueTTest=0.903826874776134,
chr21	36206622	36206739	RUNX1	RUNX100008	-0.03420721007474	2	-0.0234912068199003	2	0.193646804844617	2	0.193646804844617	NA	NA	SegRatio=-0.02,AbsMeanSigma=0.02,pvalue=0.854936400676779,pvalueTTest=0.903826874776134,
chr21	36206725	36206847	RUNX1	RUNX100009	0.120640427497317	2	-0.0234912068199003	2	0.193646804844617	2	0.193646804844617	NA	NA	SegRatio=-0.02,AbsMeanSigma=0.02,pvalue=0.854936400676779,pvalueTTest=0.903826874776134,
chr21	36206806	36206884	RUNX1	RUNX100010	-0.00231470613737724	2	-0.0234912068199003	2	0.193646804844617	2	0.193646804844617	NA	NA	SegRatio=-0.02,AbsMeanSigma=0.02,pvalue=0.854936400676779,pvalueTTest=0.903826874776134,
chr21	36206885	36206983	RUNX1	RUNX100011	-0.180234534112833	2	-0.0234912068199003	2	0.193646804844617	2	0.193646804844617	NA	NA	SegRatio=-0.02,AbsMeanSigma=0.02,pvalue=0.854936400676779,pvalueTTest=0.903826874776134,
chr21	36231720	36231836	RUNX1	RUNX100012	-0.232900044697531	2	-0.0234912068199003	2	0.193646804844617	2	0.193646804844617	NA	NA	SegRatio=-0.02,AbsMeanSigma=0.02,pvalue=0.854936400676779,pvalueTTest=0.903826874776134,
chr21	36231822	36231933	RUNX1	RUNX100013	-0.0636800706217704	2	-0.0234912068199003	2	0.193646804844617	2	0.193646804844617	NA	NA	SegRatio=-0.02,AbsMeanSigma=0.02,pvalue=0.854936400676779,pvalueTTest=0.903826874776134,
chr21	36252825	36252940	RUNX1	RUNX100014	0.0225701083550519	2	-0.0234912068199003	2	0.193646804844617	2	0.193646804844617	NA	NA	SegRatio=-0.02,AbsMeanSigma=0.02,pvalue=0.854936400676779,pvalueTTest=0.903826874776134,
chr21	36252896	36253009	RUNX1	RUNX100015	-0.0466282747900889	2	-0.0234912068199003	2	0.193646804844617	2	0.193646804844617	NA	NA	SegRatio=-0.02,AbsMeanSigma=0.02,pvalue=0.854936400676779,pvalueTTest=0.903826874776134,
chr21	36252952	36253064	RUNX1	RUNX100016	-0.0828587214602483	2	-0.0234912068199003	2	0.193646804844617	2	0.193646804844617	NA	NA	SegRatio=-0.02,AbsMeanSigma=0.02,pvalue=0.854936400676779,pvalueTTest=0.903826874776134,
chr21	36259049	36259193	RUNX1	RUNX100017	NA	2	-0.0234912068199003	2	0.193646804844617	2	0.193646804844617	NA	NA	SegRatio=-0.02,AbsMeanSigma=0.02,pvalue=0.854936400676779,pvalueTTest=0.903826874776134,
chr21	36259204	36259334	RUNX1	RUNX100018	NA	2	-0.0234912068199003	2	0.193646804844617	2	0.193646804844617	NA	NA	SegRatio=-0.02,AbsMeanSigma=0.02,pvalue=0.854936400676779,pvalueTTest=0.903826874776134,
chr21	36259340	36259439	RUNX1	RUNX100019	-0.106422969075995	2	-0.0234912068199003	2	0.193646804844617	2	0.193646804844617	NA	NA	SegRatio=-0.02,AbsMeanSigma=0.02,pvalue=0.854936400676779,pvalueTTest=0.903826874776134,
chr21	36265188	36265254	RUNX1	RUNX100020	NA	2	-0.0234912068199003	2	0.193646804844617	2	0.193646804844617	NA	NA	SegRatio=-0.02,AbsMeanSigma=0.02,pvalue=0.854936400676779,pvalueTTest=0.903826874776134,
chr21	36265263	36265395	RUNX1	RUNX100021	0.160939673760265	2	-0.0234912068199003	2	0.193646804844617	2	0.193646804844617	NA	NA	SegRatio=-0.02,AbsMeanSigma=0.02,pvalue=0.854936400676779,pvalueTTest=0.903826874776134,
chr21	36421091	36421209	RUNX1	RUNX100022	-0.0249901659344065	2	-0.0234912068199003	2	0.193646804844617	2	0.193646804844617	NA	NA	SegRatio=-0.02,AbsMeanSigma=0.02,pvalue=0.854936400676779,pvalueTTest=0.903826874776134,
chr21	36421190	36421301	RUNX1	RUNX100023	NA	2	-0.0234912068199003	2	0.193646804844617	2	0.193646804844617	NA	NA	SegRatio=-0.02,AbsMeanSigma=0.02,pvalue=0.854936400676779,pvalueTTest=0.903826874776134,
chr21	44473904	44474020	CBS	CBS00001	-0.364061097304603	2	-0.0234912068199003	2	0.236665001415632	2	0.236665001415632	NA	NA	SegRatio=-0.02,AbsMeanSigma=0.02,pvalue=0.854936400676779,pvalueTTest=0.903826874776134,
chr21	44473995	44474100	CBS	CBS00002	-0.120467458900157	2	-0.0234912068199003	2	0.236665001415632	2	0.236665001415632	NA	NA	SegRatio=-0.02,AbsMeanSigma=0.02,pvalue=0.854936400676779,pvalueTTest=0.903826874776134,
chr21	44476884	44476994	CBS	CBS00003	0.214918129357582	2	-0.0234912068199003	2	0.236665001415632	2	0.236665001415632	NA	NA	SegRatio=-0.02,AbsMeanSigma=0.02,pvalue=0.854936400676779,pvalueTTest=0.903826874776134,
chr21	44476961	44477044	CBS	CBS00004	0.192252942124996	2	-0.0234912068199003	2	0.236665001415632	2	0.236665001415632	NA	NA	SegRatio=-0.02,AbsMeanSigma=0.02,pvalue=0.854936400676779,pvalueTTest=0.903826874776134,
chr21	44478232	44478353	CBS	CBS00005	-0.161295935521865	2	-0.0234912068199003	2	0.236665001415632	2	0.236665001415632	NA	NA	SegRatio=-0.02,AbsMeanSigma=0.02,pvalue=0.854936400676779,pvalueTTest=0.903826874776134,
chr21	44478341	44478462	CBS	CBS00006	0.21535825466377	2	-0.0234912068199003	2	0.236665001415632	2	0.236665001415632	NA	NA	SegRatio=-0.02,AbsMeanSigma=0.02,pvalue=0.854936400676779,pvalueTTest=0.903826874776134,
chr21	44478881	44478989	CBS	CBS00007	-0.23551568345848	2	-0.0234912068199003	2	0.236665001415632	2	0.236665001415632	NA	NA	SegRatio=-0.02,AbsMeanSigma=0.02,pvalue=0.854936400676779,pvalueTTest=0.903826874776134,
chr21	44478983	44479104	CBS	CBS00008	0.193338502036208	2	-0.0234912068199003	2	0.236665001415632	2	0.236665001415632	NA	NA	SegRatio=-0.02,AbsMeanSigma=0.02,pvalue=0.854936400676779,pvalueTTest=0.903826874776134,
chr21	44480568	44480704	CBS	CBS00009	NA	2	-0.0234912068199003	2	0.236665001415632	2	0.236665001415632	NA	NA	SegRatio=-0.02,AbsMeanSigma=0.02,pvalue=0.854936400676779,pvalueTTest=0.903826874776134,
chr21	44482396	44482493	CBS	CBS00010	-0.0916354837679839	2	-0.0234912068199003	2	0.236665001415632	2	0.236665001415632	NA	NA	SegRatio=-0.02,AbsMeanSigma=0.02,pvalue=0.854936400676779,pvalueTTest=0.903826874776134,
chr21	44482487	44482557	CBS	CBS00011	0.476099233002425	2	-0.0234912068199003	2	0.236665001415632	2	0.236665001415632	q-value=0.00446680467263202, copies=3	NA	SegRatio=-0.02,AbsMeanSigma=0.02,pvalue=0.854936400676779,pvalueTTest=0.903826874776134,
chr21	44483019	44483113	CBS	CBS00012	-0.0388438154096407	2	-0.0234912068199003	2	0.236665001415632	2	0.236665001415632	NA	NA	SegRatio=-0.02,AbsMeanSigma=0.02,pvalue=0.854936400676779,pvalueTTest=0.903826874776134,
chr21	44483061	44483182	CBS	CBS00013	NA	2	-0.0234912068199003	2	0.236665001415632	2	0.236665001415632	NA	NA	SegRatio=-0.02,AbsMeanSigma=0.02,pvalue=0.854936400676779,pvalueTTest=0.903826874776134,
chr21	44483122	44483234	CBS	CBS00014	NA	2	-0.0234912068199003	2	0.236665001415632	2	0.236665001415632	NA	NA	SegRatio=-0.02,AbsMeanSigma=0.02,pvalue=0.854936400676779,pvalueTTest=0.903826874776134,
chr21	44483952	44484072	CBS	CBS00015	0.0523113957825312	2	-0.0234912068199003	2	0.236665001415632	2	0.236665001415632	NA	NA	SegRatio=-0.02,AbsMeanSigma=0.02,pvalue=0.854936400676779,pvalueTTest=0.903826874776134,
chr21	44484049	44484167	CBS	CBS00016	-0.0781104371441687	2	-0.0234912068199003	2	0.236665001415632	2	0.236665001415632	NA	NA	SegRatio=-0.02,AbsMeanSigma=0.02,pvalue=0.854936400676779,pvalueTTest=0.903826874776134,
chr21	44485255	44485372	CBS	CBS00017	0.136499942514846	2	-0.0234912068199003	2	0.236665001415632	2	0.236665001415632	NA	NA	SegRatio=-0.02,AbsMeanSigma=0.02,pvalue=0.854936400676779,pvalueTTest=0.903826874776134,
chr21	44485338	44485459	CBS	CBS00018	0.247214621903088	2	-0.0234912068199003	2	0.236665001415632	2	0.236665001415632	NA	NA	SegRatio=-0.02,AbsMeanSigma=0.02,pvalue=0.854936400676779,pvalueTTest=0.903826874776134,
chr21	44485468	44485565	CBS	CBS00019	-0.0808668019126538	2	-0.0234912068199003	2	0.236665001415632	2	0.236665001415632	NA	NA	SegRatio=-0.02,AbsMeanSigma=0.02,pvalue=0.854936400676779,pvalueTTest=0.903826874776134,
chr21	44485583	44485724	CBS	CBS00020	NA	2	-0.0234912068199003	2	0.236665001415632	2	0.236665001415632	NA	NA	SegRatio=-0.02,AbsMeanSigma=0.02,pvalue=0.854936400676779,pvalueTTest=0.903826874776134,
chr21	44485770	44485911	CBS	CBS00021	NA	2	-0.0234912068199003	2	0.236665001415632	2	0.236665001415632	NA	NA	SegRatio=-0.02,AbsMeanSigma=0.02,pvalue=0.854936400676779,pvalueTTest=0.903826874776134,
chr21	44486382	44486493	CBS	CBS00022	-0.122386646688094	2	-0.0234912068199003	2	0.236665001415632	2	0.236665001415632	NA	NA	SegRatio=-0.02,AbsMeanSigma=0.02,pvalue=0.854936400676779,pvalueTTest=0.903826874776134,
chr21	44486476	44486613	CBS	CBS00023	-0.0208301872468192	2	-0.0234912068199003	2	0.236665001415632	2	0.236665001415632	NA	NA	SegRatio=-0.02,AbsMeanSigma=0.02,pvalue=0.854936400676779,pvalueTTest=0.903826874776134,
chr21	44488593	44488713	CBS	CBS00024	0.127153471596615	2	-0.0234912068199003	2	0.236665001415632	2	0.236665001415632	NA	NA	SegRatio=-0.02,AbsMeanSigma=0.02,pvalue=0.854936400676779,pvalueTTest=0.903826874776134,
chr21	44488692	44488801	CBS	CBS00025	0.124929850497898	2	-0.0234912068199003	2	0.236665001415632	2	0.236665001415632	NA	NA	SegRatio=-0.02,AbsMeanSigma=0.02,pvalue=0.854936400676779,pvalueTTest=0.903826874776134,
chr21	44492073	44492192	CBS	CBS00026	0.326237126503839	2	-0.0234912068199003	2	0.236665001415632	2	0.236665001415632	q-value=0.00813955172104095, copies=3	NA	SegRatio=-0.02,AbsMeanSigma=0.02,pvalue=0.854936400676779,pvalueTTest=0.903826874776134,
chr21	44492199	44492293	CBS	CBS00027	NA	2	-0.0234912068199003	2	0.236665001415632	2	0.236665001415632	NA	NA	SegRatio=-0.02,AbsMeanSigma=0.02,pvalue=0.854936400676779,pvalueTTest=0.903826874776134,
chrX	14861624	14861710	FANCB	FANCB00001	NA	2	-0.00125665150611531	2	0.0989623855078959	2	0.0989623855078959	NA	NA	SegRatio=0,AbsMeanSigma=0.72,pvalue=0.00124936010133763,pvalueTTest=0.197515656660633,
chrX	14861651	14861762	FANCB	FANCB00002	0.238125499552066	2	-0.00125665150611531	2	0.0989623855078959	2	0.0989623855078959	NA	NA	SegRatio=0,AbsMeanSigma=0.72,pvalue=0.00124936010133763,pvalueTTest=0.197515656660633,
chrX	14861737	14861853	FANCB	FANCB00003	0.0745543984472866	2	-0.00125665150611531	2	0.0989623855078959	2	0.0989623855078959	NA	NA	SegRatio=0,AbsMeanSigma=0.72,pvalue=0.00124936010133763,pvalueTTest=0.197515656660633,
chrX	14861843	14861955	FANCB	FANCB00004	-0.158201874028556	2	-0.00125665150611531	2	0.0989623855078959	2	0.0989623855078959	NA	NA	SegRatio=0,AbsMeanSigma=0.72,pvalue=0.00124936010133763,pvalueTTest=0.197515656660633,
chrX	14861949	14862065	FANCB	FANCB00005	0.100228343572996	2	-0.00125665150611531	2	0.0989623855078959	2	0.0989623855078959	NA	NA	SegRatio=0,AbsMeanSigma=0.72,pvalue=0.00124936010133763,pvalueTTest=0.197515656660633,
chrX	14862058	14862149	FANCB	FANCB00006	NA	2	-0.00125665150611531	2	0.0989623855078959	2	0.0989623855078959	NA	NA	SegRatio=0,AbsMeanSigma=0.72,pvalue=0.00124936010133763,pvalueTTest=0.197515656660633,
chrX	14862602	14862714	FANCB	FANCB00007	0.112445697470991	2	-0.00125665150611531	2	0.0989623855078959	2	0.0989623855078959	NA	NA	SegRatio=0,AbsMeanSigma=0.72,pvalue=0.00124936010133763,pvalueTTest=0.197515656660633,
chrX	14862706	14862825	FANCB	FANCB00008	0.0352941355138674	2	-0.00125665150611531	2	0.0989623855078959	2	0.0989623855078959	NA	NA	SegRatio=0,AbsMeanSigma=0.72,pvalue=0.00124936010133763,pvalueTTest=0.197515656660633,
chrX	14862778	14862876	FANCB	FANCB00009	-0.24817354770222	2	-0.00125665150611531	2	0.0989623855078959	2	0.0989623855078959	NA	NA	SegRatio=0,AbsMeanSigma=0.72,pvalue=0.00124936010133763,pvalueTTest=0.197515656660633,
chrX	14862845	14862957	FANCB	FANCB00010	-0.954040896310867	2	-0.00125665150611531	2	0.0989623855078959	2	0.0989623855078959	q-value=1.75029363142143e-05, copies=1	NA	SegRatio=0,AbsMeanSigma=0.72,pvalue=0.00124936010133763,pvalueTTest=0.197515656660633,
chrX	14862899	14863005	FANCB	FANCB00011	-0.268648838786586	2	-0.00125665150611531	2	0.0989623855078959	2	0.0989623855078959	NA	NA	SegRatio=0,AbsMeanSigma=0.72,pvalue=0.00124936010133763,pvalueTTest=0.197515656660633,
chrX	14863005	14863112	FANCB	FANCB00012	0.0337901398404213	2	-0.00125665150611531	2	0.0989623855078959	2	0.0989623855078959	NA	NA	SegRatio=0,AbsMeanSigma=0.72,pvalue=0.00124936010133763,pvalueTTest=0.197515656660633,
chrX	14863067	14863182	FANCB	FANCB00013	-0.222843723883478	2	-0.00125665150611531	2	0.0989623855078959	2	0.0989623855078959	NA	NA	SegRatio=0,AbsMeanSigma=0.72,pvalue=0.00124936010133763,pvalueTTest=0.197515656660633,
chrX	14863166	14863273	FANCB	FANCB00014	-0.00125665150611531	2	-0.00125665150611531	2	0.0989623855078959	2	0.0989623855078959	NA	NA	SegRatio=0,AbsMeanSigma=0.72,pvalue=0.00124936010133763,pvalueTTest=0.197515656660633,
chrX	14863238	14863337	FANCB	FANCB00015	0.180927090216063	2	-0.00125665150611531	2	0.0989623855078959	2	0.0989623855078959	NA	NA	SegRatio=0,AbsMeanSigma=0.72,pvalue=0.00124936010133763,pvalueTTest=0.197515656660633,
chrX	14863277	14863383	FANCB	FANCB00016	-0.0923152303460272	2	-0.00125665150611531	2	0.0989623855078959	2	0.0989623855078959	NA	NA	SegRatio=0,AbsMeanSigma=0.72,pvalue=0.00124936010133763,pvalueTTest=0.197515656660633,
chrX	14863311	14863426	FANCB	FANCB00017	-0.0470406325542695	2	-0.00125665150611531	2	0.0989623855078959	2	0.0989623855078959	NA	NA	SegRatio=0,AbsMeanSigma=0.72,pvalue=0.00124936010133763,pvalueTTest=0.197515656660633,
chrX	14863403	14863513	FANCB	FANCB00018	NA	2	-0.00125665150611531	2	0.0989623855078959	2	0.0989623855078959	NA	NA	SegRatio=0,AbsMeanSigma=0.72,pvalue=0.00124936010133763,pvalueTTest=0.197515656660633,
chrX	14868601	14868713	FANCB	FANCB00019	0.0899914044225445	2	-0.00125665150611531	2	0.0989623855078959	2	0.0989623855078959	NA	NA	SegRatio=0,AbsMeanSigma=0.72,pvalue=0.00124936010133763,pvalueTTest=0.197515656660633,
chrX	14868670	14868767	FANCB	FANCB00020	-0.986602412595714	2	-0.053821004898786	2	0.0989623855078959	2	0.0989623855078959	q-value=3.11303277298706e-08, copies=0.5	NA	SegRatio=-0.05,AbsMeanSigma=2.12,pvalue=1.88879114884458e-08,pvalueTTest=0.226134957406389,
chrX	14868758	14868870	FANCB	FANCB00021	NA	2	-0.053821004898786	2	0.0989623855078959	2	0.0989623855078959	NA	NA	SegRatio=-0.05,AbsMeanSigma=2.12,pvalue=1.88879114884458e-08,pvalueTTest=0.226134957406389,
chrX	14871063	14871174	FANCB	FANCB00022	NA	2	-0.053821004898786	2	0.0989623855078959	2	0.0989623855078959	NA	NA	SegRatio=-0.05,AbsMeanSigma=2.12,pvalue=1.88879114884458e-08,pvalueTTest=0.226134957406389,
chrX	14871155	14871259	FANCB	FANCB00023	0.233573045634803	2	-0.053821004898786	2	0.0989623855078959	2	0.0989623855078959	NA	NA	SegRatio=-0.05,AbsMeanSigma=2.12,pvalue=1.88879114884458e-08,pvalueTTest=0.226134957406389,
chrX	14871204	14871313	FANCB	FANCB00024	-0.72905340735187	2	-0.053821004898786	2	0.0989623855078959	2	0.0989623855078959	q-value=0.00358154209279281, copies=1	NA	SegRatio=-0.05,AbsMeanSigma=2.12,pvalue=1.88879114884458e-08,pvalueTTest=0.226134957406389,
chrX	14875926	14876038	FANCB	FANCB00025	-0.053821004898786	2	-0.053821004898786	2	0.0989623855078959	2	0.0989623855078959	NA	NA	SegRatio=-0.05,AbsMeanSigma=2.12,pvalue=1.88879114884458e-08,pvalueTTest=0.226134957406389,
chrX	14876008	14876120	FANCB	FANCB00026	-0.189634087087442	2	-0.053821004898786	2	0.0989623855078959	2	0.0989623855078959	NA	NA	SegRatio=-0.05,AbsMeanSigma=2.12,pvalue=1.88879114884458e-08,pvalueTTest=0.226134957406389,
chrX	14877269	14877379	FANCB	FANCB00027	-1.25283692298578	2	-0.0827356495289325	2	0.0989623855078959	2	0.0989623855078959	q-value=2.32970995755489e-14, copies=0.5	NA	SegRatio=-0.08,AbsMeanSigma=2.45,pvalue=9.258068617842e-11,pvalueTTest=0.116037693396177,
chrX	14877356	14877461	FANCB	FANCB00028	0.0116126456248769	2	-0.0827356495289325	2	0.0989623855078959	2	0.0989623855078959	NA	NA	SegRatio=-0.08,AbsMeanSigma=2.45,pvalue=9.258068617842e-11,pvalueTTest=0.116037693396177,
chrX	14877416	14877520	FANCB	FANCB00029	-0.290288208895615	2	-0.0827356495289325	2	0.0989623855078959	2	0.0989623855078959	NA	NA	SegRatio=-0.08,AbsMeanSigma=2.45,pvalue=9.258068617842e-11,pvalueTTest=0.116037693396177,
chrX	14882657	14882775	FANCB	FANCB00030	-0.0827356495289325	2	-0.0827356495289325	2	0.0989623855078959	2	0.0989623855078959	NA	NA	SegRatio=-0.08,AbsMeanSigma=2.45,pvalue=9.258068617842e-11,pvalueTTest=0.116037693396177,
chrX	14882769	14882886	FANCB	FANCB00031	0.115698619301982	2	-0.0827356495289325	2	0.0989623855078959	2	0.0989623855078959	NA	NA	SegRatio=-0.08,AbsMeanSigma=2.45,pvalue=9.258068617842e-11,pvalueTTest=0.116037693396177,
chrX	14882810	14882925	FANCB	FANCB00032	-0.272393685342968	2	-0.0827356495289325	2	0.0989623855078959	2	0.0989623855078959	NA	NA	SegRatio=-0.08,AbsMeanSigma=2.45,pvalue=9.258068617842e-11,pvalueTTest=0.116037693396177,
chrX	14882907	14883022	FANCB	FANCB00033	-1.97588153933479	2	0.0394548844903187	2	0.0989623855078959	2	0.0989623855078959	q-value=1.19517187140274e-06, copies=0.5	NA	SegRatio=0.04,AbsMeanSigma=0.22,pvalue=0.00598462486994917,pvalueTTest=0.0328341980769234,
chrX	14883023	14883139	FANCB	FANCB00034	-0.0845118974939844	2	0.0394548844903187	2	0.0989623855078959	2	0.0989623855078959	NA	NA	SegRatio=0.04,AbsMeanSigma=0.22,pvalue=0.00598462486994917,pvalueTTest=0.0328341980769234,
chrX	14883071	14883178	FANCB	FANCB00035	0.366836135259415	2	0.0394548844903187	2	0.0989623855078959	2	0.0989623855078959	NA	NA	SegRatio=0.04,AbsMeanSigma=0.22,pvalue=0.00598462486994917,pvalueTTest=0.0328341980769234,
chrX	14883159	14883265	FANCB	FANCB00036	0.143276676927885	2	0.0394548844903187	2	0.0989623855078959	2	0.0989623855078959	NA	NA	SegRatio=0.04,AbsMeanSigma=0.22,pvalue=0.00598462486994917,pvalueTTest=0.0328341980769234,
chrX	14883248	14883358	FANCB	FANCB00037	0.608295904278195	2	0.0394548844903187	2	0.0989623855078959	2	0.0989623855078959	NA	NA	SegRatio=0.04,AbsMeanSigma=0.22,pvalue=0.00598462486994917,pvalueTTest=0.0328341980769234,
chrX	14883281	14883412	FANCB	FANCB00038	-0.243256587920606	2	0.0394548844903187	2	0.0989623855078959	2	0.0989623855078959	NA	NA	SegRatio=0.04,AbsMeanSigma=0.22,pvalue=0.00598462486994917,pvalueTTest=0.0328341980769234,
chrX	14883383	14883474	FANCB	FANCB00039	0.0774922544034411	2	0.0394548844903187	2	0.0989623855078959	2	0.0989623855078959	NA	NA	SegRatio=0.04,AbsMeanSigma=0.22,pvalue=0.00598462486994917,pvalueTTest=0.0328341980769234,
chrX	14883462	14883573	FANCB	FANCB00040	0.165719703890789	2	0.0394548844903187	2	0.0989623855078959	2	0.0989623855078959	NA	NA	SegRatio=0.04,AbsMeanSigma=0.22,pvalue=0.00598462486994917,pvalueTTest=0.0328341980769234,
chrX	14883498	14883608	FANCB	FANCB00041	-0.00288109668455579	2	0.0394548844903187	2	0.0989623855078959	2	0.0989623855078959	NA	NA	SegRatio=0.04,AbsMeanSigma=0.22,pvalue=0.00598462486994917,pvalueTTest=0.0328341980769234,
chrX	14883605	14883723	FANCB	FANCB00042	0.200322347281462	2	0.0394548844903187	2	0.0989623855078959	2	0.0989623855078959	NA	NA	SegRatio=0.04,AbsMeanSigma=0.22,pvalue=0.00598462486994917,pvalueTTest=0.0328341980769234,
chrX	47058147	47058250	UBA1	UBA100001	-0.0835515415225593	2	0.0394548844903187	2	0.00499464098786732	2	0.00499464098786732	NA	NA	SegRatio=0.04,AbsMeanSigma=0.22,pvalue=0.00598462486994917,pvalueTTest=0.0328341980769234,
chrX	47058189	47058310	UBA1	UBA100002	0.0705149104208372	2	0.0394548844903187	2	0.00499464098786732	2	0.00499464098786732	NA	NA	SegRatio=0.04,AbsMeanSigma=0.22,pvalue=0.00598462486994917,pvalueTTest=0.0328341980769234,
chrX	47058267	47058388	UBA1	UBA100003	0.0678563489739483	2	0.0394548844903187	2	0.00499464098786732	2	0.00499464098786732	NA	NA	SegRatio=0.04,AbsMeanSigma=0.22,pvalue=0.00598462486994917,pvalueTTest=0.0328341980769234,
chrX	47058423	47058539	UBA1	UBA100004	-0.0471687487376468	2	0.0394548844903187	2	0.00499464098786732	2	0.00499464098786732	NA	NA	SegRatio=0.04,AbsMeanSigma=0.22,pvalue=0.00598462486994917,pvalueTTest=0.0328341980769234,
chrX	47058566	47058682	UBA1	UBA100005	-0.0313571744563661	2	0.0394548844903187	2	0.00499464098786732	2	0.00499464098786732	NA	NA	SegRatio=0.04,AbsMeanSigma=0.22,pvalue=0.00598462486994917,pvalueTTest=0.0328341980769234,
chrX	47058662	47058779	UBA1	UBA100006	0.0792799810359384	2	0.0394548844903187	2	0.00499464098786732	2	0.00499464098786732	NA	NA	SegRatio=0.04,AbsMeanSigma=0.22,pvalue=0.00598462486994917,pvalueTTest=0.0328341980769234,
chrX	47058771	47058875	UBA1	UBA100007	0.0394548844903187	2	0.0394548844903187	2	0.00499464098786732	2	0.00499464098786732	NA	NA	SegRatio=0.04,AbsMeanSigma=0.22,pvalue=0.00598462486994917,pvalueTTest=0.0328341980769234,
chrX	47058875	47058993	UBA1	UBA100008	-0.00448076132016118	2	0.0394548844903187	2	0.00499464098786732	2	0.00499464098786732	NA	NA	SegRatio=0.04,AbsMeanSigma=0.22,pvalue=0.00598462486994917,pvalueTTest=0.0328341980769234,
chrX	47058966	47059062	UBA1	UBA100009	0.0876062067415829	2	0.0394548844903187	2	0.00499464098786732	2	0.00499464098786732	NA	NA	SegRatio=0.04,AbsMeanSigma=0.22,pvalue=0.00598462486994917,pvalueTTest=0.0328341980769234,
chrX	47060245	47060360	UBA1	UBA100010	-0.0659620479969235	2	0.0394548844903187	2	0.00499464098786732	2	0.00499464098786732	NA	NA	SegRatio=0.04,AbsMeanSigma=0.22,pvalue=0.00598462486994917,pvalueTTest=0.0328341980769234,
chrX	47060354	47060461	UBA1	UBA100011	-0.268523189369096	2	0.0394548844903187	2	0.00499464098786732	2	0.00499464098786732	NA	NA	SegRatio=0.04,AbsMeanSigma=0.22,pvalue=0.00598462486994917,pvalueTTest=0.0328341980769234,
chrX	47060595	47060712	UBA1	UBA100012	NA	2	0.0394548844903187	2	0.00499464098786732	2	0.00499464098786732	NA	NA	SegRatio=0.04,AbsMeanSigma=0.22,pvalue=0.00598462486994917,pvalueTTest=0.0328341980769234,
chrX	47060697	47060809	UBA1	UBA100013	-0.0975675947245052	2	0.0394548844903187	2	0.00499464098786732	2	0.00499464098786732	NA	NA	SegRatio=0.04,AbsMeanSigma=0.22,pvalue=0.00598462486994917,pvalueTTest=0.0328341980769234,
chrX	47060836	47060954	UBA1	UBA100014	0.043634877487639	2	0.0394548844903187	2	0.00499464098786732	2	0.00499464098786732	NA	NA	SegRatio=0.04,AbsMeanSigma=0.22,pvalue=0.00598462486994917,pvalueTTest=0.0328341980769234,
chrX	47060880	47060995	UBA1	UBA100015	-0.0922566010792861	2	0.0394548844903187	2	0.00499464098786732	2	0.00499464098786732	NA	NA	SegRatio=0.04,AbsMeanSigma=0.22,pvalue=0.00598462486994917,pvalueTTest=0.0328341980769234,
chrX	47060987	47061107	UBA1	UBA100016	0.152933604900039	2	0.0394548844903187	2	0.00499464098786732	2	0.00499464098786732	NA	NA	SegRatio=0.04,AbsMeanSigma=0.22,pvalue=0.00598462486994917,pvalueTTest=0.0328341980769234,
chrX	47061533	47061652	UBA1	UBA100017	0.0267501252984015	2	0.0394548844903187	2	0.00499464098786732	2	0.00499464098786732	NA	NA	SegRatio=0.04,AbsMeanSigma=0.22,pvalue=0.00598462486994917,pvalueTTest=0.0328341980769234,
chrX	47061592	47061706	UBA1	UBA100018	0.216155623157084	2	0.0394548844903187	2	0.00499464098786732	2	0.00499464098786732	NA	NA	SegRatio=0.04,AbsMeanSigma=0.22,pvalue=0.00598462486994917,pvalueTTest=0.0328341980769234,
chrX	47061663	47061777	UBA1	UBA100019	0.0862782493038677	2	0.0394548844903187	2	0.00499464098786732	2	0.00499464098786732	NA	NA	SegRatio=0.04,AbsMeanSigma=0.22,pvalue=0.00598462486994917,pvalueTTest=0.0328341980769234,
chrX	47061740	47061858	UBA1	UBA100020	-0.017063480803115	2	0.0394548844903187	2	0.00499464098786732	2	0.00499464098786732	NA	NA	SegRatio=0.04,AbsMeanSigma=0.22,pvalue=0.00598462486994917,pvalueTTest=0.0328341980769234,
chrX	47061784	47061896	UBA1	UBA100021	0.164557011813057	2	0.0394548844903187	2	0.00499464098786732	2	0.00499464098786732	NA	NA	SegRatio=0.04,AbsMeanSigma=0.22,pvalue=0.00598462486994917,pvalueTTest=0.0328341980769234,
chrX	47061878	47061997	UBA1	UBA100022	0.0472910763243877	2	0.0394548844903187	2	0.00499464098786732	2	0.00499464098786732	NA	NA	SegRatio=0.04,AbsMeanSigma=0.22,pvalue=0.00598462486994917,pvalueTTest=0.0328341980769234,
chrX	47062010	47062130	UBA1	UBA100023	0.033530541487759	2	0.0394548844903187	2	0.00499464098786732	2	0.00499464098786732	NA	NA	SegRatio=0.04,AbsMeanSigma=0.22,pvalue=0.00598462486994917,pvalueTTest=0.0328341980769234,
chrX	47062113	47062202	UBA1	UBA100024	0.0282029130067564	2	0.0394548844903187	2	0.00499464098786732	2	0.00499464098786732	NA	NA	SegRatio=0.04,AbsMeanSigma=0.22,pvalue=0.00598462486994917,pvalueTTest=0.0328341980769234,
chrX	47062182	47062296	UBA1	UBA100025	0.0826581403974889	2	0.0394548844903187	2	0.00499464098786732	2	0.00499464098786732	NA	NA	SegRatio=0.04,AbsMeanSigma=0.22,pvalue=0.00598462486994917,pvalueTTest=0.0328341980769234,
chrX	47062310	47062424	UBA1	UBA100026	-0.0388660671824297	2	0.0394548844903187	2	0.00499464098786732	2	0.00499464098786732	NA	NA	SegRatio=0.04,AbsMeanSigma=0.22,pvalue=0.00598462486994917,pvalueTTest=0.0328341980769234,
chrX	47062384	47062502	UBA1	UBA100027	0.0526172008084606	2	0.0394548844903187	2	0.00499464098786732	2	0.00499464098786732	NA	NA	SegRatio=0.04,AbsMeanSigma=0.22,pvalue=0.00598462486994917,pvalueTTest=0.0328341980769234,
chrX	47062451	47062570	UBA1	UBA100028	0.19997467867918	2	0.0394548844903187	2	0.00499464098786732	2	0.00499464098786732	NA	NA	SegRatio=0.04,AbsMeanSigma=0.22,pvalue=0.00598462486994917,pvalueTTest=0.0328341980769234,
chrX	47062569	47062685	UBA1	UBA100029	-0.226940479804722	2	0.0394548844903187	2	0.00499464098786732	2	0.00499464098786732	NA	NA	SegRatio=0.04,AbsMeanSigma=0.22,pvalue=0.00598462486994917,pvalueTTest=0.0328341980769234,
chrX	47062898	47063013	UBA1	UBA100030	0.0984718453692453	2	0.0394548844903187	2	0.00499464098786732	2	0.00499464098786732	NA	NA	SegRatio=0.04,AbsMeanSigma=0.22,pvalue=0.00598462486994917,pvalueTTest=0.0328341980769234,
chrX	47062977	47063095	UBA1	UBA100031	-0.080236589300767	2	0.0394548844903187	2	0.00499464098786732	2	0.00499464098786732	NA	NA	SegRatio=0.04,AbsMeanSigma=0.22,pvalue=0.00598462486994917,pvalueTTest=0.0328341980769234,
chrX	47063068	47063206	UBA1	UBA100032	-0.0800731872933941	2	0.0394548844903187	2	0.00499464098786732	2	0.00499464098786732	NA	NA	SegRatio=0.04,AbsMeanSigma=0.22,pvalue=0.00598462486994917,pvalueTTest=0.0328341980769234,
chrX	47065284	47065392	UBA1	UBA100033	0.115843515061118	2	0.0394548844903187	2	0.00499464098786732	2	0.00499464098786732	NA	NA	SegRatio=0.04,AbsMeanSigma=0.22,pvalue=0.00598462486994917,pvalueTTest=0.0328341980769234,
chrX	47065347	47065463	UBA1	UBA100034	-0.0285800990441432	2	0.0394548844903187	2	0.00499464098786732	2	0.00499464098786732	NA	NA	SegRatio=0.04,AbsMeanSigma=0.22,pvalue=0.00598462486994917,pvalueTTest=0.0328341980769234,
chrX	47065454	47065570	UBA1	UBA100035	0.0765268155812518	2	0.0394548844903187	2	0.00499464098786732	2	0.00499464098786732	NA	NA	SegRatio=0.04,AbsMeanSigma=0.22,pvalue=0.00598462486994917,pvalueTTest=0.0328341980769234,
chrX	47065610	47065719	UBA1	UBA100036	-0.0350120265638084	2	0.0394548844903187	2	0.00499464098786732	2	0.00499464098786732	NA	NA	SegRatio=0.04,AbsMeanSigma=0.22,pvalue=0.00598462486994917,pvalueTTest=0.0328341980769234,
chrX	47065678	47065796	UBA1	UBA100037	0.0072014352829685	2	0.0394548844903187	2	0.00499464098786732	2	0.00499464098786732	NA	NA	SegRatio=0.04,AbsMeanSigma=0.22,pvalue=0.00598462486994917,pvalueTTest=0.0328341980769234,
chrX	47065752	47065846	UBA1	UBA100038	-0.137328386427541	2	0.0394548844903187	2	0.00499464098786732	2	0.00499464098786732	NA	NA	SegRatio=0.04,AbsMeanSigma=0.22,pvalue=0.00598462486994917,pvalueTTest=0.0328341980769234,
chrX	47065828	47065942	UBA1	UBA100039	0.0850717710538232	2	0.0394548844903187	2	0.00499464098786732	2	0.00499464098786732	NA	NA	SegRatio=0.04,AbsMeanSigma=0.22,pvalue=0.00598462486994917,pvalueTTest=0.0328341980769234,
chrX	47068952	47069068	UBA1	UBA100040	0.0663782488700881	2	0.0394548844903187	2	0.00499464098786732	2	0.00499464098786732	NA	NA	SegRatio=0.04,AbsMeanSigma=0.22,pvalue=0.00598462486994917,pvalueTTest=0.0328341980769234,
chrX	47069043	47069159	UBA1	UBA100041	0.0201067124169446	2	0.0394548844903187	2	0.00499464098786732	2	0.00499464098786732	NA	NA	SegRatio=0.04,AbsMeanSigma=0.22,pvalue=0.00598462486994917,pvalueTTest=0.0328341980769234,
chrX	47069245	47069365	UBA1	UBA100042	0.0505873590655438	2	0.0394548844903187	2	0.00499464098786732	2	0.00499464098786732	NA	NA	SegRatio=0.04,AbsMeanSigma=0.22,pvalue=0.00598462486994917,pvalueTTest=0.0328341980769234,
chrX	47069353	47069473	UBA1	UBA100043	-0.232637656038686	2	0.0394548844903187	2	0.00499464098786732	2	0.00499464098786732	NA	NA	SegRatio=0.04,AbsMeanSigma=0.22,pvalue=0.00598462486994917,pvalueTTest=0.0328341980769234,
chrX	47069483	47069595	UBA1	UBA100044	0.127411009566988	2	0.0394548844903187	2	0.00499464098786732	2	0.00499464098786732	NA	NA	SegRatio=0.04,AbsMeanSigma=0.22,pvalue=0.00598462486994917,pvalueTTest=0.0328341980769234,
chrX	47070208	47070325	UBA1	UBA100045	0.03360590996984	2	0.0394548844903187	2	0.00499464098786732	2	0.00499464098786732	NA	NA	SegRatio=0.04,AbsMeanSigma=0.22,pvalue=0.00598462486994917,pvalueTTest=0.0328341980769234,
chrX	47070325	47070441	UBA1	UBA100046	0.195028719836494	2	0.0394548844903187	2	0.00499464098786732	2	0.00499464098786732	NA	NA	SegRatio=0.04,AbsMeanSigma=0.22,pvalue=0.00598462486994917,pvalueTTest=0.0328341980769234,
chrX	47070409	47070526	UBA1	UBA100047	-0.00618392231315852	2	0.0394548844903187	2	0.00499464098786732	2	0.00499464098786732	NA	NA	SegRatio=0.04,AbsMeanSigma=0.22,pvalue=0.00598462486994917,pvalueTTest=0.0328341980769234,
chrX	47070456	47070574	UBA1	UBA100048	0.244912125613487	2	0.0394548844903187	2	0.00499464098786732	2	0.00499464098786732	NA	NA	SegRatio=0.04,AbsMeanSigma=0.22,pvalue=0.00598462486994917,pvalueTTest=0.0328341980769234,
chrX	47070539	47070629	UBA1	UBA100049	-0.0626940455656249	2	0.0394548844903187	2	0.00499464098786732	2	0.00499464098786732	NA	NA	SegRatio=0.04,AbsMeanSigma=0.22,pvalue=0.00598462486994917,pvalueTTest=0.0328341980769234,
chrX	47070629	47070750	UBA1	UBA100050	-0.0304153587922311	2	0.0394548844903187	2	0.00499464098786732	2	0.00499464098786732	NA	NA	SegRatio=0.04,AbsMeanSigma=0.22,pvalue=0.00598462486994917,pvalueTTest=0.0328341980769234,
chrX	47071780	47071894	UBA1	UBA100051	-0.0952070512635806	2	0.0394548844903187	2	0.00499464098786732	2	0.00499464098786732	NA	NA	SegRatio=0.04,AbsMeanSigma=0.22,pvalue=0.00598462486994917,pvalueTTest=0.0328341980769234,
chrX	47071883	47072001	UBA1	UBA100052	0.246835266304124	2	0.0394548844903187	2	0.00499464098786732	2	0.00499464098786732	NA	NA	SegRatio=0.04,AbsMeanSigma=0.22,pvalue=0.00598462486994917,pvalueTTest=0.0328341980769234,
chrX	47072112	47072227	UBA1	UBA100053	0.0893361600823277	2	0.0394548844903187	2	0.00499464098786732	2	0.00499464098786732	NA	NA	SegRatio=0.04,AbsMeanSigma=0.22,pvalue=0.00598462486994917,pvalueTTest=0.0328341980769234,
chrX	47072209	47072327	UBA1	UBA100054	0.110471560504346	2	0.0394548844903187	2	0.00499464098786732	2	0.00499464098786732	NA	NA	SegRatio=0.04,AbsMeanSigma=0.22,pvalue=0.00598462486994917,pvalueTTest=0.0328341980769234,
chrX	47072349	47072464	UBA1	UBA100055	0.0683118729390577	2	0.0394548844903187	2	0.00499464098786732	2	0.00499464098786732	NA	NA	SegRatio=0.04,AbsMeanSigma=0.22,pvalue=0.00598462486994917,pvalueTTest=0.0328341980769234,
chrX	47072393	47072511	UBA1	UBA100056	0.146601111594808	2	0.0394548844903187	2	0.00499464098786732	2	0.00499464098786732	NA	NA	SegRatio=0.04,AbsMeanSigma=0.22,pvalue=0.00598462486994917,pvalueTTest=0.0328341980769234,
chrX	47072510	47072629	UBA1	UBA100057	-0.0292943594253706	2	0.0394548844903187	2	0.00499464098786732	2	0.00499464098786732	NA	NA	SegRatio=0.04,AbsMeanSigma=0.22,pvalue=0.00598462486994917,pvalueTTest=0.0328341980769234,
chrX	47073703	47073809	UBA1	UBA100058	0.0363784443640951	2	0.0394548844903187	2	0.00499464098786732	2	0.00499464098786732	NA	NA	SegRatio=0.04,AbsMeanSigma=0.22,pvalue=0.00598462486994917,pvalueTTest=0.0328341980769234,
chrX	47073808	47073927	UBA1	UBA100059	0.0865846096006092	2	0.0394548844903187	2	0.00499464098786732	2	0.00499464098786732	NA	NA	SegRatio=0.04,AbsMeanSigma=0.22,pvalue=0.00598462486994917,pvalueTTest=0.0328341980769234,
chrX	47073919	47074037	UBA1	UBA100060	0.30319102873393	2	0.0394548844903187	2	0.00499464098786732	2	0.00499464098786732	NA	NA	SegRatio=0.04,AbsMeanSigma=0.22,pvalue=0.00598462486994917,pvalueTTest=0.0328341980769234,
chrX	47074028	47074136	UBA1	UBA100061	0.171369151489546	2	0.0394548844903187	2	0.00499464098786732	2	0.00499464098786732	NA	NA	SegRatio=0.04,AbsMeanSigma=0.22,pvalue=0.00598462486994917,pvalueTTest=0.0328341980769234,
chrX	47074147	47074261	UBA1	UBA100062	0.235280337497518	2	0.0394548844903187	2	0.00499464098786732	2	0.00499464098786732	NA	NA	SegRatio=0.04,AbsMeanSigma=0.22,pvalue=0.00598462486994917,pvalueTTest=0.0328341980769234,
chrX	47074210	47074302	UBA1	UBA100063	0.172880319696827	2	0.0394548844903187	2	0.00499464098786732	2	0.00499464098786732	NA	NA	SegRatio=0.04,AbsMeanSigma=0.22,pvalue=0.00598462486994917,pvalueTTest=0.0328341980769234,
chrX	47074303	47074424	UBA1	UBA100064	0.506695460004212	2	0.0394548844903187	2	0.00499464098786732	2	0.00499464098786732	q-value=0.00119900717651534, copies=3.5	NA	SegRatio=0.04,AbsMeanSigma=0.22,pvalue=0.00598462486994917,pvalueTTest=0.0328341980769234,
chrX	48649478	48649595	GATA1	GATA100001	NA	2	0.0394548844903187	2	0.0657602842652524	2	0.0657602842652524	NA	NA	SegRatio=0.04,AbsMeanSigma=0.22,pvalue=0.00598462486994917,pvalueTTest=0.0328341980769234,
chrX	48649584	48649743	GATA1	GATA100002.GATA100003	NA	2	0.0394548844903187	2	0.0657602842652524	2	0.0657602842652524	NA	NA	SegRatio=0.04,AbsMeanSigma=0.22,pvalue=0.00598462486994917,pvalueTTest=0.0328341980769234,
chrX	48649739	48649860	GATA1	GATA100004	0.0713842543421798	2	0.0394548844903187	2	0.0657602842652524	2	0.0657602842652524	NA	NA	SegRatio=0.04,AbsMeanSigma=0.22,pvalue=0.00598462486994917,pvalueTTest=0.0328341980769234,
chrX	48650210	48650272	GATA1	GATA100005	NA	2	0.0394548844903187	2	0.0657602842652524	2	0.0657602842652524	NA	NA	SegRatio=0.04,AbsMeanSigma=0.22,pvalue=0.00598462486994917,pvalueTTest=0.0328341980769234,
chrX	48650273	48650390	GATA1	GATA100006	0.222818926461487	2	0.0394548844903187	2	0.0657602842652524	2	0.0657602842652524	NA	NA	SegRatio=0.04,AbsMeanSigma=0.22,pvalue=0.00598462486994917,pvalueTTest=0.0328341980769234,
chrX	48650361	48650431	GATA1	GATA100007	0.271459874205649	2	0.0394548844903187	2	0.0657602842652524	2	0.0657602842652524	NA	NA	SegRatio=0.04,AbsMeanSigma=0.22,pvalue=0.00598462486994917,pvalueTTest=0.0328341980769234,
chrX	48650408	48650524	GATA1	GATA100008	0.0745495292354682	2	0.0394548844903187	2	0.0657602842652524	2	0.0657602842652524	NA	NA	SegRatio=0.04,AbsMeanSigma=0.22,pvalue=0.00598462486994917,pvalueTTest=0.0328341980769234,
chrX	48650513	48650621	GATA1	GATA100009	-0.120179624578685	2	0.0394548844903187	2	0.0657602842652524	2	0.0657602842652524	NA	NA	SegRatio=0.04,AbsMeanSigma=0.22,pvalue=0.00598462486994917,pvalueTTest=0.0328341980769234,
chrX	48650584	48650679	GATA1	GATA100010	0.0181712276205141	2	0.0394548844903187	2	0.0657602842652524	2	0.0657602842652524	NA	NA	SegRatio=0.04,AbsMeanSigma=0.22,pvalue=0.00598462486994917,pvalueTTest=0.0328341980769234,
chrX	48650691	48650795	GATA1	GATA100011	0.156340403712497	2	0.0394548844903187	2	0.0657602842652524	2	0.0657602842652524	NA	NA	SegRatio=0.04,AbsMeanSigma=0.22,pvalue=0.00598462486994917,pvalueTTest=0.0328341980769234,
chrX	48650748	48650862	GATA1	GATA100012	0.0427769672461729	2	0.0394548844903187	2	0.0657602842652524	2	0.0657602842652524	NA	NA	SegRatio=0.04,AbsMeanSigma=0.22,pvalue=0.00598462486994917,pvalueTTest=0.0328341980769234,
chrX	48650844	48650956	GATA1	GATA100013	-0.0198012392854433	2	0.0394548844903187	2	0.0657602842652524	2	0.0657602842652524	NA	NA	SegRatio=0.04,AbsMeanSigma=0.22,pvalue=0.00598462486994917,pvalueTTest=0.0328341980769234,
chrX	48651491	48651597	GATA1	GATA100014	0.0121581886035214	2	0.0394548844903187	2	0.0657602842652524	2	0.0657602842652524	NA	NA	SegRatio=0.04,AbsMeanSigma=0.22,pvalue=0.00598462486994917,pvalueTTest=0.0328341980769234,
chrX	48651581	48651689	GATA1	GATA100015	0.224523106264785	2	0.0394548844903187	2	0.0657602842652524	2	0.0657602842652524	NA	NA	SegRatio=0.04,AbsMeanSigma=0.22,pvalue=0.00598462486994917,pvalueTTest=0.0328341980769234,
chrX	48651650	48651742	GATA1	GATA100016	0.0450048564849487	2	0.0394548844903187	2	0.0657602842652524	2	0.0657602842652524	NA	NA	SegRatio=0.04,AbsMeanSigma=0.22,pvalue=0.00598462486994917,pvalueTTest=0.0328341980769234,
chrX	48652121	48652231	GATA1	GATA100017	-0.0292624698593797	2	0.0394548844903187	2	0.0657602842652524	2	0.0657602842652524	NA	NA	SegRatio=0.04,AbsMeanSigma=0.22,pvalue=0.00598462486994917,pvalueTTest=0.0328341980769234,
chrX	48652229	48652351	GATA1	GATA100018	0.0519238513335381	2	0.0394548844903187	2	0.0657602842652524	2	0.0657602842652524	NA	NA	SegRatio=0.04,AbsMeanSigma=0.22,pvalue=0.00598462486994917,pvalueTTest=0.0328341980769234,
chrX	48652336	48652454	GATA1	GATA100019	NA	2	0.0394548844903187	2	0.0657602842652524	2	0.0657602842652524	NA	NA	SegRatio=0.04,AbsMeanSigma=0.22,pvalue=0.00598462486994917,pvalueTTest=0.0328341980769234,
chrX	48652417	48652541	GATA1	GATA100020	-0.251406319758854	2	0.0394548844903187	2	0.0657602842652524	2	0.0657602842652524	NA	NA	SegRatio=0.04,AbsMeanSigma=0.22,pvalue=0.00598462486994917,pvalueTTest=0.0328341980769234,
chrX	48652489	48652607	GATA1	GATA100021	-0.236019446499551	2	0.0394548844903187	2	0.0657602842652524	2	0.0657602842652524	NA	NA	SegRatio=0.04,AbsMeanSigma=0.22,pvalue=0.00598462486994917,pvalueTTest=0.0328341980769234,
chrX	77227092	77227212	ATP7A	ATP7A00001	0.0639784415302752	2	0.0394548844903187	2	0.508213836678999	2	0.508213836678999	NA	NA	SegRatio=0.04,AbsMeanSigma=0.22,pvalue=0.00598462486994917,pvalueTTest=0.0328341980769234,
chrX	77227210	77227327	ATP7A	ATP7A00002	-0.193356867324023	2	0.0394548844903187	2	0.508213836678999	2	0.508213836678999	NA	NA	SegRatio=0.04,AbsMeanSigma=0.22,pvalue=0.00598462486994917,pvalueTTest=0.0328341980769234,
chrX	77243672	77243790	ATP7A	ATP7A00003	-0.796312509538765	2	0.0394548844903187	2	0.508213836678999	2	0.508213836678999	q-value=0.00707247113233791, copies=1	NA	SegRatio=0.04,AbsMeanSigma=0.22,pvalue=0.00598462486994917,pvalueTTest=0.0328341980769234,
chrX	77243746	77243860	ATP7A	ATP7A00004	0.133618271460872	2	0.0394548844903187	2	0.508213836678999	2	0.508213836678999	NA	NA	SegRatio=0.04,AbsMeanSigma=0.22,pvalue=0.00598462486994917,pvalueTTest=0.0328341980769234,
chrX	77243804	77243916	ATP7A	ATP7A00005	-0.00484509029308091	2	0.0394548844903187	2	0.508213836678999	2	0.508213836678999	NA	NA	SegRatio=0.04,AbsMeanSigma=0.22,pvalue=0.00598462486994917,pvalueTTest=0.0328341980769234,
chrX	77243909	77244027	ATP7A	ATP7A00006	0.0390204663153754	2	0.0394548844903187	2	0.508213836678999	2	0.508213836678999	NA	NA	SegRatio=0.04,AbsMeanSigma=0.22,pvalue=0.00598462486994917,pvalueTTest=0.0328341980769234,
chrX	77244012	77244123	ATP7A	ATP7A00007	0.209890760856035	2	0.0394548844903187	2	0.508213836678999	2	0.508213836678999	NA	NA	SegRatio=0.04,AbsMeanSigma=0.22,pvalue=0.00598462486994917,pvalueTTest=0.0328341980769234,
chrX	77244108	77244204	ATP7A	ATP7A00008	0.136772431837494	2	0.0394548844903187	2	0.508213836678999	2	0.508213836678999	NA	NA	SegRatio=0.04,AbsMeanSigma=0.22,pvalue=0.00598462486994917,pvalueTTest=0.0328341980769234,
chrX	77244179	77244293	ATP7A	ATP7A00009	0.0643517397325887	2	0.0394548844903187	2	0.508213836678999	2	0.508213836678999	NA	NA	SegRatio=0.04,AbsMeanSigma=0.22,pvalue=0.00598462486994917,pvalueTTest=0.0328341980769234,
chrX	77244697	77244814	ATP7A	ATP7A00010	0.0412884096354256	2	0.0394548844903187	2	0.508213836678999	2	0.508213836678999	NA	NA	SegRatio=0.04,AbsMeanSigma=0.22,pvalue=0.00598462486994917,pvalueTTest=0.0328341980769234,
chrX	77244790	77244905	ATP7A	ATP7A00011	0.0306895336539634	2	0.0394548844903187	2	0.508213836678999	2	0.508213836678999	NA	NA	SegRatio=0.04,AbsMeanSigma=0.22,pvalue=0.00598462486994917,pvalueTTest=0.0328341980769234,
chrX	77244906	77245018	ATP7A	ATP7A00012	0.161804790718631	2	0.0394548844903187	2	0.508213836678999	2	0.508213836678999	NA	NA	SegRatio=0.04,AbsMeanSigma=0.22,pvalue=0.00598462486994917,pvalueTTest=0.0328341980769234,
chrX	77244996	77245084	ATP7A	ATP7A00013	NA	2	0.0394548844903187	2	0.508213836678999	2	0.508213836678999	NA	NA	SegRatio=0.04,AbsMeanSigma=0.22,pvalue=0.00598462486994917,pvalueTTest=0.0328341980769234,
chrX	77245079	77245195	ATP7A	ATP7A00014	0.0184320751132635	2	0.0394548844903187	2	0.508213836678999	2	0.508213836678999	NA	NA	SegRatio=0.04,AbsMeanSigma=0.22,pvalue=0.00598462486994917,pvalueTTest=0.0328341980769234,
chrX	77245186	77245295	ATP7A	ATP7A00015	0.187074055274669	2	0.0394548844903187	2	0.508213836678999	2	0.508213836678999	NA	NA	SegRatio=0.04,AbsMeanSigma=0.22,pvalue=0.00598462486994917,pvalueTTest=0.0328341980769234,
chrX	77245295	77245411	ATP7A	ATP7A00016	-0.0732496930372864	2	0.0394548844903187	2	0.508213836678999	2	0.508213836678999	NA	NA	SegRatio=0.04,AbsMeanSigma=0.22,pvalue=0.00598462486994917,pvalueTTest=0.0328341980769234,
chrX	77245412	77245529	ATP7A	ATP7A00017	0.028279033003687	2	0.0394548844903187	2	0.508213836678999	2	0.508213836678999	NA	NA	SegRatio=0.04,AbsMeanSigma=0.22,pvalue=0.00598462486994917,pvalueTTest=0.0328341980769234,
chrX	77253892	77253993	ATP7A	ATP7A00018	-0.0503812358784	2	0.0394548844903187	2	0.508213836678999	2	0.508213836678999	NA	NA	SegRatio=0.04,AbsMeanSigma=0.22,pvalue=0.00598462486994917,pvalueTTest=0.0328341980769234,
chrX	77253976	77254071	ATP7A	ATP7A00019	0.0270560939453402	2	0.0394548844903187	2	0.508213836678999	2	0.508213836678999	NA	NA	SegRatio=0.04,AbsMeanSigma=0.22,pvalue=0.00598462486994917,pvalueTTest=0.0328341980769234,
chrX	77254070	77254181	ATP7A	ATP7A00020	0.0310702572311972	2	0.0394548844903187	2	0.508213836678999	2	0.508213836678999	NA	NA	SegRatio=0.04,AbsMeanSigma=0.22,pvalue=0.00598462486994917,pvalueTTest=0.0328341980769234,
chrX	77254179	77254297	ATP7A	ATP7A00021	-0.0273337471617274	2	0.0394548844903187	2	0.508213836678999	2	0.508213836678999	NA	NA	SegRatio=0.04,AbsMeanSigma=0.22,pvalue=0.00598462486994917,pvalueTTest=0.0328341980769234,
chrX	77258596	77258711	ATP7A	ATP7A00022	-0.0550137290537097	2	0.0394548844903187	2	0.508213836678999	2	0.508213836678999	NA	NA	SegRatio=0.04,AbsMeanSigma=0.22,pvalue=0.00598462486994917,pvalueTTest=0.0328341980769234,
chrX	77258668	77258782	ATP7A	ATP7A00023	0.0504085450511245	2	0.0394548844903187	2	0.508213836678999	2	0.508213836678999	NA	NA	SegRatio=0.04,AbsMeanSigma=0.22,pvalue=0.00598462486994917,pvalueTTest=0.0328341980769234,
chrX	77264557	77264664	ATP7A	ATP7A00024	-0.224399902079141	2	0.0394548844903187	2	0.508213836678999	2	0.508213836678999	NA	NA	SegRatio=0.04,AbsMeanSigma=0.22,pvalue=0.00598462486994917,pvalueTTest=0.0328341980769234,
chrX	77264632	77264749	ATP7A	ATP7A00025	-0.083332377217004	2	0.0394548844903187	2	0.508213836678999	2	0.508213836678999	NA	NA	SegRatio=0.04,AbsMeanSigma=0.22,pvalue=0.00598462486994917,pvalueTTest=0.0328341980769234,
chrX	77264732	77264827	ATP7A	ATP7A00026	-0.399904784494975	2	0.0394548844903187	2	0.508213836678999	2	0.508213836678999	NA	NA	SegRatio=0.04,AbsMeanSigma=0.22,pvalue=0.00598462486994917,pvalueTTest=0.0328341980769234,
chrX	77266602	77266711	ATP7A	ATP7A00027	0.0454458459467813	2	0.0394548844903187	2	0.508213836678999	2	0.508213836678999	NA	NA	SegRatio=0.04,AbsMeanSigma=0.22,pvalue=0.00598462486994917,pvalueTTest=0.0328341980769234,
chrX	77266707	77266842	ATP7A	ATP7A00028	0.1921784519037	2	0.0394548844903187	2	0.508213836678999	2	0.508213836678999	NA	NA	SegRatio=0.04,AbsMeanSigma=0.22,pvalue=0.00598462486994917,pvalueTTest=0.0328341980769234,
chrX	77266914	77267026	ATP7A	ATP7A00029	0.0409120351908099	2	0.0394548844903187	2	0.508213836678999	2	0.508213836678999	NA	NA	SegRatio=0.04,AbsMeanSigma=0.22,pvalue=0.00598462486994917,pvalueTTest=0.0328341980769234,
chrX	77266969	77267087	ATP7A	ATP7A00030	-0.0839143844267191	2	0.0394548844903187	2	0.508213836678999	2	0.508213836678999	NA	NA	SegRatio=0.04,AbsMeanSigma=0.22,pvalue=0.00598462486994917,pvalueTTest=0.0328341980769234,
chrX	77267052	77267167	ATP7A	ATP7A00031	0.191333046210126	2	0.0394548844903187	2	0.508213836678999	2	0.508213836678999	NA	NA	SegRatio=0.04,AbsMeanSigma=0.22,pvalue=0.00598462486994917,pvalueTTest=0.0328341980769234,
chrX	77267143	77267253	ATP7A	ATP7A00032	0.169490492694964	2	0.0394548844903187	2	0.508213836678999	2	0.508213836678999	NA	NA	SegRatio=0.04,AbsMeanSigma=0.22,pvalue=0.00598462486994917,pvalueTTest=0.0328341980769234,
chrX	77268298	77268413	ATP7A	ATP7A00033	-2.45434591142963	2	0.0394548844903187	2	0.508213836678999	2	0.508213836678999	q-value=0.000266006302021074, copies=0	NA	SegRatio=0.04,AbsMeanSigma=0.22,pvalue=0.00598462486994917,pvalueTTest=0.0328341980769234,
chrX	77268399	77268508	ATP7A	ATP7A00034	-0.0123836444362882	2	0.0394548844903187	2	0.508213836678999	2	0.508213836678999	NA	NA	SegRatio=0.04,AbsMeanSigma=0.22,pvalue=0.00598462486994917,pvalueTTest=0.0328341980769234,
chrX	77268489	77268603	ATP7A	ATP7A00035	-0.0157858393828266	2	0.0394548844903187	2	0.508213836678999	2	0.508213836678999	NA	NA	SegRatio=0.04,AbsMeanSigma=0.22,pvalue=0.00598462486994917,pvalueTTest=0.0328341980769234,
chrX	77268526	77268640	ATP7A	ATP7A00036	-0.134517120122905	2	0.0394548844903187	2	0.508213836678999	2	0.508213836678999	NA	NA	SegRatio=0.04,AbsMeanSigma=0.22,pvalue=0.00598462486994917,pvalueTTest=0.0328341980769234,
chrX	77270087	77270196	ATP7A	ATP7A00037	-0.237234961950927	2	0.0394548844903187	2	0.508213836678999	2	0.508213836678999	NA	NA	SegRatio=0.04,AbsMeanSigma=0.22,pvalue=0.00598462486994917,pvalueTTest=0.0328341980769234,
chrX	77270169	77270255	ATP7A	ATP7A00038	-0.0906055695467406	2	0.0394548844903187	2	0.508213836678999	2	0.508213836678999	NA	NA	SegRatio=0.04,AbsMeanSigma=0.22,pvalue=0.00598462486994917,pvalueTTest=0.0328341980769234,
chrX	77270235	77270342	ATP7A	ATP7A00039	NA	2	0.0394548844903187	2	0.508213836678999	2	0.508213836678999	NA	NA	SegRatio=0.04,AbsMeanSigma=0.22,pvalue=0.00598462486994917,pvalueTTest=0.0328341980769234,
chrX	77271226	77271332	ATP7A	ATP7A00040	-0.0474697019093241	2	0.0394548844903187	2	0.508213836678999	2	0.508213836678999	NA	NA	SegRatio=0.04,AbsMeanSigma=0.22,pvalue=0.00598462486994917,pvalueTTest=0.0328341980769234,
chrX	77271267	77271369	ATP7A	ATP7A00041	0.0775473407250613	2	0.0394548844903187	2	0.508213836678999	2	0.508213836678999	NA	NA	SegRatio=0.04,AbsMeanSigma=0.22,pvalue=0.00598462486994917,pvalueTTest=0.0328341980769234,
chrX	77271318	77271419	ATP7A	ATP7A00042	-0.041383358972006	2	0.0394548844903187	2	0.508213836678999	2	0.508213836678999	NA	NA	SegRatio=0.04,AbsMeanSigma=0.22,pvalue=0.00598462486994917,pvalueTTest=0.0328341980769234,
chrX	77275715	77275829	ATP7A	ATP7A00043	0.1503589853116	2	0.0394548844903187	2	0.508213836678999	2	0.508213836678999	NA	NA	SegRatio=0.04,AbsMeanSigma=0.22,pvalue=0.00598462486994917,pvalueTTest=0.0328341980769234,
chrX	77275767	77275879	ATP7A	ATP7A00044	0.14140035407565	2	0.0394548844903187	2	0.508213836678999	2	0.508213836678999	NA	NA	SegRatio=0.04,AbsMeanSigma=0.22,pvalue=0.00598462486994917,pvalueTTest=0.0328341980769234,
chrX	77275876	77275991	ATP7A	ATP7A00045	0.0378345453838358	2	0.0394548844903187	2	0.508213836678999	2	0.508213836678999	NA	NA	SegRatio=0.04,AbsMeanSigma=0.22,pvalue=0.00598462486994917,pvalueTTest=0.0328341980769234,
chrX	77276394	77276500	ATP7A	ATP7A00046	0.0636039842541932	2	0.0394548844903187	2	0.508213836678999	2	0.508213836678999	NA	NA	SegRatio=0.04,AbsMeanSigma=0.22,pvalue=0.00598462486994917,pvalueTTest=0.0328341980769234,
chrX	77276487	77276595	ATP7A	ATP7A00047	0.303088533950086	2	0.0394548844903187	2	0.508213836678999	2	0.508213836678999	NA	NA	SegRatio=0.04,AbsMeanSigma=0.22,pvalue=0.00598462486994917,pvalueTTest=0.0328341980769234,
chrX	77284710	77284825	ATP7A	ATP7A00048	-0.0215809602505841	2	0.0394548844903187	2	0.508213836678999	2	0.508213836678999	NA	NA	SegRatio=0.04,AbsMeanSigma=0.22,pvalue=0.00598462486994917,pvalueTTest=0.0328341980769234,
chrX	77284813	77284927	ATP7A	ATP7A00049	-0.0270474602143027	2	0.0394548844903187	2	0.508213836678999	2	0.508213836678999	NA	NA	SegRatio=0.04,AbsMeanSigma=0.22,pvalue=0.00598462486994917,pvalueTTest=0.0328341980769234,
chrX	77284914	77285029	ATP7A	ATP7A00050	-0.152406705853101	2	0.0394548844903187	2	0.508213836678999	2	0.508213836678999	NA	NA	SegRatio=0.04,AbsMeanSigma=0.22,pvalue=0.00598462486994917,pvalueTTest=0.0328341980769234,
chrX	77286875	77286993	ATP7A	ATP7A00051	0.0501464141505166	2	0.0394548844903187	2	0.508213836678999	2	0.508213836678999	NA	NA	SegRatio=0.04,AbsMeanSigma=0.22,pvalue=0.00598462486994917,pvalueTTest=0.0328341980769234,
chrX	77286940	77287044	ATP7A	ATP7A00052	0.029915647726052	2	0.0394548844903187	2	0.508213836678999	2	0.508213836678999	NA	NA	SegRatio=0.04,AbsMeanSigma=0.22,pvalue=0.00598462486994917,pvalueTTest=0.0328341980769234,
chrX	77287044	77287150	ATP7A	ATP7A00053	-0.12358304933537	2	0.0394548844903187	2	0.508213836678999	2	0.508213836678999	NA	NA	SegRatio=0.04,AbsMeanSigma=0.22,pvalue=0.00598462486994917,pvalueTTest=0.0328341980769234,
chrX	77289057	77289153	ATP7A	ATP7A00054	-0.081060720166712	2	0.0394548844903187	2	0.508213836678999	2	0.508213836678999	NA	NA	SegRatio=0.04,AbsMeanSigma=0.22,pvalue=0.00598462486994917,pvalueTTest=0.0328341980769234,
chrX	77289150	77289257	ATP7A	ATP7A00055	0.0747120286671026	2	0.0394548844903187	2	0.508213836678999	2	0.508213836678999	NA	NA	SegRatio=0.04,AbsMeanSigma=0.22,pvalue=0.00598462486994917,pvalueTTest=0.0328341980769234,
chrX	77289257	77289368	ATP7A	ATP7A00056	-0.0497848375191318	2	0.0394548844903187	2	0.508213836678999	2	0.508213836678999	NA	NA	SegRatio=0.04,AbsMeanSigma=0.22,pvalue=0.00598462486994917,pvalueTTest=0.0328341980769234,
chrX	77294264	77294378	ATP7A	ATP7A00057	-0.0440308012010236	2	0.0394548844903187	2	0.508213836678999	2	0.508213836678999	NA	NA	SegRatio=0.04,AbsMeanSigma=0.22,pvalue=0.00598462486994917,pvalueTTest=0.0328341980769234,
chrX	77294346	77294457	ATP7A	ATP7A00058	-0.18674151396821	2	0.0394548844903187	2	0.508213836678999	2	0.508213836678999	NA	NA	SegRatio=0.04,AbsMeanSigma=0.22,pvalue=0.00598462486994917,pvalueTTest=0.0328341980769234,
chrX	77294458	77294567	ATP7A	ATP7A00059	-1.81189945705551	2	-0.0474384197219965	2	0.508213836678999	2	0.508213836678999	q-value=9.24811323427489e-07, copies=0.5	NA	SegRatio=-0.05,AbsMeanSigma=0.27,pvalue=0.220693252301127,pvalueTTest=0.539882955728398,
chrX	77295991	77296103	ATP7A	ATP7A00060	0.0974345579778953	2	-0.0474384197219965	2	0.508213836678999	2	0.508213836678999	NA	NA	SegRatio=-0.05,AbsMeanSigma=0.27,pvalue=0.220693252301127,pvalueTTest=0.539882955728398,
chrX	77296089	77296191	ATP7A	ATP7A00061	-0.0474384197219965	2	-0.0474384197219965	2	0.508213836678999	2	0.508213836678999	NA	NA	SegRatio=-0.05,AbsMeanSigma=0.27,pvalue=0.220693252301127,pvalueTTest=0.539882955728398,
chrX	77296181	77296289	ATP7A	ATP7A00062	NA	2	-0.0474384197219965	2	0.508213836678999	2	0.508213836678999	NA	NA	SegRatio=-0.05,AbsMeanSigma=0.27,pvalue=0.220693252301127,pvalueTTest=0.539882955728398,
chrX	77298021	77298120	ATP7A	ATP7A00063	0.210867250617987	2	-0.0474384197219965	2	0.508213836678999	2	0.508213836678999	NA	NA	SegRatio=-0.05,AbsMeanSigma=0.27,pvalue=0.220693252301127,pvalueTTest=0.539882955728398,
chrX	77298116	77298229	ATP7A	ATP7A00064	0.106859969783454	2	-0.0474384197219965	2	0.508213836678999	2	0.508213836678999	NA	NA	SegRatio=-0.05,AbsMeanSigma=0.27,pvalue=0.220693252301127,pvalueTTest=0.539882955728398,
chrX	77298222	77298328	ATP7A	ATP7A00065	-0.0541643481305448	2	-0.0474384197219965	2	0.508213836678999	2	0.508213836678999	NA	NA	SegRatio=-0.05,AbsMeanSigma=0.27,pvalue=0.220693252301127,pvalueTTest=0.539882955728398,
chrX	77298751	77298862	ATP7A	ATP7A00066	NA	2	-0.0474384197219965	2	0.508213836678999	2	0.508213836678999	NA	NA	SegRatio=-0.05,AbsMeanSigma=0.27,pvalue=0.220693252301127,pvalueTTest=0.539882955728398,
chrX	77298827	77298925	ATP7A	ATP7A00067	0.229821460792965	2	-0.0474384197219965	2	0.508213836678999	2	0.508213836678999	NA	NA	SegRatio=-0.05,AbsMeanSigma=0.27,pvalue=0.220693252301127,pvalueTTest=0.539882955728398,
chrX	77298875	77298981	ATP7A	ATP7A00068	0.110033889162353	2	-0.0474384197219965	2	0.508213836678999	2	0.508213836678999	NA	NA	SegRatio=-0.05,AbsMeanSigma=0.27,pvalue=0.220693252301127,pvalueTTest=0.539882955728398,
chrX	77300900	77301015	ATP7A	ATP7A00069	-0.109844064409344	2	-0.0474384197219965	2	0.508213836678999	2	0.508213836678999	NA	NA	SegRatio=-0.05,AbsMeanSigma=0.27,pvalue=0.220693252301127,pvalueTTest=0.539882955728398,
chrX	77300990	77301081	ATP7A	ATP7A00070	-0.0767275152041898	2	-0.0474384197219965	2	0.508213836678999	2	0.508213836678999	NA	NA	SegRatio=-0.05,AbsMeanSigma=0.27,pvalue=0.220693252301127,pvalueTTest=0.539882955728398,
chrX	77301036	77301156	ATP7A	ATP7A00071	0.128010355333702	2	-0.0474384197219965	2	0.508213836678999	2	0.508213836678999	NA	NA	SegRatio=-0.05,AbsMeanSigma=0.27,pvalue=0.220693252301127,pvalueTTest=0.539882955728398,
chrX	77301749	77301864	ATP7A	ATP7A00072	NA	2	-0.0474384197219965	2	0.508213836678999	2	0.508213836678999	NA	NA	SegRatio=-0.05,AbsMeanSigma=0.27,pvalue=0.220693252301127,pvalueTTest=0.539882955728398,
chrX	77301855	77301959	ATP7A	ATP7A00073	-0.0804327878962717	2	-0.0474384197219965	2	0.508213836678999	2	0.508213836678999	NA	NA	SegRatio=-0.05,AbsMeanSigma=0.27,pvalue=0.220693252301127,pvalueTTest=0.539882955728398,
chrX	77301888	77302003	ATP7A	ATP7A00074	-0.238466914766045	2	-0.0474384197219965	2	0.508213836678999	2	0.508213836678999	NA	NA	SegRatio=-0.05,AbsMeanSigma=0.27,pvalue=0.220693252301127,pvalueTTest=0.539882955728398,
chrX	77302004	77302115	ATP7A	ATP7A00075	0.0984183462068053	2	-0.0474384197219965	2	0.508213836678999	2	0.508213836678999	NA	NA	SegRatio=-0.05,AbsMeanSigma=0.27,pvalue=0.220693252301127,pvalueTTest=0.539882955728398,
chrX	85119576	85119690	CHM	CHM00001	-0.072651083842687	2	-0.0474384197219965	2	0.132288932799561	2	0.132288932799561	NA	NA	SegRatio=-0.05,AbsMeanSigma=0.27,pvalue=0.220693252301127,pvalueTTest=0.539882955728398,
chrX	85119689	85119807	CHM	CHM00002	-0.144297302189492	2	-0.0474384197219965	2	0.132288932799561	2	0.132288932799561	NA	NA	SegRatio=-0.05,AbsMeanSigma=0.27,pvalue=0.220693252301127,pvalueTTest=0.539882955728398,
chrX	85119760	85119876	CHM	CHM00003	0.0290456369375907	2	-0.0474384197219965	2	0.132288932799561	2	0.132288932799561	NA	NA	SegRatio=-0.05,AbsMeanSigma=0.27,pvalue=0.220693252301127,pvalueTTest=0.539882955728398,
chrX	85128029	85128142	CHM	CHM00004	-0.115031172914921	2	-0.0474384197219965	2	0.132288932799561	2	0.132288932799561	NA	NA	SegRatio=-0.05,AbsMeanSigma=0.27,pvalue=0.220693252301127,pvalueTTest=0.539882955728398,
chrX	85128143	85128269	CHM	CHM00005	-1.14633595947804	2	-0.0581264215074938	2	0.132288932799561	2	0.132288932799561	q-value=5.09069956328475e-20, copies=0.5	NA	SegRatio=-0.06,AbsMeanSigma=1.22,pvalue=1.09288058465688e-07,pvalueTTest=0.145850570616984,
chrX	85133941	85134048	CHM	CHM00006	-1.80799302231243	2	-0.0581264215074938	2	0.132288932799561	2	0.132288932799561	q-value=0.000658872007667334, copies=0.5	NA	SegRatio=-0.06,AbsMeanSigma=1.22,pvalue=1.09288058465688e-07,pvalueTTest=0.145850570616984,
chrX	85134049	85134163	CHM	CHM00007	0.320059622237532	2	-0.0581264215074938	2	0.132288932799561	2	0.132288932799561	NA	NA	SegRatio=-0.06,AbsMeanSigma=1.22,pvalue=1.09288058465688e-07,pvalueTTest=0.145850570616984,
chrX	85149137	85149249	CHM	CHM00008	-0.0974167458798568	2	-0.0581264215074938	2	0.132288932799561	2	0.132288932799561	NA	NA	SegRatio=-0.06,AbsMeanSigma=1.22,pvalue=1.09288058465688e-07,pvalueTTest=0.145850570616984,
chrX	85149223	85149336	CHM	CHM00009	-0.0237988224974084	2	-0.0581264215074938	2	0.132288932799561	2	0.132288932799561	NA	NA	SegRatio=-0.06,AbsMeanSigma=1.22,pvalue=1.09288058465688e-07,pvalueTTest=0.145850570616984,
chrX	85155584	85155685	CHM	CHM00010	NA	2	-0.0581264215074938	2	0.132288932799561	2	0.132288932799561	NA	NA	SegRatio=-0.06,AbsMeanSigma=1.22,pvalue=1.09288058465688e-07,pvalueTTest=0.145850570616984,
chrX	85155662	85155778	CHM	CHM00011	-0.0526681259352841	2	-0.0581264215074938	2	0.132288932799561	2	0.132288932799561	NA	NA	SegRatio=-0.06,AbsMeanSigma=1.22,pvalue=1.09288058465688e-07,pvalueTTest=0.145850570616984,
chrX	85156020	85156134	CHM	CHM00012	-0.104267698579464	2	-0.0581264215074938	2	0.132288932799561	2	0.132288932799561	NA	NA	SegRatio=-0.06,AbsMeanSigma=1.22,pvalue=1.09288058465688e-07,pvalueTTest=0.145850570616984,
chrX	85156101	85156199	CHM	CHM00013	-0.119175405128071	2	-0.0581264215074938	2	0.132288932799561	2	0.132288932799561	NA	NA	SegRatio=-0.06,AbsMeanSigma=1.22,pvalue=1.09288058465688e-07,pvalueTTest=0.145850570616984,
chrX	85156186	85156296	CHM	CHM00014	NA	2	-0.0581264215074938	2	0.132288932799561	2	0.132288932799561	NA	NA	SegRatio=-0.06,AbsMeanSigma=1.22,pvalue=1.09288058465688e-07,pvalueTTest=0.145850570616984,
chrX	85166280	85166376	CHM	CHM00015	0.00287803002013872	2	-0.0581264215074938	2	0.132288932799561	2	0.132288932799561	NA	NA	SegRatio=-0.06,AbsMeanSigma=1.22,pvalue=1.09288058465688e-07,pvalueTTest=0.145850570616984,
chrX	85211135	85211245	CHM	CHM00016	-0.0581264215074938	2	-0.0581264215074938	2	0.132288932799561	2	0.132288932799561	NA	NA	SegRatio=-0.06,AbsMeanSigma=1.22,pvalue=1.09288058465688e-07,pvalueTTest=0.145850570616984,
chrX	85211165	85211281	CHM	CHM00017	-0.0633878967793148	2	-0.0581264215074938	2	0.132288932799561	2	0.132288932799561	NA	NA	SegRatio=-0.06,AbsMeanSigma=1.22,pvalue=1.09288058465688e-07,pvalueTTest=0.145850570616984,
chrX	85211271	85211365	CHM	CHM00018	0.0489562453371374	2	-0.0581264215074938	2	0.132288932799561	2	0.132288932799561	NA	NA	SegRatio=-0.06,AbsMeanSigma=1.22,pvalue=1.09288058465688e-07,pvalueTTest=0.145850570616984,
chrX	85211315	85211452	CHM	CHM00019	NA	2	-0.0581264215074938	2	0.132288932799561	2	0.132288932799561	NA	NA	SegRatio=-0.06,AbsMeanSigma=1.22,pvalue=1.09288058465688e-07,pvalueTTest=0.145850570616984,
chrX	85212838	85212947	CHM	CHM00020	NA	2	-0.0581264215074938	2	0.132288932799561	2	0.132288932799561	NA	NA	SegRatio=-0.06,AbsMeanSigma=1.22,pvalue=1.09288058465688e-07,pvalueTTest=0.145850570616984,
chrX	85212927	85213011	CHM	CHM00021	NA	2	-0.0581264215074938	2	0.132288932799561	2	0.132288932799561	NA	NA	SegRatio=-0.06,AbsMeanSigma=1.22,pvalue=1.09288058465688e-07,pvalueTTest=0.145850570616984,
chrX	85213766	85213883	CHM	CHM00022	-0.0135675881515416	2	-0.0581264215074938	2	0.132288932799561	2	0.132288932799561	NA	NA	SegRatio=-0.06,AbsMeanSigma=1.22,pvalue=1.09288058465688e-07,pvalueTTest=0.145850570616984,
chrX	85213858	85213969	CHM	CHM00023	-0.018032063328585	2	-0.0581264215074938	2	0.132288932799561	2	0.132288932799561	NA	NA	SegRatio=-0.06,AbsMeanSigma=1.22,pvalue=1.09288058465688e-07,pvalueTTest=0.145850570616984,
chrX	85213982	85214114	CHM	CHM00024	NA	2	0.0627349079501091	2	0.132288932799561	2	0.132288932799561	NA	NA	SegRatio=0.06,AbsMeanSigma=1.05,pvalue=0.0685040860092273,pvalueTTest=0.633719046804471,
chrX	85218648	85218761	CHM	CHM00025	-1.04202005206226	2	0.0627349079501091	2	0.132288932799561	2	0.132288932799561	NA	NA	SegRatio=0.06,AbsMeanSigma=1.05,pvalue=0.0685040860092273,pvalueTTest=0.633719046804471,
chrX	85218759	85218865	CHM	CHM00026	0.0627349079501091	2	-0.001169776109799	2	0.132288932799561	2	0.132288932799561	NA	NA	SegRatio=0,AbsMeanSigma=0.09,pvalue=0.516483281350425,pvalueTTest=0.507386849470128,
chrX	85218863	85218981	CHM	CHM00027	0.143777976455286	2	-0.001169776109799	2	0.132288932799561	2	0.132288932799561	NA	NA	SegRatio=0,AbsMeanSigma=0.09,pvalue=0.516483281350425,pvalueTTest=0.507386849470128,
chrX	85218918	85219034	CHM	CHM00028	-0.0525306422176064	2	-0.001169776109799	2	0.132288932799561	2	0.132288932799561	NA	NA	SegRatio=0,AbsMeanSigma=0.09,pvalue=0.516483281350425,pvalueTTest=0.507386849470128,
chrX	85219012	85219125	CHM	CHM00029	-0.0118217002825377	2	-0.001169776109799	2	0.132288932799561	2	0.132288932799561	NA	NA	SegRatio=0,AbsMeanSigma=0.09,pvalue=0.516483281350425,pvalueTTest=0.507386849470128,
chrX	85226593	85226723	CHM	CHM00030	0.338174896263034	2	-0.001169776109799	2	0.132288932799561	2	0.132288932799561	NA	NA	SegRatio=0,AbsMeanSigma=0.09,pvalue=0.516483281350425,pvalueTTest=0.507386849470128,
chrX	85233710	85233823	CHM	CHM00031	0.104250932804023	2	-0.001169776109799	2	0.132288932799561	2	0.132288932799561	NA	NA	SegRatio=0,AbsMeanSigma=0.09,pvalue=0.516483281350425,pvalueTTest=0.507386849470128,
chrX	85233811	85233925	CHM	CHM00032	0.0840805263068823	2	-0.001169776109799	2	0.132288932799561	2	0.132288932799561	NA	NA	SegRatio=0,AbsMeanSigma=0.09,pvalue=0.516483281350425,pvalueTTest=0.507386849470128,
chrX	85236686	85236796	CHM	CHM00033	-0.0538786982603927	2	-0.001169776109799	2	0.132288932799561	2	0.132288932799561	NA	NA	SegRatio=0,AbsMeanSigma=0.09,pvalue=0.516483281350425,pvalueTTest=0.507386849470128,
chrX	85236774	85236886	CHM	CHM00034	NA	2	-0.001169776109799	2	0.132288932799561	2	0.132288932799561	NA	NA	SegRatio=0,AbsMeanSigma=0.09,pvalue=0.516483281350425,pvalueTTest=0.507386849470128,
chrX	85282484	85282571	CHM	CHM00035	0.219965907722379	2	-0.001169776109799	2	0.132288932799561	2	0.132288932799561	NA	NA	SegRatio=0,AbsMeanSigma=0.09,pvalue=0.516483281350425,pvalueTTest=0.507386849470128,
chrX	85282560	85282672	CHM	CHM00036	NA	2	-0.001169776109799	2	0.132288932799561	2	0.132288932799561	NA	NA	SegRatio=0,AbsMeanSigma=0.09,pvalue=0.516483281350425,pvalueTTest=0.507386849470128,
chrX	85302466	85302568	CHM	CHM00037	-0.252643820661241	2	-0.001169776109799	2	0.132288932799561	2	0.132288932799561	NA	NA	SegRatio=0,AbsMeanSigma=0.09,pvalue=0.516483281350425,pvalueTTest=0.507386849470128,
chrX	100604852	100604964	BTK	BTK00001	-0.114938483523133	2	-0.001169776109799	2	0.85791102851898	2	0.85791102851898	NA	NA	SegRatio=0,AbsMeanSigma=0.09,pvalue=0.516483281350425,pvalueTTest=0.507386849470128,
chrX	100608148	100608263	BTK	BTK00002	-0.044159692160478	2	-0.001169776109799	2	0.85791102851898	2	0.85791102851898	NA	NA	SegRatio=0,AbsMeanSigma=0.09,pvalue=0.516483281350425,pvalueTTest=0.507386849470128,
chrX	100608205	100608315	BTK	BTK00003	-0.0436764242710323	2	-0.001169776109799	2	0.85791102851898	2	0.85791102851898	NA	NA	SegRatio=0,AbsMeanSigma=0.09,pvalue=0.516483281350425,pvalueTTest=0.507386849470128,
chrX	100608308	100608416	BTK	BTK00004	-0.0445143996284146	2	-0.001169776109799	2	0.85791102851898	2	0.85791102851898	NA	NA	SegRatio=0,AbsMeanSigma=0.09,pvalue=0.516483281350425,pvalueTTest=0.507386849470128,
chrX	100608831	100608943	BTK	BTK00005	NA	2	-0.001169776109799	2	0.85791102851898	2	0.85791102851898	NA	NA	SegRatio=0,AbsMeanSigma=0.09,pvalue=0.516483281350425,pvalueTTest=0.507386849470128,
chrX	100608901	100609011	BTK	BTK00006	0.145457327253436	2	-0.001169776109799	2	0.85791102851898	2	0.85791102851898	NA	NA	SegRatio=0,AbsMeanSigma=0.09,pvalue=0.516483281350425,pvalueTTest=0.507386849470128,
chrX	100609574	100609689	BTK	BTK00007	-0.0391280132951445	2	-0.001169776109799	2	0.85791102851898	2	0.85791102851898	NA	NA	SegRatio=0,AbsMeanSigma=0.09,pvalue=0.516483281350425,pvalueTTest=0.507386849470128,
chrX	100609649	100609755	BTK	BTK00008	-0.0651625584279097	2	-0.001169776109799	2	0.85791102851898	2	0.85791102851898	NA	NA	SegRatio=0,AbsMeanSigma=0.09,pvalue=0.516483281350425,pvalueTTest=0.507386849470128,
chrX	100610949	100611058	BTK	BTK00009	0.125683399877875	2	-0.001169776109799	2	0.85791102851898	2	0.85791102851898	NA	NA	SegRatio=0,AbsMeanSigma=0.09,pvalue=0.516483281350425,pvalueTTest=0.507386849470128,
chrX	100611059	100611174	BTK	BTK00010	0.0654765634909655	2	-0.001169776109799	2	0.85791102851898	2	0.85791102851898	NA	NA	SegRatio=0,AbsMeanSigma=0.09,pvalue=0.516483281350425,pvalueTTest=0.507386849470128,
chrX	100611159	100611255	BTK	BTK00011	0.0956222511291804	2	-0.001169776109799	2	0.85791102851898	2	0.85791102851898	NA	NA	SegRatio=0,AbsMeanSigma=0.09,pvalue=0.516483281350425,pvalueTTest=0.507386849470128,
chrX	100611245	100611363	BTK	BTK00012	0.0034707356188806	2	-0.001169776109799	2	0.85791102851898	2	0.85791102851898	NA	NA	SegRatio=0,AbsMeanSigma=0.09,pvalue=0.516483281350425,pvalueTTest=0.507386849470128,
chrX	100611681	100611798	BTK	BTK00013	-0.0201745267782152	2	-0.001169776109799	2	0.85791102851898	2	0.85791102851898	NA	NA	SegRatio=0,AbsMeanSigma=0.09,pvalue=0.516483281350425,pvalueTTest=0.507386849470128,
chrX	100611795	100611911	BTK	BTK00014	-0.001169776109799	2	-0.001169776109799	2	0.85791102851898	2	0.85791102851898	NA	NA	SegRatio=0,AbsMeanSigma=0.09,pvalue=0.516483281350425,pvalueTTest=0.507386849470128,
chrX	100611890	100612006	BTK	BTK00015	0.0944679379984183	2	-0.001169776109799	2	0.85791102851898	2	0.85791102851898	NA	NA	SegRatio=0,AbsMeanSigma=0.09,pvalue=0.516483281350425,pvalueTTest=0.507386849470128,
chrX	100612429	100612543	BTK	BTK00016	0.0031639655986069	2	-0.001169776109799	2	0.85791102851898	2	0.85791102851898	NA	NA	SegRatio=0,AbsMeanSigma=0.09,pvalue=0.516483281350425,pvalueTTest=0.507386849470128,
chrX	100612533	100612650	BTK	BTK00017	0.000598467180661565	2	-0.001169776109799	2	0.85791102851898	2	0.85791102851898	NA	NA	SegRatio=0,AbsMeanSigma=0.09,pvalue=0.516483281350425,pvalueTTest=0.507386849470128,
chrX	100613269	100613382	BTK	BTK00018	0.13043593317206	2	-0.001169776109799	2	0.85791102851898	2	0.85791102851898	NA	NA	SegRatio=0,AbsMeanSigma=0.09,pvalue=0.516483281350425,pvalueTTest=0.507386849470128,
chrX	100613328	100613443	BTK	BTK00019	0.0563234013308965	2	-0.001169776109799	2	0.85791102851898	2	0.85791102851898	NA	NA	SegRatio=0,AbsMeanSigma=0.09,pvalue=0.516483281350425,pvalueTTest=0.507386849470128,
chrX	100613406	100613501	BTK	BTK00020	0.0755839669306936	2	-0.001169776109799	2	0.85791102851898	2	0.85791102851898	NA	NA	SegRatio=0,AbsMeanSigma=0.09,pvalue=0.516483281350425,pvalueTTest=0.507386849470128,
chrX	100613554	100613657	BTK	BTK00021	0.0363571354199027	2	-0.001169776109799	2	0.85791102851898	2	0.85791102851898	NA	NA	SegRatio=0,AbsMeanSigma=0.09,pvalue=0.516483281350425,pvalueTTest=0.507386849470128,
chrX	100613602	100613707	BTK	BTK00022	-0.0773003886380114	2	-0.001169776109799	2	0.85791102851898	2	0.85791102851898	NA	NA	SegRatio=0,AbsMeanSigma=0.09,pvalue=0.516483281350425,pvalueTTest=0.507386849470128,
chrX	100614255	100614370	BTK	BTK00023	0.234543285614199	2	-0.001169776109799	2	0.85791102851898	2	0.85791102851898	NA	NA	SegRatio=0,AbsMeanSigma=0.09,pvalue=0.516483281350425,pvalueTTest=0.507386849470128,
chrX	100615049	100615157	BTK	BTK00024	-0.013067715900642	2	-0.001169776109799	2	0.85791102851898	2	0.85791102851898	NA	NA	SegRatio=0,AbsMeanSigma=0.09,pvalue=0.516483281350425,pvalueTTest=0.507386849470128,
chrX	100615470	100615582	BTK	BTK00025	-0.0698516253217957	2	-0.001169776109799	2	0.85791102851898	2	0.85791102851898	NA	NA	SegRatio=0,AbsMeanSigma=0.09,pvalue=0.516483281350425,pvalueTTest=0.507386849470128,
chrX	100615561	100615680	BTK	BTK00026	0.00729637662975959	2	-0.001169776109799	2	0.85791102851898	2	0.85791102851898	NA	NA	SegRatio=0,AbsMeanSigma=0.09,pvalue=0.516483281350425,pvalueTTest=0.507386849470128,
chrX	100615652	100615766	BTK	BTK00027	-0.0350370820750831	2	-0.001169776109799	2	0.85791102851898	2	0.85791102851898	NA	NA	SegRatio=0,AbsMeanSigma=0.09,pvalue=0.516483281350425,pvalueTTest=0.507386849470128,
chrX	100617137	100617249	BTK	BTK00028	0.146041220817773	2	-0.001169776109799	2	0.85791102851898	2	0.85791102851898	NA	NA	SegRatio=0,AbsMeanSigma=0.09,pvalue=0.516483281350425,pvalueTTest=0.507386849470128,
chrX	100617518	100617634	BTK	BTK00029	-0.0181392943017886	2	-0.001169776109799	2	0.85791102851898	2	0.85791102851898	NA	NA	SegRatio=0,AbsMeanSigma=0.09,pvalue=0.516483281350425,pvalueTTest=0.507386849470128,
chrX	100617562	100617676	BTK	BTK00030	-0.0237347666771137	2	-0.001169776109799	2	0.85791102851898	2	0.85791102851898	NA	NA	SegRatio=0,AbsMeanSigma=0.09,pvalue=0.516483281350425,pvalueTTest=0.507386849470128,
chrX	100617676	100617793	BTK	BTK00031	0.0878565320581902	2	-0.001169776109799	2	0.85791102851898	2	0.85791102851898	NA	NA	SegRatio=0,AbsMeanSigma=0.09,pvalue=0.516483281350425,pvalueTTest=0.507386849470128,
chrX	100624986	100625088	BTK	BTK00032	0.118628137797228	2	-0.001169776109799	2	0.85791102851898	2	0.85791102851898	NA	NA	SegRatio=0,AbsMeanSigma=0.09,pvalue=0.516483281350425,pvalueTTest=0.507386849470128,
chrX	100626577	100626672	BTK	BTK00033	0.0533856430248979	2	-0.001169776109799	2	0.85791102851898	2	0.85791102851898	NA	NA	SegRatio=0,AbsMeanSigma=0.09,pvalue=0.516483281350425,pvalueTTest=0.507386849470128,
chrX	100626671	100626784	BTK	BTK00034	-0.203026666151136	2	-0.001169776109799	2	0.85791102851898	2	0.85791102851898	NA	NA	SegRatio=0,AbsMeanSigma=0.09,pvalue=0.516483281350425,pvalueTTest=0.507386849470128,
chrX	100629456	100629569	BTK	BTK00035	-0.0813717635530892	2	-0.001169776109799	2	0.85791102851898	2	0.85791102851898	NA	NA	SegRatio=0,AbsMeanSigma=0.09,pvalue=0.516483281350425,pvalueTTest=0.507386849470128,
chrX	100629550	100629664	BTK	BTK00036	-0.101244925670219	2	-0.001169776109799	2	0.85791102851898	2	0.85791102851898	NA	NA	SegRatio=0,AbsMeanSigma=0.09,pvalue=0.516483281350425,pvalueTTest=0.507386849470128,
chrX	100630103	100630220	BTK	BTK00037	-0.163189480620141	2	-0.001169776109799	2	0.85791102851898	2	0.85791102851898	NA	NA	SegRatio=0,AbsMeanSigma=0.09,pvalue=0.516483281350425,pvalueTTest=0.507386849470128,
chrX	100630200	100630314	BTK	BTK00038	-0.156546061330815	2	-0.001169776109799	2	0.85791102851898	2	0.85791102851898	NA	NA	SegRatio=0,AbsMeanSigma=0.09,pvalue=0.516483281350425,pvalueTTest=0.507386849470128,
