# Supplementary material for: Quantitative analysis of differences in copy numbers using read depth obtained from PCR-enriched samples and controls
Source: BMC Bioinformatics. 2015 Jan 28;16:17. doi: 10.1186/s12859-014-0428-5 (PMC4384318; doi:10.1186/s12859-014-0428-5)
Supplement: Additional file 4 — Comparison with ONCOCNV. This archive (zip) contains all output-files generated for the comparison of quandico and ONCOCNV. [file 12859_2014_428_MOESM4_ESM.zip › ONCOCNV/M063_S9_NA14164.summary.txt]

gene	chr	start	end	copy.number	p.value	q.values	comments
NPHP4	chr1	5923229	6046380	2	0.0239991395106479	0.527981069234254	p-value_correction=0.0329520551962932
ALK	chr2	29416015	30143141	2	0.422840631607446	1	p-value_correction=0.422840631607446
EPCAM	chr2	47600571	47613837	2	0.044442195103785	0.844401706971915	p-value_correction=0.0267502831363143
TFG	chr3	100432492	100467397	2	0.586926231424367	1	p-value_correction=0.423304500898342
SLC9A9	chr3	142985490	143567266	2	0.586926231424367	1	p-value_correction=0.341507863300374
PIK3CA	chr3	178916573	178952243	2	0.201644536950064	1	p-value_correction=0.258512554060416
SLC26A2	chr5	149357195	149361451	2	0.0217340891443423	0.499884050319873	p-value_correction=0.00724679773758821
POLH	chr6	43550021	43582377	2	0.027543321297149	0.578409747240129	p-value_correction=0.0261874667080385
POU6F2	chr7	39046422	39504325	2	0.693457749464916	1	p-value_correction=0.685753070504959
RUNX1T1	chr8	92972414	93115138	2	0.186669055145954	1	p-value_correction=0.383898094266214
CSMD3	chr8	113236979	114449173	2	0.186669055145954	1	p-value_correction=0.0774688434714332
RAD21	chr8	117859670	117878965	2	0.0144520189004158	0.346848453609979	p-value_correction=0.0377156028148433
JAK2	chr9	5021949	5126829	2	0.219085195099692	1	p-value_correction=0.246321839799897
MTAP	chr9	21802705	21941111	2	0.890977407671655	1	p-value_correction=0.890977407671655
ERCC6	chr10	50666825	50741100	2	0.923760715629636	1	p-value_correction=0.18422214928713
MYPN	chr10	69881165	69970327	2	0.876827039368237	1	p-value_correction=0.208036770711371
PSAP	chr10	73577133	73594382	2	0.876827039368237	1	p-value_correction=0.387035680636024
KCNQ1	chr11	2466611	2869300	2	0.150181124982556	1	p-value_correction=0.131075353472159
FLT3	chr13	28578153	28644812	2	0.0754857708508708	1	p-value_correction=0.185126239577056
RB1	chr13	48881353	49054294	1	0.00799771889982315	0.207940691395402	p-value_correction=0.728378832427481
ATP7B	chr13	52508863	52585495	1	6.54091524148919e-40	1.83145626761697e-38	p-value_correction=1.45652730747686e-35
MEFV	chr16	3293094	3306636	2	0.00155341988267765	0.0419423368322965	p-value_correction=0.000258983278644274
CDH1	chr16	68772146	68867432	2	0.00155341988267765	0.0419423368322965	p-value_correction=0.893702087630795
MAP2K2	chr19	4090533	4117656	2	0.010724777628594	0.26811944071485	p-value_correction=0.910986086803854
ITCH	chr20	32981586	33095643	2	0.433736103070537	1	p-value_correction=0.964493103251333
USP25	chr21	17135161	17250862	2	0.0487060790097866	0.876709422176159	p-value_correction=0.0552494566706895
USP16	chr21	30396983	30426534	2	0.499712974657115	1	p-value_correction=0.143002756346579
RUNX1	chr21	36164631	36421301	2	0.903826874776134	1	p-value_correction=0.193646804844617
CBS	chr21	44473904	44492293	2	0.903826874776134	1	p-value_correction=0.236665001415632
FANCB	chrX	14861624	14883723	2	0.197515656660633	1	p-value_correction=0.0989623855078959
UBA1	chrX	47058147	47074424	2	0.0328341980769234	0.656683961538468	p-value_correction=0.00499464098786732
GATA1	chrX	48649478	48652607	2	0.0328341980769234	0.656683961538468	p-value_correction=0.0657602842652524
ATP7A	chrX	77227092	77302115	2	0.0328341980769234	0.656683961538468	p-value_correction=0.508213836678999
CHM	chrX	85119576	85302568	2	0.539882955728398	1	p-value_correction=0.132288932799561
BTK	chrX	100604852	100630314	2	0.516483281350425	1	p-value_correction=0.85791102851898
