# Supplementary material for: Quantitative analysis of differences in copy numbers using read depth obtained from PCR-enriched samples and controls
Source: BMC Bioinformatics. 2015 Jan 28;16:17. doi: 10.1186/s12859-014-0428-5 (PMC4384318; doi:10.1186/s12859-014-0428-5)
Supplement: Additional file 4 — Comparison with ONCOCNV. This archive (zip) contains all output-files generated for the comparison of quandico and ONCOCNV. [file 12859_2014_428_MOESM4_ESM.zip › ONCOCNV/oncocnv_FN.txt]

USP25	chr21	17172046	17172244	2	0	NA	NA01201	M62	oncocnv	1	1	0
USP16	chr21	30396983	30426534	2	0	NA	NA01201	M62	oncocnv	1	1	0
JAK2	chr9	5021949	5126829	2	0	NA	NA05067	M62	oncocnv	3	1	0
RB1	chr13	48881353	49054294	2	5	NA	NA12606	M62	oncocnv	3	1	0
USP25	chr21	17135161	17250862	2	3	NA	NA13783	M62	oncocnv	3	1	0
USP16	chr21	30396983	30426534	2	9	NA	NA13783	M62	oncocnv	3	1	0
RUNX1	chr21	36164631	36421301	2	93	NA	NA13783	M62	oncocnv	3	1	0
CBS	chr21	44473904	44492293	2	98	NA	NA13783	M62	oncocnv	3	1	0
RB1	chr13	48881353	49054294	2	10	NA	NA14164	M62	oncocnv	1	1	0
