# Supplementary material for: Quantitative analysis of differences in copy numbers using read depth obtained from PCR-enriched samples and controls
Source: BMC Bioinformatics. 2015 Jan 28;16:17. doi: 10.1186/s12859-014-0428-5 (PMC4384318; doi:10.1186/s12859-014-0428-5)
Supplement: Additional file 4 — Comparison with ONCOCNV. This archive (zip) contains all output-files generated for the comparison of quandico and ONCOCNV. [file 12859_2014_428_MOESM4_ESM.zip › ONCOCNV/oncocnv_FP.txt]

MAP2K2	chr19	4090533	4117656	2.5	34	PASS	NA20022	M62	oncocnv	2	0	0
EPCAM	chr2	47600571	47613837	2.5	76	PASS	NA09888	M62	oncocnv	2	0	0
PIK3CA	chr3	178916573	178952243	2.5	46	PASS	NA09888	M62	oncocnv	2	0	0
POLH	chr6	43550021	43582377	2.5	52	PASS	NA09888	M62	oncocnv	2	0	0
RUNX1T1	chr8	93115014	93115138	1	234	PASS	NA09888	M62	oncocnv	2	0	0
ITCH	chr20	33067550	33069048	0.5	39	PASS	NA13019	M62	oncocnv	2	0	0
ITCH	chr20	33067550	33068958	1	24	PASS	NA14164	M62	oncocnv	2	0	0
MAP2K2	chr19	4090533	4117656	2.5	33	PASS	NA20022	M63	oncocnv	2	0	0
JAK2	chr9	5021949	5126829	2.5	29	PASS	NA01416	M63	oncocnv	2	0	0
CBS	chr21	44492199	44492293	1	0	PASS	NA11672	M63	oncocnv	2	0	0
