# Supplementary material for: Quantitative analysis of differences in copy numbers using read depth obtained from PCR-enriched samples and controls
Source: BMC Bioinformatics. 2015 Jan 28;16:17. doi: 10.1186/s12859-014-0428-5 (PMC4384318; doi:10.1186/s12859-014-0428-5)
Supplement: Additional file 4 — Comparison with ONCOCNV. This archive (zip) contains all output-files generated for the comparison of quandico and ONCOCNV. [file 12859_2014_428_MOESM4_ESM.zip › ONCOCNV/oncocnv_TN.txt]

NPHP4	chr1	5923229	6046380	2	4	NA	NA20022	M62	oncocnv	2	0	1
ALK	chr2	29416015	30143141	2	19	NA	NA20022	M62	oncocnv	2	0	1
EPCAM	chr2	47600571	47613837	2	9	NA	NA20022	M62	oncocnv	2	0	1
TFG	chr3	100432492	100467397	2	27	NA	NA20022	M62	oncocnv	2	0	1
SLC26A2	chr5	149357195	149361451	2	0	NA	NA20022	M62	oncocnv	2	0	1
POLH	chr6	43550021	43582377	2	7	NA	NA20022	M62	oncocnv	2	0	1
POU6F2	chr7	39046422	39504325	2	1	NA	NA20022	M62	oncocnv	2	0	1
RUNX1T1	chr8	92972414	93115138	2	7	NA	NA20022	M62	oncocnv	2	0	1
CSMD3	chr8	113236979	114449173	2	7	NA	NA20022	M62	oncocnv	2	0	1
RAD21	chr8	117859670	117878965	2	19	NA	NA20022	M62	oncocnv	2	0	1
JAK2	chr9	5021949	5126829	2	11	NA	NA20022	M62	oncocnv	2	0	1
MTAP	chr9	21802705	21941111	2	4	NA	NA20022	M62	oncocnv	2	0	1
ERCC6	chr10	50666825	50741100	2	1	NA	NA20022	M62	oncocnv	2	0	1
MYPN	chr10	69881165	69970327	2	1	NA	NA20022	M62	oncocnv	2	0	1
PSAP	chr10	73577133	73594382	2	1	NA	NA20022	M62	oncocnv	2	0	1
KCNQ1	chr11	2466611	2869300	2	0	NA	NA20022	M62	oncocnv	2	0	1
FLT3	chr13	28578153	28644812	2	2	NA	NA20022	M62	oncocnv	2	0	1
RB1	chr13	48881353	49054294	2	0	NA	NA20022	M62	oncocnv	2	0	1
ATP7B	chr13	52508863	52585495	2	7	NA	NA20022	M62	oncocnv	2	0	1
MEFV	chr16	3293094	3306636	2	70	NA	NA20022	M62	oncocnv	2	0	1
CDH1	chr16	68772146	68867432	2	70	NA	NA20022	M62	oncocnv	2	0	1
ITCH	chr20	32981586	33095643	2	0	NA	NA20022	M62	oncocnv	2	0	1
USP25	chr21	17135161	17250862	2	4	NA	NA20022	M62	oncocnv	2	0	1
USP16	chr21	30396983	30426534	2	15	NA	NA20022	M62	oncocnv	2	0	1
RUNX1	chr21	36164631	36421301	2	11	NA	NA20022	M62	oncocnv	2	0	1
CBS	chr21	44473904	44492293	2	5	NA	NA20022	M62	oncocnv	2	0	1
NPHP4	chr1	5923229	6046380	2	13	NA	NA01201	M62	oncocnv	2	0	1
ALK	chr2	29416015	30143141	2	0	NA	NA01201	M62	oncocnv	2	0	1
EPCAM	chr2	47600571	47613837	2	0	NA	NA01201	M62	oncocnv	2	0	1
TFG	chr3	100432492	100467397	2	1	NA	NA01201	M62	oncocnv	2	0	1
SLC9A9	chr3	142985490	143567266	2	1	NA	NA01201	M62	oncocnv	2	0	1
PIK3CA	chr3	178916573	178952243	2	8	NA	NA01201	M62	oncocnv	2	0	1
SLC26A2	chr5	149357195	149361451	2	0	NA	NA01201	M62	oncocnv	2	0	1
POLH	chr6	43550021	43582377	2	9	NA	NA01201	M62	oncocnv	2	0	1
POU6F2	chr7	39046422	39504325	2	17	NA	NA01201	M62	oncocnv	2	0	1
RUNX1T1	chr8	92972414	93115138	2	22	NA	NA01201	M62	oncocnv	2	0	1
CSMD3	chr8	113236979	114449173	2	22	NA	NA01201	M62	oncocnv	2	0	1
RAD21	chr8	117859670	117878965	2	7	NA	NA01201	M62	oncocnv	2	0	1
JAK2	chr9	5021949	5126829	2	1	NA	NA01201	M62	oncocnv	2	0	1
MTAP	chr9	21802705	21941111	2	5	NA	NA01201	M62	oncocnv	2	0	1
ERCC6	chr10	50666825	50741100	2	0	NA	NA01201	M62	oncocnv	2	0	1
MYPN	chr10	69881165	69970327	2	0	NA	NA01201	M62	oncocnv	2	0	1
PSAP	chr10	73577133	73594382	2	0	NA	NA01201	M62	oncocnv	2	0	1
KCNQ1	chr11	2466611	2869300	2	12	NA	NA01201	M62	oncocnv	2	0	1
FLT3	chr13	28578153	28644812	2	2	NA	NA01201	M62	oncocnv	2	0	1
RB1	chr13	48881353	49054294	2	15	NA	NA01201	M62	oncocnv	2	0	1
ATP7B	chr13	52508863	52585495	2	0	NA	NA01201	M62	oncocnv	2	0	1
MEFV	chr16	3293094	3306636	2	9	NA	NA01201	M62	oncocnv	2	0	1
CDH1	chr16	68772146	68867432	2	9	NA	NA01201	M62	oncocnv	2	0	1
MAP2K2	chr19	4090533	4117656	2	12	NA	NA01201	M62	oncocnv	2	0	1
ITCH	chr20	32981586	33095643	2	3	NA	NA01201	M62	oncocnv	2	0	1
NPHP4	chr1	5923229	6046380	2	30	NA	NA01416	M62	oncocnv	2	0	1
ALK	chr2	29416015	30143141	2	5	NA	NA01416	M62	oncocnv	2	0	1
EPCAM	chr2	47600571	47613837	2	5	NA	NA01416	M62	oncocnv	2	0	1
TFG	chr3	100432492	100467397	2	4	NA	NA01416	M62	oncocnv	2	0	1
SLC9A9	chr3	142985490	143567266	2	4	NA	NA01416	M62	oncocnv	2	0	1
PIK3CA	chr3	178916573	178952243	2	0	NA	NA01416	M62	oncocnv	2	0	1
SLC26A2	chr5	149357195	149361451	2	10	NA	NA01416	M62	oncocnv	2	0	1
POLH	chr6	43550021	43582377	2	3	NA	NA01416	M62	oncocnv	2	0	1
POU6F2	chr7	39046422	39504325	2	30	NA	NA01416	M62	oncocnv	2	0	1
RUNX1T1	chr8	92972414	93115138	2	27	NA	NA01416	M62	oncocnv	2	0	1
CSMD3	chr8	113236979	114449173	2	27	NA	NA01416	M62	oncocnv	2	0	1
RAD21	chr8	117859670	117878965	2	6	NA	NA01416	M62	oncocnv	2	0	1
JAK2	chr9	5021949	5126829	2	5	NA	NA01416	M62	oncocnv	2	0	1
MTAP	chr9	21802705	21941111	2	4	NA	NA01416	M62	oncocnv	2	0	1
ERCC6	chr10	50666825	50741100	2	18	NA	NA01416	M62	oncocnv	2	0	1
MYPN	chr10	69881165	69970327	2	11	NA	NA01416	M62	oncocnv	2	0	1
PSAP	chr10	73577133	73594382	2	11	NA	NA01416	M62	oncocnv	2	0	1
KCNQ1	chr11	2466611	2869300	2	1	NA	NA01416	M62	oncocnv	2	0	1
FLT3	chr13	28578153	28644812	2	4	NA	NA01416	M62	oncocnv	2	0	1
RB1	chr13	48881353	49054294	2	1	NA	NA01416	M62	oncocnv	2	0	1
ATP7B	chr13	52508863	52585495	2	6	NA	NA01416	M62	oncocnv	2	0	1
MEFV	chr16	3293094	3306636	2	1	NA	NA01416	M62	oncocnv	2	0	1
CDH1	chr16	68772146	68867432	2	1	NA	NA01416	M62	oncocnv	2	0	1
MAP2K2	chr19	4090533	4117656	2	10	NA	NA01416	M62	oncocnv	2	0	1
ITCH	chr20	32981586	33095643	2	1	NA	NA01416	M62	oncocnv	2	0	1
USP25	chr21	17135161	17250862	2	2	NA	NA01416	M62	oncocnv	2	0	1
USP16	chr21	30396983	30426534	2	5	NA	NA01416	M62	oncocnv	2	0	1
RUNX1	chr21	36164631	36421301	2	9	NA	NA01416	M62	oncocnv	2	0	1
CBS	chr21	44473904	44492293	2	24	NA	NA01416	M62	oncocnv	2	0	1
NPHP4	chr1	5923229	6046380	2	0	NA	NA05067	M62	oncocnv	2	0	1
ALK	chr2	29416015	30143141	2	72	NA	NA05067	M62	oncocnv	2	0	1
EPCAM	chr2	47600571	47613837	2	72	NA	NA05067	M62	oncocnv	2	0	1
TFG	chr3	100432492	100467397	2	3	NA	NA05067	M62	oncocnv	2	0	1
SLC9A9	chr3	142985490	143567266	2	3	NA	NA05067	M62	oncocnv	2	0	1
PIK3CA	chr3	178916573	178952243	2	5	NA	NA05067	M62	oncocnv	2	0	1
SLC26A2	chr5	149357195	149361451	2	7	NA	NA05067	M62	oncocnv	2	0	1
POLH	chr6	43550021	43582377	2	8	NA	NA05067	M62	oncocnv	2	0	1
POU6F2	chr7	39046422	39504325	2	1	NA	NA05067	M62	oncocnv	2	0	1
RUNX1T1	chr8	92972414	93115138	2	12	NA	NA05067	M62	oncocnv	2	0	1
CSMD3	chr8	113236979	114449173	2	12	NA	NA05067	M62	oncocnv	2	0	1
RAD21	chr8	117859670	117878965	2	1	NA	NA05067	M62	oncocnv	2	0	1
ERCC6	chr10	50666825	50741100	2	1	NA	NA05067	M62	oncocnv	2	0	1
MYPN	chr10	69881165	69970327	2	10	NA	NA05067	M62	oncocnv	2	0	1
PSAP	chr10	73577133	73594382	2	10	NA	NA05067	M62	oncocnv	2	0	1
KCNQ1	chr11	2466611	2869300	2	6	NA	NA05067	M62	oncocnv	2	0	1
FLT3	chr13	28578153	28644812	2	2	NA	NA05067	M62	oncocnv	2	0	1
RB1	chr13	48881353	49054294	2	5	NA	NA05067	M62	oncocnv	2	0	1
ATP7B	chr13	52508863	52585495	2	9	NA	NA05067	M62	oncocnv	2	0	1
MEFV	chr16	3293094	3306636	2	24	NA	NA05067	M62	oncocnv	2	0	1
CDH1	chr16	68772146	68867432	2	24	NA	NA05067	M62	oncocnv	2	0	1
MAP2K2	chr19	4090533	4117656	2	15	NA	NA05067	M62	oncocnv	2	0	1
ITCH	chr20	32981586	33095643	2	2	NA	NA05067	M62	oncocnv	2	0	1
USP25	chr21	17135161	17250862	2	0	NA	NA05067	M62	oncocnv	2	0	1
USP16	chr21	30396983	30426534	2	2	NA	NA05067	M62	oncocnv	2	0	1
RUNX1	chr21	36164631	36421301	2	6	NA	NA05067	M62	oncocnv	2	0	1
CBS	chr21	44473904	44492293	2	8	NA	NA05067	M62	oncocnv	2	0	1
NPHP4	chr1	5923229	6046380	2	0	NA	NA09888	M62	oncocnv	2	0	1
ALK	chr2	29416015	30143141	2	50	NA	NA09888	M62	oncocnv	2	0	1
TFG	chr3	100432492	100467397	2	16	NA	NA09888	M62	oncocnv	2	0	1
SLC9A9	chr3	142985490	143567266	2	0	NA	NA09888	M62	oncocnv	2	0	1
SLC26A2	chr5	149357195	149361451	2	2	NA	NA09888	M62	oncocnv	2	0	1
POU6F2	chr7	39046422	39504325	2	53	NA	NA09888	M62	oncocnv	2	0	1
RUNX1T1	chr8	92972414	93107794	2	1	NA	NA09888	M62	oncocnv	2	0	1
JAK2	chr9	5021949	5126829	2	12	NA	NA09888	M62	oncocnv	2	0	1
MTAP	chr9	21802705	21941111	2	0	NA	NA09888	M62	oncocnv	2	0	1
ERCC6	chr10	50666825	50741100	2	0	NA	NA09888	M62	oncocnv	2	0	1
MYPN	chr10	69881165	69970327	2	0	NA	NA09888	M62	oncocnv	2	0	1
PSAP	chr10	73577133	73594382	2	0	NA	NA09888	M62	oncocnv	2	0	1
KCNQ1	chr11	2466611	2869300	2	12	NA	NA09888	M62	oncocnv	2	0	1
FLT3	chr13	28578153	28644812	2	13	NA	NA09888	M62	oncocnv	2	0	1
RB1	chr13	48881353	49054294	2	4	NA	NA09888	M62	oncocnv	2	0	1
ATP7B	chr13	52508863	52585495	2	7	NA	NA09888	M62	oncocnv	2	0	1
MEFV	chr16	3293094	3306636	2	25	NA	NA09888	M62	oncocnv	2	0	1
CDH1	chr16	68772146	68867432	2	25	NA	NA09888	M62	oncocnv	2	0	1
MAP2K2	chr19	4090533	4117656	2	17	NA	NA09888	M62	oncocnv	2	0	1
ITCH	chr20	32981586	33095643	2	0	NA	NA09888	M62	oncocnv	2	0	1
USP25	chr21	17135161	17250862	2	1	NA	NA09888	M62	oncocnv	2	0	1
USP16	chr21	30396983	30426534	2	18	NA	NA09888	M62	oncocnv	2	0	1
RUNX1	chr21	36164631	36421301	2	1	NA	NA09888	M62	oncocnv	2	0	1
CBS	chr21	44473904	44492293	2	1	NA	NA09888	M62	oncocnv	2	0	1
NPHP4	chr1	5923229	6046380	2	57	NA	NA11672	M62	oncocnv	2	0	1
ALK	chr2	29416015	30143141	2	0	NA	NA11672	M62	oncocnv	2	0	1
EPCAM	chr2	47600571	47613837	2	0	NA	NA11672	M62	oncocnv	2	0	1
TFG	chr3	100432492	100467397	2	3	NA	NA11672	M62	oncocnv	2	0	1
SLC9A9	chr3	142985490	143567266	2	3	NA	NA11672	M62	oncocnv	2	0	1
PIK3CA	chr3	178916573	178952243	2	15	NA	NA11672	M62	oncocnv	2	0	1
SLC26A2	chr5	149357195	149361451	2	2	NA	NA11672	M62	oncocnv	2	0	1
POLH	chr6	43550021	43582377	2	3	NA	NA11672	M62	oncocnv	2	0	1
POU6F2	chr7	39046422	39504325	2	0	NA	NA11672	M62	oncocnv	2	0	1
RUNX1T1	chr8	92972414	93115138	2	6	NA	NA11672	M62	oncocnv	2	0	1
CSMD3	chr8	113236979	114449173	2	6	NA	NA11672	M62	oncocnv	2	0	1
RAD21	chr8	117859670	117878965	2	13	NA	NA11672	M62	oncocnv	2	0	1
JAK2	chr9	5021949	5126829	2	4	NA	NA11672	M62	oncocnv	2	0	1
MTAP	chr9	21802705	21941111	2	14	NA	NA11672	M62	oncocnv	2	0	1
KCNQ1	chr11	2466611	2869300	2	11	NA	NA11672	M62	oncocnv	2	0	1
FLT3	chr13	28578153	28644812	2	5	NA	NA11672	M62	oncocnv	2	0	1
RB1	chr13	48881353	49054294	2	3	NA	NA11672	M62	oncocnv	2	0	1
ATP7B	chr13	52508863	52585495	2	2	NA	NA11672	M62	oncocnv	2	0	1
MEFV	chr16	3293094	3306636	2	10	NA	NA11672	M62	oncocnv	2	0	1
CDH1	chr16	68772146	68867432	2	10	NA	NA11672	M62	oncocnv	2	0	1
MAP2K2	chr19	4090533	4117656	2	9	NA	NA11672	M62	oncocnv	2	0	1
ITCH	chr20	32981586	33095643	2	10	NA	NA11672	M62	oncocnv	2	0	1
USP25	chr21	17135161	17250862	2	35	NA	NA11672	M62	oncocnv	2	0	1
USP16	chr21	30396983	30426534	2	35	NA	NA11672	M62	oncocnv	2	0	1
RUNX1	chr21	36164631	36421301	2	17	NA	NA11672	M62	oncocnv	2	0	1
CBS	chr21	44473904	44492293	2	17	NA	NA11672	M62	oncocnv	2	0	1
NPHP4	chr1	5923229	6046380	2	1	NA	NA12606	M62	oncocnv	2	0	1
ALK	chr2	29416015	30143141	2	26	NA	NA12606	M62	oncocnv	2	0	1
EPCAM	chr2	47600571	47613837	2	26	NA	NA12606	M62	oncocnv	2	0	1
TFG	chr3	100432492	100467397	2	25	NA	NA12606	M62	oncocnv	2	0	1
SLC9A9	chr3	142985490	143567266	2	25	NA	NA12606	M62	oncocnv	2	0	1
PIK3CA	chr3	178916573	178952243	2	2	NA	NA12606	M62	oncocnv	2	0	1
SLC26A2	chr5	149357195	149361451	2	3	NA	NA12606	M62	oncocnv	2	0	1
POLH	chr6	43550021	43582377	2	4	NA	NA12606	M62	oncocnv	2	0	1
POU6F2	chr7	39046422	39504325	2	0	NA	NA12606	M62	oncocnv	2	0	1
RUNX1T1	chr8	92972414	93115138	2	21	NA	NA12606	M62	oncocnv	2	0	1
CSMD3	chr8	113236979	114449173	2	4	NA	NA12606	M62	oncocnv	2	0	1
RAD21	chr8	117859670	117878965	2	4	NA	NA12606	M62	oncocnv	2	0	1
JAK2	chr9	5021949	5126829	2	8	NA	NA12606	M62	oncocnv	2	0	1
MTAP	chr9	21802705	21941111	2	4	NA	NA12606	M62	oncocnv	2	0	1
ERCC6	chr10	50666825	50741100	2	0	NA	NA12606	M62	oncocnv	2	0	1
MYPN	chr10	69881165	69970327	2	7	NA	NA12606	M62	oncocnv	2	0	1
PSAP	chr10	73577133	73594382	2	1	NA	NA12606	M62	oncocnv	2	0	1
KCNQ1	chr11	2466611	2869300	2	2	NA	NA12606	M62	oncocnv	2	0	1
MEFV	chr16	3293094	3306636	2	25	NA	NA12606	M62	oncocnv	2	0	1
CDH1	chr16	68772146	68867432	2	25	NA	NA12606	M62	oncocnv	2	0	1
MAP2K2	chr19	4090533	4117656	2	13	NA	NA12606	M62	oncocnv	2	0	1
ITCH	chr20	32981586	33095643	2	2	NA	NA12606	M62	oncocnv	2	0	1
USP25	chr21	17135161	17250862	2	6	NA	NA12606	M62	oncocnv	2	0	1
USP16	chr21	30396983	30426534	2	8	NA	NA12606	M62	oncocnv	2	0	1
RUNX1	chr21	36164631	36421301	2	0	NA	NA12606	M62	oncocnv	2	0	1
CBS	chr21	44473904	44492293	2	1	NA	NA12606	M62	oncocnv	2	0	1
NPHP4	chr1	5923229	6046380	2	8	NA	NA13019	M62	oncocnv	2	0	1
ALK	chr2	29416015	30143141	2	1	NA	NA13019	M62	oncocnv	2	0	1
EPCAM	chr2	47600571	47613837	2	1	NA	NA13019	M62	oncocnv	2	0	1
TFG	chr3	100432492	100467397	2	0	NA	NA13019	M62	oncocnv	2	0	1
SLC9A9	chr3	142985490	143567266	2	0	NA	NA13019	M62	oncocnv	2	0	1
PIK3CA	chr3	178916573	178952243	2	0	NA	NA13019	M62	oncocnv	2	0	1
SLC26A2	chr5	149357195	149361451	2	18	NA	NA13019	M62	oncocnv	2	0	1
POLH	chr6	43550021	43582377	2	11	NA	NA13019	M62	oncocnv	2	0	1
POU6F2	chr7	39046422	39504325	2	0	NA	NA13019	M62	oncocnv	2	0	1
RUNX1T1	chr8	92972414	93115138	2	15	NA	NA13019	M62	oncocnv	2	0	1
CSMD3	chr8	113236979	114449173	2	5	NA	NA13019	M62	oncocnv	2	0	1
RAD21	chr8	117859670	117878965	2	4	NA	NA13019	M62	oncocnv	2	0	1
JAK2	chr9	5021949	5126829	2	3	NA	NA13019	M62	oncocnv	2	0	1
MTAP	chr9	21802705	21941111	2	5	NA	NA13019	M62	oncocnv	2	0	1
ERCC6	chr10	50666825	50741100	2	2	NA	NA13019	M62	oncocnv	2	0	1
MYPN	chr10	69881165	69970327	2	7	NA	NA13019	M62	oncocnv	2	0	1
PSAP	chr10	73577133	73594382	2	0	NA	NA13019	M62	oncocnv	2	0	1
KCNQ1	chr11	2466611	2869300	2	3	NA	NA13019	M62	oncocnv	2	0	1
FLT3	chr13	28578153	28644812	2	7	NA	NA13019	M62	oncocnv	2	0	1
RB1	chr13	48881353	49054294	2	3	NA	NA13019	M62	oncocnv	2	0	1
ATP7B	chr13	52508863	52585495	2	0	NA	NA13019	M62	oncocnv	2	0	1
MEFV	chr16	3293094	3306636	2	1	NA	NA13019	M62	oncocnv	2	0	1
CDH1	chr16	68772146	68867432	2	1	NA	NA13019	M62	oncocnv	2	0	1
MAP2K2	chr19	4090533	4117656	2	7	NA	NA13019	M62	oncocnv	2	0	1
ITCH	chr20	32981586	33067602	2	3	NA	NA13019	M62	oncocnv	2	0	1
USP25	chr21	17135161	17250862	2	2	NA	NA13019	M62	oncocnv	2	0	1
USP16	chr21	30396983	30426534	2	7	NA	NA13019	M62	oncocnv	2	0	1
RUNX1	chr21	36164631	36421301	2	17	NA	NA13019	M62	oncocnv	2	0	1
CBS	chr21	44473904	44492293	2	17	NA	NA13019	M62	oncocnv	2	0	1
NPHP4	chr1	5923229	6046380	2	29	NA	NA13783	M62	oncocnv	2	0	1
ALK	chr2	29416015	30143141	2	1	NA	NA13783	M62	oncocnv	2	0	1
EPCAM	chr2	47600571	47613837	2	1	NA	NA13783	M62	oncocnv	2	0	1
TFG	chr3	100432492	100467397	2	0	NA	NA13783	M62	oncocnv	2	0	1
SLC9A9	chr3	142985490	143567266	2	0	NA	NA13783	M62	oncocnv	2	0	1
PIK3CA	chr3	178916573	178952243	2	3	NA	NA13783	M62	oncocnv	2	0	1
SLC26A2	chr5	149357195	149361451	2	8	NA	NA13783	M62	oncocnv	2	0	1
POLH	chr6	43550021	43582377	2	12	NA	NA13783	M62	oncocnv	2	0	1
POU6F2	chr7	39046422	39504325	2	0	NA	NA13783	M62	oncocnv	2	0	1
RUNX1T1	chr8	92972414	93115138	2	13	NA	NA13783	M62	oncocnv	2	0	1
CSMD3	chr8	113236979	114449173	2	5	NA	NA13783	M62	oncocnv	2	0	1
RAD21	chr8	117859670	117878965	2	1	NA	NA13783	M62	oncocnv	2	0	1
JAK2	chr9	5021949	5126829	2	3	NA	NA13783	M62	oncocnv	2	0	1
MTAP	chr9	21802705	21941111	2	5	NA	NA13783	M62	oncocnv	2	0	1
ERCC6	chr10	50666825	50741100	2	7	NA	NA13783	M62	oncocnv	2	0	1
MYPN	chr10	69881165	69970327	2	8	NA	NA13783	M62	oncocnv	2	0	1
PSAP	chr10	73577133	73594382	2	12	NA	NA13783	M62	oncocnv	2	0	1
KCNQ1	chr11	2466611	2869300	2	5	NA	NA13783	M62	oncocnv	2	0	1
FLT3	chr13	28578153	28644812	2	5	NA	NA13783	M62	oncocnv	2	0	1
RB1	chr13	48881353	49054294	2	10	NA	NA13783	M62	oncocnv	2	0	1
ATP7B	chr13	52508863	52585495	2	6	NA	NA13783	M62	oncocnv	2	0	1
MEFV	chr16	3293094	3306636	2	0	NA	NA13783	M62	oncocnv	2	0	1
CDH1	chr16	68772146	68867432	2	0	NA	NA13783	M62	oncocnv	2	0	1
MAP2K2	chr19	4090533	4117656	2	23	NA	NA13783	M62	oncocnv	2	0	1
ITCH	chr20	32981586	33095643	2	4	NA	NA13783	M62	oncocnv	2	0	1
NPHP4	chr1	5923229	6046380	2	13	NA	NA14164	M62	oncocnv	2	0	1
ALK	chr2	29416015	30143141	2	5	NA	NA14164	M62	oncocnv	2	0	1
EPCAM	chr2	47600571	47613837	2	5	NA	NA14164	M62	oncocnv	2	0	1
TFG	chr3	100432492	100467397	2	3	NA	NA14164	M62	oncocnv	2	0	1
SLC9A9	chr3	142985490	143567266	2	3	NA	NA14164	M62	oncocnv	2	0	1
PIK3CA	chr3	178916573	178952243	2	1	NA	NA14164	M62	oncocnv	2	0	1
SLC26A2	chr5	149357195	149361451	2	2	NA	NA14164	M62	oncocnv	2	0	1
POLH	chr6	43550021	43582377	2	3	NA	NA14164	M62	oncocnv	2	0	1
POU6F2	chr7	39046422	39504325	2	0	NA	NA14164	M62	oncocnv	2	0	1
RUNX1T1	chr8	92972414	93115138	2	7	NA	NA14164	M62	oncocnv	2	0	1
CSMD3	chr8	113236979	114449173	2	7	NA	NA14164	M62	oncocnv	2	0	1
RAD21	chr8	117859670	117878965	2	5	NA	NA14164	M62	oncocnv	2	0	1
JAK2	chr9	5021949	5126829	2	12	NA	NA14164	M62	oncocnv	2	0	1
MTAP	chr9	21802705	21941111	2	2	NA	NA14164	M62	oncocnv	2	0	1
ERCC6	chr10	50666825	50741100	2	3	NA	NA14164	M62	oncocnv	2	0	1
MYPN	chr10	69881165	69970327	2	12	NA	NA14164	M62	oncocnv	2	0	1
PSAP	chr10	73577133	73594382	2	0	NA	NA14164	M62	oncocnv	2	0	1
KCNQ1	chr11	2466611	2869300	2	7	NA	NA14164	M62	oncocnv	2	0	1
FLT3	chr13	28578153	28644812	2	6	NA	NA14164	M62	oncocnv	2	0	1
MEFV	chr16	3293094	3306636	2	41	NA	NA14164	M62	oncocnv	2	0	1
CDH1	chr16	68772146	68867432	2	41	NA	NA14164	M62	oncocnv	2	0	1
MAP2K2	chr19	4090533	4117656	2	44	NA	NA14164	M62	oncocnv	2	0	1
ITCH	chr20	32981586	33067602	2	4	NA	NA14164	M62	oncocnv	2	0	1
USP25	chr21	17135161	17250862	2	1	NA	NA14164	M62	oncocnv	2	0	1
USP16	chr21	30396983	30426534	2	5	NA	NA14164	M62	oncocnv	2	0	1
RUNX1	chr21	36164631	36421301	2	0	NA	NA14164	M62	oncocnv	2	0	1
CBS	chr21	44473904	44492293	2	6	NA	NA14164	M62	oncocnv	2	0	1
NPHP4	chr1	5923229	6046380	2	4	NA	NA20022	M63	oncocnv	2	0	1
ALK	chr2	29416015	30143141	2	22	NA	NA20022	M63	oncocnv	2	0	1
EPCAM	chr2	47600571	47613837	2	31	NA	NA20022	M63	oncocnv	2	0	1
TFG	chr3	100432492	100467397	2	14	NA	NA20022	M63	oncocnv	2	0	1
SLC26A2	chr5	149357195	149361451	2	14	NA	NA20022	M63	oncocnv	2	0	1
POLH	chr6	43550021	43582377	2	13	NA	NA20022	M63	oncocnv	2	0	1
POU6F2	chr7	39046422	39504325	2	11	NA	NA20022	M63	oncocnv	2	0	1
RUNX1T1	chr8	92972414	93115138	2	17	NA	NA20022	M63	oncocnv	2	0	1
CSMD3	chr8	113236979	114449173	2	17	NA	NA20022	M63	oncocnv	2	0	1
RAD21	chr8	117859670	117878965	2	17	NA	NA20022	M63	oncocnv	2	0	1
JAK2	chr9	5021949	5126829	2	2	NA	NA20022	M63	oncocnv	2	0	1
MTAP	chr9	21802705	21941111	2	2	NA	NA20022	M63	oncocnv	2	0	1
ERCC6	chr10	50666825	50741100	2	21	NA	NA20022	M63	oncocnv	2	0	1
MYPN	chr10	69881165	69970327	2	21	NA	NA20022	M63	oncocnv	2	0	1
PSAP	chr10	73577133	73594382	2	21	NA	NA20022	M63	oncocnv	2	0	1
KCNQ1	chr11	2466611	2869300	2	4	NA	NA20022	M63	oncocnv	2	0	1
FLT3	chr13	28578153	28644812	2	20	NA	NA20022	M63	oncocnv	2	0	1
RB1	chr13	48881353	49054294	2	20	NA	NA20022	M63	oncocnv	2	0	1
ATP7B	chr13	52508863	52585495	2	20	NA	NA20022	M63	oncocnv	2	0	1
MEFV	chr16	3293094	3306636	2	68	NA	NA20022	M63	oncocnv	2	0	1
CDH1	chr16	68772146	68867432	2	68	NA	NA20022	M63	oncocnv	2	0	1
ITCH	chr20	32981586	33095643	2	10	NA	NA20022	M63	oncocnv	2	0	1
USP25	chr21	17135161	17250862	2	7	NA	NA20022	M63	oncocnv	2	0	1
USP16	chr21	30396983	30426534	2	7	NA	NA20022	M63	oncocnv	2	0	1
RUNX1	chr21	36164631	36421301	2	7	NA	NA20022	M63	oncocnv	2	0	1
CBS	chr21	44473904	44492293	2	7	NA	NA20022	M63	oncocnv	2	0	1
NPHP4	chr1	5923229	6046380	2	10	NA	NA01201	M63	oncocnv	2	0	1
ALK	chr2	29416015	30143141	2	0	NA	NA01201	M63	oncocnv	2	0	1
EPCAM	chr2	47600571	47613837	2	0	NA	NA01201	M63	oncocnv	2	0	1
TFG	chr3	100432492	100467397	2	17	NA	NA01201	M63	oncocnv	2	0	1
SLC9A9	chr3	142985490	143567266	2	17	NA	NA01201	M63	oncocnv	2	0	1
PIK3CA	chr3	178916573	178952243	2	17	NA	NA01201	M63	oncocnv	2	0	1
SLC26A2	chr5	149357195	149361451	2	18	NA	NA01201	M63	oncocnv	2	0	1
POLH	chr6	43550021	43582377	2	1	NA	NA01201	M63	oncocnv	2	0	1
POU6F2	chr7	39046422	39504325	2	4	NA	NA01201	M63	oncocnv	2	0	1
RUNX1T1	chr8	92972414	93115138	2	2	NA	NA01201	M63	oncocnv	2	0	1
CSMD3	chr8	113236979	114449173	2	2	NA	NA01201	M63	oncocnv	2	0	1
RAD21	chr8	117859670	117878965	2	2	NA	NA01201	M63	oncocnv	2	0	1
JAK2	chr9	5021949	5126829	2	1	NA	NA01201	M63	oncocnv	2	0	1
MTAP	chr9	21802705	21941111	2	3	NA	NA01201	M63	oncocnv	2	0	1
ERCC6	chr10	50666825	50741100	2	8	NA	NA01201	M63	oncocnv	2	0	1
MYPN	chr10	69881165	69970327	2	8	NA	NA01201	M63	oncocnv	2	0	1
PSAP	chr10	73577133	73594382	2	8	NA	NA01201	M63	oncocnv	2	0	1
KCNQ1	chr11	2466611	2869300	2	0	NA	NA01201	M63	oncocnv	2	0	1
FLT3	chr13	28578153	28644812	2	14	NA	NA01201	M63	oncocnv	2	0	1
RB1	chr13	48881353	49054294	2	14	NA	NA01201	M63	oncocnv	2	0	1
ATP7B	chr13	52508863	52585495	2	14	NA	NA01201	M63	oncocnv	2	0	1
MEFV	chr16	3293094	3306636	2	2	NA	NA01201	M63	oncocnv	2	0	1
CDH1	chr16	68772146	68867432	2	16	NA	NA01201	M63	oncocnv	2	0	1
MAP2K2	chr19	4090533	4117656	2	11	NA	NA01201	M63	oncocnv	2	0	1
ITCH	chr20	32981586	33095643	2	16	NA	NA01201	M63	oncocnv	2	0	1
NPHP4	chr1	5923229	6046380	2	1	NA	NA01416	M63	oncocnv	2	0	1
ALK	chr2	29416015	30143141	2	4	NA	NA01416	M63	oncocnv	2	0	1
EPCAM	chr2	47600571	47613837	2	4	NA	NA01416	M63	oncocnv	2	0	1
TFG	chr3	100432492	100467397	2	16	NA	NA01416	M63	oncocnv	2	0	1
SLC9A9	chr3	142985490	143567266	2	16	NA	NA01416	M63	oncocnv	2	0	1
PIK3CA	chr3	178916573	178952243	2	16	NA	NA01416	M63	oncocnv	2	0	1
SLC26A2	chr5	149357195	149361451	2	18	NA	NA01416	M63	oncocnv	2	0	1
POLH	chr6	43550021	43582377	2	0	NA	NA01416	M63	oncocnv	2	0	1
POU6F2	chr7	39046422	39504325	2	6	NA	NA01416	M63	oncocnv	2	0	1
RUNX1T1	chr8	92972414	93115138	2	3	NA	NA01416	M63	oncocnv	2	0	1
CSMD3	chr8	113236979	114449173	2	3	NA	NA01416	M63	oncocnv	2	0	1
RAD21	chr8	117859670	117878965	2	3	NA	NA01416	M63	oncocnv	2	0	1
MTAP	chr9	21802705	21941111	2	7	NA	NA01416	M63	oncocnv	2	0	1
ERCC6	chr10	50666825	50741100	2	7	NA	NA01416	M63	oncocnv	2	0	1
MYPN	chr10	69881165	69970327	2	7	NA	NA01416	M63	oncocnv	2	0	1
PSAP	chr10	73577133	73594382	2	7	NA	NA01416	M63	oncocnv	2	0	1
KCNQ1	chr11	2466611	2869300	2	3	NA	NA01416	M63	oncocnv	2	0	1
FLT3	chr13	28578153	28644812	2	17	NA	NA01416	M63	oncocnv	2	0	1
RB1	chr13	48881353	49054294	2	17	NA	NA01416	M63	oncocnv	2	0	1
ATP7B	chr13	52508863	52585495	2	17	NA	NA01416	M63	oncocnv	2	0	1
MEFV	chr16	3293094	3306636	2	20	NA	NA01416	M63	oncocnv	2	0	1
CDH1	chr16	68772146	68867432	2	20	NA	NA01416	M63	oncocnv	2	0	1
MAP2K2	chr19	4090533	4117656	2	5	NA	NA01416	M63	oncocnv	2	0	1
ITCH	chr20	32981586	33095643	2	19	NA	NA01416	M63	oncocnv	2	0	1
USP25	chr21	17135161	17250862	2	1	NA	NA01416	M63	oncocnv	2	0	1
USP16	chr21	30396983	30426534	2	1	NA	NA01416	M63	oncocnv	2	0	1
RUNX1	chr21	36164631	36421301	2	1	NA	NA01416	M63	oncocnv	2	0	1
CBS	chr21	44473904	44492293	2	1	NA	NA01416	M63	oncocnv	2	0	1
NPHP4	chr1	5923229	6046380	2	0	NA	NA05067	M63	oncocnv	2	0	1
ALK	chr2	29416015	30143141	2	13	NA	NA05067	M63	oncocnv	2	0	1
EPCAM	chr2	47600571	47613837	2	13	NA	NA05067	M63	oncocnv	2	0	1
TFG	chr3	100432492	100467397	2	3	NA	NA05067	M63	oncocnv	2	0	1
SLC9A9	chr3	142985490	143567266	2	3	NA	NA05067	M63	oncocnv	2	0	1
PIK3CA	chr3	178916573	178952243	2	3	NA	NA05067	M63	oncocnv	2	0	1
SLC26A2	chr5	149357195	149361451	2	2	NA	NA05067	M63	oncocnv	2	0	1
POLH	chr6	43550021	43582377	2	0	NA	NA05067	M63	oncocnv	2	0	1
POU6F2	chr7	39046422	39504325	2	35	NA	NA05067	M63	oncocnv	2	0	1
RUNX1T1	chr8	92972414	93115138	2	39	NA	NA05067	M63	oncocnv	2	0	1
CSMD3	chr8	113236979	114449173	2	39	NA	NA05067	M63	oncocnv	2	0	1
RAD21	chr8	117859670	117878965	2	39	NA	NA05067	M63	oncocnv	2	0	1
ERCC6	chr10	50666825	50741100	2	8	NA	NA05067	M63	oncocnv	2	0	1
MYPN	chr10	69881165	69970327	2	6	NA	NA05067	M63	oncocnv	2	0	1
PSAP	chr10	73577133	73594382	2	6	NA	NA05067	M63	oncocnv	2	0	1
KCNQ1	chr11	2466611	2869300	2	6	NA	NA05067	M63	oncocnv	2	0	1
FLT3	chr13	28578153	28644812	2	4	NA	NA05067	M63	oncocnv	2	0	1
RB1	chr13	48881353	49054294	2	4	NA	NA05067	M63	oncocnv	2	0	1
ATP7B	chr13	52508863	52585495	2	4	NA	NA05067	M63	oncocnv	2	0	1
MEFV	chr16	3293094	3306636	2	19	NA	NA05067	M63	oncocnv	2	0	1
CDH1	chr16	68772146	68867432	2	19	NA	NA05067	M63	oncocnv	2	0	1
MAP2K2	chr19	4090533	4117656	2	7	NA	NA05067	M63	oncocnv	2	0	1
ITCH	chr20	32981586	33095643	2	0	NA	NA05067	M63	oncocnv	2	0	1
USP25	chr21	17135161	17250862	2	11	NA	NA05067	M63	oncocnv	2	0	1
USP16	chr21	30396983	30426534	2	11	NA	NA05067	M63	oncocnv	2	0	1
RUNX1	chr21	36164631	36421301	2	11	NA	NA05067	M63	oncocnv	2	0	1
CBS	chr21	44473904	44492293	2	11	NA	NA05067	M63	oncocnv	2	0	1
NPHP4	chr1	5923229	6046380	2	25	NA	NA11672	M63	oncocnv	2	0	1
ALK	chr2	29416015	30143141	2	1	NA	NA11672	M63	oncocnv	2	0	1
EPCAM	chr2	47600571	47613837	2	1	NA	NA11672	M63	oncocnv	2	0	1
TFG	chr3	100432492	100467397	2	30	NA	NA11672	M63	oncocnv	2	0	1
SLC9A9	chr3	142985490	143567266	2	30	NA	NA11672	M63	oncocnv	2	0	1
PIK3CA	chr3	178916573	178952243	2	30	NA	NA11672	M63	oncocnv	2	0	1
SLC26A2	chr5	149357195	149361451	2	2	NA	NA11672	M63	oncocnv	2	0	1
POLH	chr6	43550021	43582377	2	7	NA	NA11672	M63	oncocnv	2	0	1
POU6F2	chr7	39046422	39504325	2	6	NA	NA11672	M63	oncocnv	2	0	1
RUNX1T1	chr8	92972414	93115138	2	4	NA	NA11672	M63	oncocnv	2	0	1
CSMD3	chr8	113236979	114449173	2	4	NA	NA11672	M63	oncocnv	2	0	1
RAD21	chr8	117859670	117878965	2	4	NA	NA11672	M63	oncocnv	2	0	1
JAK2	chr9	5021949	5126829	2	2	NA	NA11672	M63	oncocnv	2	0	1
MTAP	chr9	21802705	21941111	2	5	NA	NA11672	M63	oncocnv	2	0	1
KCNQ1	chr11	2466611	2869300	2	21	NA	NA11672	M63	oncocnv	2	0	1
FLT3	chr13	28578153	28644812	2	56	NA	NA11672	M63	oncocnv	2	0	1
RB1	chr13	48881353	49054294	2	56	NA	NA11672	M63	oncocnv	2	0	1
ATP7B	chr13	52508863	52585495	2	1	NA	NA11672	M63	oncocnv	2	0	1
MEFV	chr16	3293094	3306636	2	2	NA	NA11672	M63	oncocnv	2	0	1
CDH1	chr16	68772146	68867432	2	2	NA	NA11672	M63	oncocnv	2	0	1
MAP2K2	chr19	4090533	4117656	2	8	NA	NA11672	M63	oncocnv	2	0	1
ITCH	chr20	32981586	33095643	2	8	NA	NA11672	M63	oncocnv	2	0	1
USP25	chr21	17135161	17250862	2	65	NA	NA11672	M63	oncocnv	2	0	1
USP16	chr21	30396983	30426534	2	65	NA	NA11672	M63	oncocnv	2	0	1
RUNX1	chr21	36164631	36421301	2	65	NA	NA11672	M63	oncocnv	2	0	1
CBS	chr21	44473904	44492192	2	65	NA	NA11672	M63	oncocnv	2	0	1
NPHP4	chr1	5923229	6046380	2	2	NA	NA12606	M63	oncocnv	2	0	1
ALK	chr2	29416015	30143141	2	5	NA	NA12606	M63	oncocnv	2	0	1
EPCAM	chr2	47600571	47613837	2	5	NA	NA12606	M63	oncocnv	2	0	1
TFG	chr3	100432492	100467397	2	4	NA	NA12606	M63	oncocnv	2	0	1
SLC9A9	chr3	142985490	143567266	2	4	NA	NA12606	M63	oncocnv	2	0	1
PIK3CA	chr3	178916573	178952243	2	4	NA	NA12606	M63	oncocnv	2	0	1
SLC26A2	chr5	149357195	149361451	2	18	NA	NA12606	M63	oncocnv	2	0	1
POLH	chr6	43550021	43582377	2	6	NA	NA12606	M63	oncocnv	2	0	1
POU6F2	chr7	39046422	39504325	2	5	NA	NA12606	M63	oncocnv	2	0	1
RUNX1T1	chr8	92972414	93115138	2	6	NA	NA12606	M63	oncocnv	2	0	1
CSMD3	chr8	113236979	114449173	2	6	NA	NA12606	M63	oncocnv	2	0	1
RAD21	chr8	117859670	117878965	2	6	NA	NA12606	M63	oncocnv	2	0	1
JAK2	chr9	5021949	5126829	2	3	NA	NA12606	M63	oncocnv	2	0	1
MTAP	chr9	21802705	21941111	2	2	NA	NA12606	M63	oncocnv	2	0	1
ERCC6	chr10	50666825	50741100	2	8	NA	NA12606	M63	oncocnv	2	0	1
MYPN	chr10	69881165	69970327	2	8	NA	NA12606	M63	oncocnv	2	0	1
PSAP	chr10	73577133	73594382	2	8	NA	NA12606	M63	oncocnv	2	0	1
KCNQ1	chr11	2466611	2869300	2	1	NA	NA12606	M63	oncocnv	2	0	1
MEFV	chr16	3293094	3306636	2	10	NA	NA12606	M63	oncocnv	2	0	1
CDH1	chr16	68772146	68867432	2	10	NA	NA12606	M63	oncocnv	2	0	1
MAP2K2	chr19	4090533	4117656	2	11	NA	NA12606	M63	oncocnv	2	0	1
ITCH	chr20	32981586	33095643	2	1	NA	NA12606	M63	oncocnv	2	0	1
USP25	chr21	17135161	17250862	2	10	NA	NA12606	M63	oncocnv	2	0	1
USP16	chr21	30396983	30426534	2	10	NA	NA12606	M63	oncocnv	2	0	1
RUNX1	chr21	36164631	36421301	2	10	NA	NA12606	M63	oncocnv	2	0	1
CBS	chr21	44473904	44492293	2	10	NA	NA12606	M63	oncocnv	2	0	1
NPHP4	chr1	5923229	6046380	2	23	NA	NA13019	M63	oncocnv	2	0	1
ALK	chr2	29416015	30143141	2	3	NA	NA13019	M63	oncocnv	2	0	1
EPCAM	chr2	47600571	47613837	2	3	NA	NA13019	M63	oncocnv	2	0	1
TFG	chr3	100432492	100467397	2	7	NA	NA13019	M63	oncocnv	2	0	1
SLC9A9	chr3	142985490	143567266	2	7	NA	NA13019	M63	oncocnv	2	0	1
PIK3CA	chr3	178916573	178952243	2	4	NA	NA13019	M63	oncocnv	2	0	1
SLC26A2	chr5	149357195	149361451	2	5	NA	NA13019	M63	oncocnv	2	0	1
POLH	chr6	43550021	43582377	2	1	NA	NA13019	M63	oncocnv	2	0	1
POU6F2	chr7	39046422	39504325	2	6	NA	NA13019	M63	oncocnv	2	0	1
RUNX1T1	chr8	92972414	93115138	2	12	NA	NA13019	M63	oncocnv	2	0	1
CSMD3	chr8	113236979	114449173	2	12	NA	NA13019	M63	oncocnv	2	0	1
RAD21	chr8	117859670	117878965	2	26	NA	NA13019	M63	oncocnv	2	0	1
JAK2	chr9	5021949	5126829	2	4	NA	NA13019	M63	oncocnv	2	0	1
MTAP	chr9	21802705	21941111	2	5	NA	NA13019	M63	oncocnv	2	0	1
ERCC6	chr10	50666825	50741100	2	0	NA	NA13019	M63	oncocnv	2	0	1
MYPN	chr10	69881165	69970327	2	7	NA	NA13019	M63	oncocnv	2	0	1
PSAP	chr10	73577133	73594382	2	7	NA	NA13019	M63	oncocnv	2	0	1
KCNQ1	chr11	2466611	2869300	2	9	NA	NA13019	M63	oncocnv	2	0	1
FLT3	chr13	28578153	28644812	2	13	NA	NA13019	M63	oncocnv	2	0	1
RB1	chr13	48881353	49054294	2	1	NA	NA13019	M63	oncocnv	2	0	1
ATP7B	chr13	52508863	52585495	2	1	NA	NA13019	M63	oncocnv	2	0	1
MEFV	chr16	3293094	3306636	2	4	NA	NA13019	M63	oncocnv	2	0	1
CDH1	chr16	68772146	68867432	2	4	NA	NA13019	M63	oncocnv	2	0	1
MAP2K2	chr19	4090533	4117656	2	19	NA	NA13019	M63	oncocnv	2	0	1
ITCH	chr20	32981586	33095643	2	5	NA	NA13019	M63	oncocnv	2	0	1
USP25	chr21	17135161	17250862	2	10	NA	NA13019	M63	oncocnv	2	0	1
USP16	chr21	30396983	30426534	2	4	NA	NA13019	M63	oncocnv	2	0	1
RUNX1	chr21	36164631	36421301	2	11	NA	NA13019	M63	oncocnv	2	0	1
CBS	chr21	44473904	44492293	2	21	NA	NA13019	M63	oncocnv	2	0	1
NPHP4	chr1	5923229	6046380	2	12	NA	NA13783	M63	oncocnv	2	0	1
ALK	chr2	29416015	30143141	2	20	NA	NA13783	M63	oncocnv	2	0	1
EPCAM	chr2	47600571	47613837	2	20	NA	NA13783	M63	oncocnv	2	0	1
TFG	chr3	100432492	100467397	2	17	NA	NA13783	M63	oncocnv	2	0	1
SLC9A9	chr3	142985490	143567266	2	17	NA	NA13783	M63	oncocnv	2	0	1
PIK3CA	chr3	178916573	178952243	2	16	NA	NA13783	M63	oncocnv	2	0	1
SLC26A2	chr5	149357195	149361451	2	3	NA	NA13783	M63	oncocnv	2	0	1
POLH	chr6	43550021	43582377	2	0	NA	NA13783	M63	oncocnv	2	0	1
POU6F2	chr7	39046422	39504325	2	26	NA	NA13783	M63	oncocnv	2	0	1
RUNX1T1	chr8	92972414	93115138	2	3	NA	NA13783	M63	oncocnv	2	0	1
CSMD3	chr8	113236979	114449173	2	3	NA	NA13783	M63	oncocnv	2	0	1
RAD21	chr8	117859670	117878965	2	8	NA	NA13783	M63	oncocnv	2	0	1
JAK2	chr9	5021949	5126829	2	9	NA	NA13783	M63	oncocnv	2	0	1
MTAP	chr9	21802705	21941111	2	5	NA	NA13783	M63	oncocnv	2	0	1
ERCC6	chr10	50666825	50741100	2	34	NA	NA13783	M63	oncocnv	2	0	1
MYPN	chr10	69881165	69970327	2	34	NA	NA13783	M63	oncocnv	2	0	1
PSAP	chr10	73577133	73594382	2	34	NA	NA13783	M63	oncocnv	2	0	1
KCNQ1	chr11	2466611	2869300	2	1	NA	NA13783	M63	oncocnv	2	0	1
FLT3	chr13	28578153	28644812	2	7	NA	NA13783	M63	oncocnv	2	0	1
RB1	chr13	48881353	49054294	2	34	NA	NA13783	M63	oncocnv	2	0	1
ATP7B	chr13	52508863	52585495	2	10	NA	NA13783	M63	oncocnv	2	0	1
MEFV	chr16	3293094	3306636	2	9	NA	NA13783	M63	oncocnv	2	0	1
CDH1	chr16	68772146	68867432	2	9	NA	NA13783	M63	oncocnv	2	0	1
MAP2K2	chr19	4090533	4117656	2	0	NA	NA13783	M63	oncocnv	2	0	1
ITCH	chr20	32981586	33095643	2	14	NA	NA13783	M63	oncocnv	2	0	1
NPHP4	chr1	5923229	6046380	2	16	NA	NA14164	M63	oncocnv	2	0	1
ALK	chr2	29416015	30143141	2	3	NA	NA14164	M63	oncocnv	2	0	1
EPCAM	chr2	47600571	47613837	2	13	NA	NA14164	M63	oncocnv	2	0	1
TFG	chr3	100432492	100467397	2	2	NA	NA14164	M63	oncocnv	2	0	1
SLC9A9	chr3	142985490	143567266	2	2	NA	NA14164	M63	oncocnv	2	0	1
PIK3CA	chr3	178916573	178952243	2	6	NA	NA14164	M63	oncocnv	2	0	1
SLC26A2	chr5	149357195	149361451	2	16	NA	NA14164	M63	oncocnv	2	0	1
POLH	chr6	43550021	43582377	2	15	NA	NA14164	M63	oncocnv	2	0	1
POU6F2	chr7	39046422	39504325	2	1	NA	NA14164	M63	oncocnv	2	0	1
RUNX1T1	chr8	92972414	93115138	2	7	NA	NA14164	M63	oncocnv	2	0	1
CSMD3	chr8	113236979	114449173	2	7	NA	NA14164	M63	oncocnv	2	0	1
RAD21	chr8	117859670	117878965	2	18	NA	NA14164	M63	oncocnv	2	0	1
JAK2	chr9	5021949	5126829	2	6	NA	NA14164	M63	oncocnv	2	0	1
MTAP	chr9	21802705	21941111	2	0	NA	NA14164	M63	oncocnv	2	0	1
ERCC6	chr10	50666825	50741100	2	0	NA	NA14164	M63	oncocnv	2	0	1
MYPN	chr10	69881165	69970327	2	0	NA	NA14164	M63	oncocnv	2	0	1
PSAP	chr10	73577133	73594382	2	0	NA	NA14164	M63	oncocnv	2	0	1
KCNQ1	chr11	2466611	2869300	2	8	NA	NA14164	M63	oncocnv	2	0	1
FLT3	chr13	28578153	28644812	2	11	NA	NA14164	M63	oncocnv	2	0	1
MEFV	chr16	3293094	3306636	2	28	NA	NA14164	M63	oncocnv	2	0	1
CDH1	chr16	68772146	68867432	2	28	NA	NA14164	M63	oncocnv	2	0	1
MAP2K2	chr19	4090533	4117656	2	19	NA	NA14164	M63	oncocnv	2	0	1
ITCH	chr20	32981586	33095643	2	3	NA	NA14164	M63	oncocnv	2	0	1
USP25	chr21	17135161	17250862	2	13	NA	NA14164	M63	oncocnv	2	0	1
USP16	chr21	30396983	30426534	2	3	NA	NA14164	M63	oncocnv	2	0	1
RUNX1	chr21	36164631	36421301	2	0	NA	NA14164	M63	oncocnv	2	0	1
CBS	chr21	44473904	44492293	2	0	NA	NA14164	M63	oncocnv	2	0	1
