# Supplementary material for: Quantitative analysis of differences in copy numbers using read depth obtained from PCR-enriched samples and controls
Source: BMC Bioinformatics. 2015 Jan 28;16:17. doi: 10.1186/s12859-014-0428-5 (PMC4384318; doi:10.1186/s12859-014-0428-5)
Supplement: Additional file 4 — Comparison with ONCOCNV. This archive (zip) contains all output-files generated for the comparison of quandico and ONCOCNV. [file 12859_2014_428_MOESM4_ESM.zip › ONCOCNV/oncocnv_TP.txt]

SLC9A9	chr3	142985490	143567266	3	54	PASS	NA20022	M62	oncocnv	3	1	1
PIK3CA	chr3	178916573	178952243	3	68	PASS	NA20022	M62	oncocnv	3	1	1
USP25	chr21	17135161	17164022	1	46	PASS	NA01201	M62	oncocnv	1	1	1
RUNX1	chr21	36164631	36421301	1	177	PASS	NA01201	M62	oncocnv	1	1	1
CBS	chr21	44473904	44492293	1	113	PASS	NA01201	M62	oncocnv	1	1	1
MTAP	chr9	21802705	21941111	3	82	PASS	NA05067	M62	oncocnv	3	1	1
CSMD3	chr8	113236979	114449173	1	234	PASS	NA09888	M62	oncocnv	1	1	1
RAD21	chr8	117859670	117878965	1	175	PASS	NA09888	M62	oncocnv	1	1	1
ERCC6	chr10	50666825	50741100	1	119	PASS	NA11672	M62	oncocnv	1	1	1
MYPN	chr10	69881165	69970327	1	729	PASS	NA11672	M62	oncocnv	1	1	1
PSAP	chr10	73577133	73594382	1	729	PASS	NA11672	M62	oncocnv	1	1	1
FLT3	chr13	28578153	28644812	3	22	PASS	NA12606	M62	oncocnv	3	1	1
ATP7B	chr13	52508863	52585495	3	120	PASS	NA12606	M62	oncocnv	3	1	1
ATP7B	chr13	52508863	52585495	1	226	PASS	NA14164	M62	oncocnv	1	1	1
SLC9A9	chr3	142985490	143567266	3	111	PASS	NA20022	M63	oncocnv	3	1	1
PIK3CA	chr3	178916573	178952243	3	207	PASS	NA20022	M63	oncocnv	3	1	1
USP25	chr21	17135161	17250862	1	403	PASS	NA01201	M63	oncocnv	1	1	1
USP16	chr21	30396983	30426534	1	403	PASS	NA01201	M63	oncocnv	1	1	1
RUNX1	chr21	36164631	36421301	1	403	PASS	NA01201	M63	oncocnv	1	1	1
CBS	chr21	44473904	44492293	1	403	PASS	NA01201	M63	oncocnv	1	1	1
JAK2	chr9	5021949	5126829	3	186	PASS	NA05067	M63	oncocnv	3	1	1
MTAP	chr9	21802705	21941111	3	53	PASS	NA05067	M63	oncocnv	3	1	1
ERCC6	chr10	50666825	50741100	1	788	PASS	NA11672	M63	oncocnv	1	1	1
MYPN	chr10	69881165	69970327	1	788	PASS	NA11672	M63	oncocnv	1	1	1
PSAP	chr10	73577133	73594382	1	788	PASS	NA11672	M63	oncocnv	1	1	1
FLT3	chr13	28578153	28644812	3	409	PASS	NA12606	M63	oncocnv	3	1	1
RB1	chr13	48881353	49054294	3	409	PASS	NA12606	M63	oncocnv	3	1	1
ATP7B	chr13	52508863	52585495	3	409	PASS	NA12606	M63	oncocnv	3	1	1
USP25	chr21	17135161	17250862	3	82	PASS	NA13783	M63	oncocnv	3	1	1
USP16	chr21	30396983	30426534	2.5	147	PASS	NA13783	M63	oncocnv	3	1	0
RUNX1	chr21	36164631	36421301	2.5	147	PASS	NA13783	M63	oncocnv	3	1	0
CBS	chr21	44473904	44492192	2.5	147	PASS	NA13783	M63	oncocnv	3	1	0
CBS	chr21	44492199	44492293	1	0	PASS	NA13783	M63	oncocnv	3	1	0
RB1	chr13	48881353	49054294	1	20	PASS	NA14164	M63	oncocnv	1	1	1
ATP7B	chr13	52508863	52585495	1	391	PASS	NA14164	M63	oncocnv	1	1	1
